# Supplementary material for: Targeting Fascin1 maintains chondrocytes phenotype and attenuates osteoarthritis development
Source: Bone Res. 2024 Sep 4;12:50. doi: 10.1038/s41413-024-00357-1 (PMC11374990; doi:10.1038/s41413-024-00357-1)
Supplement: Supplementary file 4 — Supplementary table 1 [file 41413_2024_357_MOESM4_ESM.xlsx]

## Sheet: 1.5-fold changed proteins
Protein accession	Protein description	Species	Peptides(95%)	Citable Accession	Gene name	OA vs Control Ratio	PVal OA ： Control	EF OA ： Control	LowerCI OA ： Control	UpperCI OA ： Control	FLAG	N	Unused	Total	%Cov	%Cov(50)	%Cov(95)
sp|Q16658|FSCN1_HUMAN	Fascin OS=Homo sapiens OX=9606 GN=FSCN1 PE=1 SV=3	HUMAN	8	Q16658	GN=FSCN1	7.94328	0.00176881	3.83707	2.07014	17.7011	UP	447	14.2	15.75	41.78	26.57	18.26
sp|Q9UHL4|DPP2_HUMAN	Dipeptidyl peptidase 2 OS=Homo sapiens OX=9606 GN=DPP7 PE=1 SV=3	HUMAN	4	Q9UHL4	GN=DPP7	7.87046	0.0085183	2.83139	2.77971	52.9663	UP	1001	5.9	6.32	23.17	12.8	8.74
sp|P35908|K22E_HUMAN	Keratin, type II cytoskeletal 2 epidermal OS=Homo sapiens OX=9606 GN=KRT2 PE=1 SV=2	HUMAN	19	P35908	GN=KRT2	4.7863	2.74132e-06	1.57036	3.04789	18.5353	UP	217	25.29	37.06	48.51	37.25	27.07
sp|P16401|H15_HUMAN	Histone H1.5 OS=Homo sapiens OX=9606 GN=HIST1H1B PE=1 SV=3	HUMAN	14	P16401	GN=HIST1H1B	4.44631	0.0122128	2.72898	1.6293	14.3219	UP	466	13.49	23.52	74.78	49.56	38.05
sp|P16403|H12_HUMAN	Histone H1.2 OS=Homo sapiens OX=9606 GN=HIST1H1C PE=1 SV=2	HUMAN	18	P16403	GN=HIST1H1C	3.66438	0.0127732	2.31206	1.58489	17.378	UP	1433	3.19	26.23	76.06	53.99	41.78
sp|Q06323|PSME1_HUMAN	Proteasome activator complex subunit 1 OS=Homo sapiens OX=9606 GN=PSME1 PE=1 SV=1	HUMAN	8	Q06323	GN=PSME1	3.59749	0.00122502	1.72187	2.0893	8.47227	UP	597	10.67	12.37	51.81	29.72	22.09
sp|P06396|GELS_HUMAN	Gelsolin OS=Homo sapiens OX=9606 GN=GSN PE=1 SV=1	HUMAN	28	P06396	GN=GSN	3.46737	8.25071e-07	1.99526	1.7378	5.86138	UP	87	42.17	44.47	58.82	41.56	32.1
sp|P07237|PDIA1_HUMAN	Protein disulfide-isomerase OS=Homo sapiens OX=9606 GN=P4HB PE=1 SV=3	HUMAN	26	P07237	GN=P4HB	3.37287	2.64819e-06	1.5417	2.18776	6.36796	UP	72	47.58	49.15	71.46	61.22	46.46
sp|P16402|H13_HUMAN	Histone H1.3 OS=Homo sapiens OX=9606 GN=HIST1H1D PE=1 SV=2	HUMAN	16	P16402	GN=HIST1H1D	3.28095	0.0393997	2.65461	1.23595	30.1995	UP	206	25.81	26.37	73.3	52.94	36.65
sp|P16949|STMN1_HUMAN	Stathmin OS=Homo sapiens OX=9606 GN=STMN1 PE=1 SV=3	HUMAN	4	P16949	GN=STMN1	3.28095	0.0136514	1.58489	2.07014	5.64937	UP	906	6.72	7.49	63.76	38.26	20.13
sp|P02042|HBD_HUMAN	Hemoglobin subunit delta OS=Homo sapiens OX=9606 GN=HBD PE=1 SV=2	HUMAN	138	P02042	GN=HBD	3.22107	0.0269249	2.12814	1.51356	5.49541	UP	362	17.25	74.83	100	97.28	96.6
sp|Q12906|ILF3_HUMAN	Interleukin enhancer-binding factor 3 OS=Homo sapiens OX=9606 GN=ILF3 PE=1 SV=3	HUMAN	12	Q12906	GN=ILF3	3.16228	0.000591327	1.88799	1.67494	7.17794	UP	359	17.33	23.72	34.56	14.54	12.64
sp|P16671|CD36_HUMAN	Platelet glycoprotein 4 OS=Homo sapiens OX=9606 GN=CD36 PE=1 SV=2	HUMAN	5	P16671	GN=CD36	3.16228	0.0235573	1.64437	1.92309	12.7057	UP	769	8.11	9.2	32.2	13.77	8.475
sp|P80723|BASP1_HUMAN	Brain acid soluble protein 1 OS=Homo sapiens OX=9606 GN=BASP1 PE=1 SV=2	HUMAN	3	P80723	GN=BASP1	2.91072	0.0416803	1.34276	2.1677	4.69894	UP	964	6.24	6.4	45.81	31.28	25.11
sp|P18669|PGAM1_HUMAN	Phosphoglycerate mutase 1 OS=Homo sapiens OX=9606 GN=PGAM1 PE=1 SV=2	HUMAN	15	P18669	GN=PGAM1	2.65461	0.00035898	1.48594	1.78649	6.79204	UP	208	25.65	26.33	73.23	53.94	51.97
sp|O60240|PLIN1_HUMAN	Perilipin-1 OS=Homo sapiens OX=9606 GN=PLIN1 PE=1 SV=2	HUMAN	16	O60240	GN=PLIN1	2.58226	3.45106e-05	1.49969	1.72187	6.48634	UP	184	28.07	29.46	46.93	41.38	37.93
sp|P06702|S10A9_HUMAN	Protein S100-A9 OS=Homo sapiens OX=9606 GN=S100A9 PE=1 SV=1	HUMAN	20	P06702	GN=S100A9	2.53513	0.00495294	1.18032	2.14783	3.10456	UP	279	20.81	21.29	97.37	91.23	81.58
sp|Q9UKK9|NUDT5_HUMAN	ADP-sugar pyrophosphatase OS=Homo sapiens OX=9606 GN=NUDT5 PE=1 SV=1	HUMAN	2	Q9UKK9	GN=NUDT5	2.51189	0.0426786	1.85353	1.35519	9.46237	UP	1131	4.71	5.37	44.75	30.59	12.79
sp|P09211|GSTP1_HUMAN	Glutathione S-transferase P OS=Homo sapiens OX=9606 GN=GSTP1 PE=1 SV=2	HUMAN	18	P09211	GN=GSTP1	2.48886	5.59581e-05	1.43219	1.7378	3.66438	UP	224	24.87	25.32	76.67	63.33	63.33
sp|P29401|TKT_HUMAN	Transketolase OS=Homo sapiens OX=9606 GN=TKT PE=1 SV=3	HUMAN	21	P29401	GN=TKT	2.44343	1.90859e-07	1.21339	2.01372	3.66438	UP	96	39.77	41.53	47.19	38.36	33.39
sp|P05106|ITB3_HUMAN	Integrin beta-3 OS=Homo sapiens OX=9606 GN=ITGB3 PE=1 SV=2	HUMAN	13	P05106	GN=ITGB3	2.39883	0.0488322	1.6293	1.47231	6.85488	UP	252	22.49	24.58	37.31	19.16	17.64
sp|Q14165|MLEC_HUMAN	Malectin OS=Homo sapiens OX=9606 GN=MLEC PE=1 SV=1	HUMAN	5	Q14165	GN=MLEC	2.37684	0.0465323	1.64437	1.44544	7.24436	UP	727	8.74	9.58	33.9	23.63	16.1
sp|P30740|ILEU_HUMAN	Leukocyte elastase inhibitor OS=Homo sapiens OX=9606 GN=SERPINB1 PE=1 SV=1	HUMAN	25	P30740	GN=SERPINB1	2.35505	1.92007e-06	1.21339	1.94089	3.28095	UP	124	35.17	36.38	67.81	58.84	51.45
sp|P06733|ENOA_HUMAN	Alpha-enolase OS=Homo sapiens OX=9606 GN=ENO1 PE=1 SV=2	HUMAN	36	P06733	GN=ENO1	2.33346	2.78068e-05	1.30617	1.78649	3.43558	UP	75	46.68	51.21	83.18	70.74	62.21
sp|P54819|KAD2_HUMAN	Adenylate kinase 2, mitochondrial OS=Homo sapiens OX=9606 GN=AK2 PE=1 SV=2	HUMAN	12	P54819	GN=AK2	2.33346	0.00995313	1.61436	1.44544	9.28966	UP	386	16.28	19.21	56.07	40.59	40.17
sp|P28838|AMPL_HUMAN	Cytosol aminopeptidase OS=Homo sapiens OX=9606 GN=LAP3 PE=1 SV=3	HUMAN	16	P28838	GN=LAP3	2.31206	0.00225023	1.39316	1.65959	4.44631	UP	244	23.07	29.75	49.13	30.06	27.94
sp|P52566|GDIR2_HUMAN	Rho GDP-dissociation inhibitor 2 OS=Homo sapiens OX=9606 GN=ARHGDIB PE=1 SV=3	HUMAN	6	P52566	GN=ARHGDIB	2.31206	0.020157	1.36773	1.69044	3.7325	UP	513	12.05	12.78	52.74	42.79	29.85
sp|P12429|ANXA3_HUMAN	Annexin A3 OS=Homo sapiens OX=9606 GN=ANXA3 PE=1 SV=3	HUMAN	16	P12429	GN=ANXA3	2.29087	0.000133084	1.21339	1.88799	2.99226	UP	183	28.1	32.95	70.9	51.7	47.99
sp|Q9UL46|PSME2_HUMAN	Proteasome activator complex subunit 2 OS=Homo sapiens OX=9606 GN=PSME2 PE=1 SV=4	HUMAN	4	Q9UL46	GN=PSME2	2.26987	0.0199921	1.45881	1.55597	6.98232	UP	872	7.09	7.92	58.58	33.47	14.23
sp|P23528|COF1_HUMAN	Cofilin-1 OS=Homo sapiens OX=9606 GN=CFL1 PE=1 SV=3	HUMAN	10	P23528	GN=CFL1	2.24905	0.00318212	1.38038	1.6293	3.49945	UP	375	16.79	17.9	83.73	77.71	65.66
sp|P02788|TRFL_HUMAN	Lactotransferrin OS=Homo sapiens OX=9606 GN=LTF PE=1 SV=6	HUMAN	61	P02788	GN=LTF	2.22844	3.27698e-11	1.13763	1.95885	2.60615	UP	36	77.24	82.68	78.87	68.03	63.38
sp|P09960|LKHA4_HUMAN	Leukotriene A-4 hydrolase OS=Homo sapiens OX=9606 GN=LTA4H PE=1 SV=2	HUMAN	18	P09960	GN=LTA4H	2.14783	1.88704e-05	1.23595	1.7378	3.43558	UP	156	30.38	33.27	45.34	36.66	32.41
sp|P05109|S10A8_HUMAN	Protein S100-A8 OS=Homo sapiens OX=9606 GN=S100A8 PE=1 SV=1	HUMAN	15	P05109	GN=S100A8	2.14783	6.29792e-05	1.1272	1.90546	2.63027	UP	346	17.78	20.49	81.72	76.34	67.74
sp|P21695|GPDA_HUMAN	Glycerol-3-phosphate dehydrogenase [NAD(+)], cytoplasmic OS=Homo sapiens OX=9606 GN=GPD1 PE=1 SV=4	HUMAN	13	P21695	GN=GPD1	2.10863	0.000516855	1.31826	1.59956	4.32514	UP	280	20.75	21.5	55.01	39.54	35.53
sp|P07737|PROF1_HUMAN	Profilin-1 OS=Homo sapiens OX=9606 GN=PFN1 PE=1 SV=2	HUMAN	21	P07737	GN=PFN1	2.0893	0.000234516	1.24738	1.67494	2.77971	UP	190	27.47	28.17	81.43	78.57	78.57
sp|P31939|PUR9_HUMAN	Bifunctional purine biosynthesis protein PURH OS=Homo sapiens OX=9606 GN=ATIC PE=1 SV=3	HUMAN	10	P31939	GN=ATIC	2.03236	0.0438935	1.6293	1.24738	3.87258	UP	329	18.47	20.27	38.51	23.14	19.59
sp|P37837|TALDO_HUMAN	Transaldolase OS=Homo sapiens OX=9606 GN=TALDO1 PE=1 SV=2	HUMAN	20	P37837	GN=TALDO1	1.95885	0.000424145	1.18032	1.65959	2.70396	UP	127	34.84	37.72	63.5	54.3	47.77
sp|P50395|GDIB_HUMAN	Rab GDP dissociation inhibitor beta OS=Homo sapiens OX=9606 GN=GDI2 PE=1 SV=2	HUMAN	15	P50395	GN=GDI2	1.94089	0.0439617	1.39316	1.39316	2.77971	UP	150	31.25	32.55	62.92	48.31	39.33
sp|P05091|ALDH2_HUMAN	Aldehyde dehydrogenase, mitochondrial OS=Homo sapiens OX=9606 GN=ALDH2 PE=1 SV=2	HUMAN	15	P05091	GN=ALDH2	1.94089	0.00517938	1.28233	1.51356	2.83139	UP	167	29.46	30.33	45.45	33.85	31.91
sp|P30050|RL12_HUMAN	60S ribosomal protein L12 OS=Homo sapiens OX=9606 GN=RPL12 PE=1 SV=1	HUMAN	11	P30050	GN=RPL12	1.90546	0.0255849	1.38038	1.38038	3.16228	UP	369	16.94	20.21	80.61	65.45	63.64
sp|P14314|GLU2B_HUMAN	Glucosidase 2 subunit beta OS=Homo sapiens OX=9606 GN=PRKCSH PE=1 SV=2	HUMAN	9	P14314	GN=PRKCSH	1.88799	0.0175524	1.47231	1.28233	3.7325	UP	342	18.05	18.79	34.66	25.95	21.97
sp|P00558|PGK1_HUMAN	Phosphoglycerate kinase 1 OS=Homo sapiens OX=9606 GN=PGK1 PE=1 SV=3	HUMAN	29	P00558	GN=PGK1	1.87068	0.000245406	1.21339	1.5417	2.75423	UP	78	45.23	49.73	78.42	66.91	56.35
sp|P04264|K2C1_HUMAN	Keratin, type II cytoskeletal 1 OS=Homo sapiens OX=9606 GN=KRT1 PE=1 SV=6	HUMAN	27	P04264	GN=KRT1	1.87068	0.000345484	1.21339	1.5417	2.65461	UP	94	40.27	44.28	47.52	39.75	36.65
sp|P04040|CATA_HUMAN	Catalase OS=Homo sapiens OX=9606 GN=CAT PE=1 SV=3	HUMAN	33	P04040	GN=CAT	1.85353	1.45439e-05	1.21339	1.52757	2.83139	UP	63	53.43	54.67	74.38	66.6	54.27
sp|Q13263|TIF1B_HUMAN	Transcription intermediary factor 1-beta OS=Homo sapiens OX=9606 GN=TRIM28 PE=1 SV=5	HUMAN	13	Q13263	GN=TRIM28	1.83654	0.0339406	1.48594	1.23595	4.16869	UP	222	25.04	28.08	39.64	27.9	21.68
sp|P06744|G6PI_HUMAN	Glucose-6-phosphate isomerase OS=Homo sapiens OX=9606 GN=GPI PE=1 SV=4	HUMAN	19	P06744	GN=GPI	1.8197	4.03457e-06	1.19124	1.52757	2.51189	UP	142	32.54	34.18	50.72	37.99	30.82
sp|P52209|6PGD_HUMAN	6-phosphogluconate dehydrogenase, decarboxylating OS=Homo sapiens OX=9606 GN=PGD PE=1 SV=3	HUMAN	15	P52209	GN=PGD	1.8197	0.00407938	1.18032	1.5417	2.37684	UP	255	22.4	25.24	52.38	34.99	28.57
sp|Q14847|LASP1_HUMAN	LIM and SH3 domain protein 1 OS=Homo sapiens OX=9606 GN=LASP1 PE=1 SV=2	HUMAN	8	Q14847	GN=LASP1	1.8197	0.0449565	1.45881	1.24738	7.31139	UP	517	11.99	12.11	41	29.5	24.14
sp|P04083|ANXA1_HUMAN	Annexin A1 OS=Homo sapiens OX=9606 GN=ANXA1 PE=1 SV=2	HUMAN	24	P04083	GN=ANXA1	1.80302	0.00315475	1.28233	1.40605	2.39883	UP	90	40.6	44.82	85.84	74.57	58.67
sp|Q16853|AOC3_HUMAN	Membrane primary amine oxidase OS=Homo sapiens OX=9606 GN=AOC3 PE=1 SV=3	HUMAN	10	Q16853	GN=AOC3	1.78649	0.0331197	1.30617	1.36773	3.34195	UP	285	20.36	21.5	26.61	18.22	15.47
sp|P42224|STAT1_HUMAN	Signal transducer and activator of transcription 1-alpha/beta OS=Homo sapiens OX=9606 GN=STAT1 PE=1 SV=2	HUMAN	10	P42224	GN=STAT1	1.78649	0.00919541	1.36773	1.30617	2.93765	UP	439	14.37	18.31	35.2	23.07	16.53
sp|P47756|CAPZB_HUMAN	F-actin-capping protein subunit beta OS=Homo sapiens OX=9606 GN=CAPZB PE=1 SV=4	HUMAN	10	P47756	GN=CAPZB	1.77011	0.0416657	1.25892	1.40605	2.60615	UP	475	13.21	14.63	48.74	42.96	37.55
sp|Q9Y490|TLN1_HUMAN	Talin-1 OS=Homo sapiens OX=9606 GN=TLN1 PE=1 SV=3	HUMAN	105	Q9Y490	GN=TLN1	1.75388	4.02439e-06	1.24738	1.40605	2.75423	UP	10	179.26	184.08	62.42	51.55	45.22
sp|Q16851|UGPA_HUMAN	UTP--glucose-1-phosphate uridylyltransferase OS=Homo sapiens OX=9606 GN=UGP2 PE=1 SV=5	HUMAN	14	Q16851	GN=UGP2	1.75388	0.00511597	1.20226	1.45881	2.37684	UP	284	20.38	23.58	46.65	26.77	22.64
sp|Q9Y490|TLN1_HUMAN	Talin-1 OS=Homo sapiens OX=9606 GN=TLN1 PE=1 SV=3	HUMAN	105	Q9Y490	GN=TLN1	1.75388	4.02439e-06	1.24738	1.40605	2.75423	UP	3561	179.26	184.08	62.42	51.55	45.22
sp|O75083|WDR1_HUMAN	WD repeat-containing protein 1 OS=Homo sapiens OX=9606 GN=WDR1 PE=1 SV=4	HUMAN	17	O75083	GN=WDR1	1.7378	0.0049018	1.23595	1.40605	2.208	UP	111	36.84	37.64	63.7	46.53	36.63
sp|Q01518|CAP1_HUMAN	Adenylyl cyclase-associated protein 1 OS=Homo sapiens OX=9606 GN=CAP1 PE=1 SV=5	HUMAN	22	Q01518	GN=CAP1	1.7378	0.00119751	1.23595	1.40605	2.58226	UP	138	33.27	35.43	63.16	50.74	40.42
sp|P22105|TENX_HUMAN	Tenascin-X OS=Homo sapiens OX=9606 GN=TNXB PE=1 SV=4	HUMAN	15	P22105	GN=TNXB	1.7378	0.019208	1.27057	1.36773	3.22107	UP	266	21.61	22.06	24.63	11.41	6.223
sp|Q99497|PARK7_HUMAN	Protein/nucleic acid deglycase DJ-1 OS=Homo sapiens OX=9606 GN=PARK7 PE=1 SV=2	HUMAN	13	Q99497	GN=PARK7	1.72187	0.0280435	1.20226	1.43219	2.42103	UP	270	21.38	21.77	68.25	62.43	58.2
sp|P11413|G6PD_HUMAN	Glucose-6-phosphate 1-dehydrogenase OS=Homo sapiens OX=9606 GN=G6PD PE=1 SV=4	HUMAN	9	P11413	GN=G6PD	1.70608	0.00258032	1.23595	1.38038	2.35505	UP	408	15.34	16.44	41.75	24.66	15.92
sp|P12814|ACTN1_HUMAN	Alpha-actinin-1 OS=Homo sapiens OX=9606 GN=ACTN1 PE=1 SV=2	HUMAN	58	P12814	GN=ACTN1	1.69044	0.0203736	1.24738	1.35519	2.31206	UP	27	92.04	95.22	71.86	66.7	58.63
sp|P13645|K1C10_HUMAN	Keratin, type I cytoskeletal 10 OS=Homo sapiens OX=9606 GN=KRT10 PE=1 SV=6	HUMAN	17	P13645	GN=KRT10	1.69044	0.00166778	1.19124	1.41906	2.31206	UP	161	29.94	32.2	38.87	31.68	28.42
sp|P49189|AL9A1_HUMAN	4-trimethylaminobutyraldehyde dehydrogenase OS=Homo sapiens OX=9606 GN=ALDH9A1 PE=1 SV=3	HUMAN	12	P49189	GN=ALDH9A1	1.69044	0.0172433	1.22462	1.38038	2.42103	UP	317	18.95	23.61	39.88	24.49	21.46
sp|P60174|TPIS_HUMAN	Triosephosphate isomerase OS=Homo sapiens OX=9606 GN=TPI1 PE=1 SV=3	HUMAN	18	P60174	GN=TPI1	1.67494	0.0114939	1.28233	1.30617	2.10863	UP	179	28.4	31.2	87.41	72.73	61.89
sp|O15143|ARC1B_HUMAN	Actin-related protein 2/3 complex subunit 1B OS=Homo sapiens OX=9606 GN=ARPC1B PE=1 SV=3	HUMAN	9	O15143	GN=ARPC1B	1.67494	0.0444497	1.38038	1.21339	2.70396	UP	651	9.87	13.99	32.53	25.54	22.04
sp|Q9HC38|GLOD4_HUMAN	Glyoxalase domain-containing protein 4 OS=Homo sapiens OX=9606 GN=GLOD4 PE=1 SV=1	HUMAN	4	Q9HC38	GN=GLOD4	1.67494	0.0464294	1.21339	1.38038	2.35505	UP	904	6.74	7.53	47.28	17.25	11.82
sp|P30101|PDIA3_HUMAN	Protein disulfide-isomerase A3 OS=Homo sapiens OX=9606 GN=PDIA3 PE=1 SV=4	HUMAN	23	P30101	GN=PDIA3	1.65959	0.000718113	1.2942	1.28233	2.24905	UP	103	38.82	40.38	69.31	51.68	43.37
sp|P30040|ERP29_HUMAN	Endoplasmic reticulum resident protein 29 OS=Homo sapiens OX=9606 GN=ERP29 PE=1 SV=4	HUMAN	8	P30040	GN=ERP29	1.65959	0.0230278	1.27057	1.30617	2.58226	UP	472	13.34	15.49	57.85	36.78	29.12
sp|Q96AE4|FUBP1_HUMAN	Far upstream element-binding protein 1 OS=Homo sapiens OX=9606 GN=FUBP1 PE=1 SV=3	HUMAN	14	Q96AE4	GN=FUBP1	1.6293	0.031138	1.28233	1.27057	3.28095	UP	257	22.35	26.84	35.56	25.78	21.89
sp|A8MVU1|NCF1C_HUMAN	Putative neutrophil cytosol factor 1C OS=Homo sapiens OX=9606 GN=NCF1C PE=5 SV=1	HUMAN	4	A8MVU1	GN=NCF1C	1.6293	0.0458266	1.27057	1.28233	2.55859	UP	922	6.58	8.95	38.8	23.5	15.03
sp|Q9UBS4|DJB11_HUMAN	DnaJ homolog subfamily B member 11 OS=Homo sapiens OX=9606 GN=DNAJB11 PE=1 SV=1	HUMAN	5	Q9UBS4	GN=DNAJB11	1.57036	0.0413708	1.57036	1	3.13329	UP	755	8.3	8.86	41.34	22.35	14.25
sp|P61978|HNRPK_HUMAN	Heterogeneous nuclear ribonucleoprotein K OS=Homo sapiens OX=9606 GN=HNRNPK PE=1 SV=1	HUMAN	17	P61978	GN=HNRNPK	1.55597	0.0283034	1.25892	1.23595	2.51189	UP	180	28.4	29.48	54.86	38.01	35.64
sp|P53621|COPA_HUMAN	Coatomer subunit alpha OS=Homo sapiens OX=9606 GN=COPA PE=1 SV=2	HUMAN	18	P53621	GN=COPA	0.660694	0.0364823	1.35519	0.253513	0.895365	DOWN	140	32.85	39.75	37.09	22.71	14.71
sp|P11498|PYC_HUMAN	Pyruvate carboxylase, mitochondrial OS=Homo sapiens OX=9606 GN=PC PE=1 SV=2	HUMAN	11	P11498	GN=PC	0.586138	0.0213746	1.57036	0.376704	0.92045	DOWN	296	19.79	30.29	31.49	17.4	9.762
sp|P48681|NEST_HUMAN	Nestin OS=Homo sapiens OX=9606 GN=NES PE=1 SV=2	HUMAN	5	P48681	GN=NES	0.586138	0.0206367	1.5417	0.107647	0.903649	DOWN	842	7.35	10.78	27.02	7.156	4.01
sp|P02786|TFR1_HUMAN	Transferrin receptor protein 1 OS=Homo sapiens OX=9606 GN=TFRC PE=1 SV=2	HUMAN	23	P02786	GN=TFRC	0.554626	0.00102498	1.30617	0.390841	0.724436	DOWN	131	34.44	42.86	48.29	31.05	25.13
sp|Q00325|MPCP_HUMAN	Phosphate carrier protein, mitochondrial OS=Homo sapiens OX=9606 GN=SLC25A3 PE=1 SV=2	HUMAN	4	Q00325	GN=SLC25A3	0.529663	0.00785454	1.38038	0.123595	0.731139	DOWN	901	6.76	7.28	34.25	17.13	8.84
sp|Q00610|CLH1_HUMAN	Clathrin heavy chain 1 OS=Homo sapiens OX=9606 GN=CLTC PE=1 SV=5	HUMAN	52	Q00610	GN=CLTC	0.524808	0.00443394	1.49969	0.343558	0.787046	DOWN	33	80.78	89.45	51.34	36.36	29.61
sp|P15144|AMPN_HUMAN	Aminopeptidase N OS=Homo sapiens OX=9606 GN=ANPEP PE=1 SV=4	HUMAN	16	P15144	GN=ANPEP	0.519996	0.0357216	1.40605	0.121339	0.731139	DOWN	240	23.24	24.96	27.82	19.65	15.1
sp|P16112|PGCA_HUMAN	Aggrecan core protein OS=Homo sapiens OX=9606 GN=ACAN PE=1 SV=3	HUMAN	10	P16112	GN=ACAN	0.515229	0.0109617	1.27057	0.409261	0.654636	DOWN	587	10.86	11.91	11.5	5.375	3.676
sp|Q86VB7|C163A_HUMAN	Scavenger receptor cysteine-rich type 1 protein M130 OS=Homo sapiens OX=9606 GN=CD163 PE=1 SV=2	HUMAN	15	Q86VB7	GN=CD163	0.510505	0.013458	1.35519	0.280543	0.691831	DOWN	178	28.49	31.06	28.37	15.05	13.84
sp|P17213|BPI_HUMAN	Bactericidal permeability-increasing protein OS=Homo sapiens OX=9606 GN=BPI PE=1 SV=4	HUMAN	14	P17213	GN=BPI	0.510505	0.0119442	1.36773	0.325087	0.698232	DOWN	330	18.46	22.16	43.12	31.62	26.9
sp|P11277|SPTB1_HUMAN	Spectrin beta chain, erythrocytic OS=Homo sapiens OX=9606 GN=SPTB PE=1 SV=5	HUMAN	81	P11277	GN=SPTB	0.496592	0.00660584	1.41906	0.299226	0.704693	DOWN	14	145.76	149.57	60.65	47.12	41.13
sp|P07099|HYEP_HUMAN	Epoxide hydrolase 1 OS=Homo sapiens OX=9606 GN=EPHX1 PE=1 SV=1	HUMAN	9	P07099	GN=EPHX1	0.49204	0.0438057	1.49969	0.169044	0.737904	DOWN	401	15.51	17.46	49.67	30.55	18.9
sp|P46940|IQGA1_HUMAN	Ras GTPase-activating-like protein IQGAP1 OS=Homo sapiens OX=9606 GN=IQGAP1 PE=1 SV=1	HUMAN	35	P46940	GN=IQGAP1	0.47863	0.0190676	1.57036	0.322107	0.751623	DOWN	42	69.16	72.51	49.55	33.74	25.17
sp|Q9NY15|STAB1_HUMAN	Stabilin-1 OS=Homo sapiens OX=9606 GN=STAB1 PE=1 SV=3	HUMAN	6	Q9NY15	GN=STAB1	0.47863	0.0378896	1.6293	0.270396	0.77983	DOWN	537	11.6	13.56	18.99	5.175	3.191
sp|Q99829|CPNE1_HUMAN	Copine-1 OS=Homo sapiens OX=9606 GN=CPNE1 PE=1 SV=1	HUMAN	7	Q99829	GN=CPNE1	0.469894	0.0280636	1.38038	0.218776	0.648634	DOWN	699	9.08	12.56	27.56	15.27	13.59
sp|Q9UM07|PADI4_HUMAN	Protein-arginine deiminase type-4 OS=Homo sapiens OX=9606 GN=PADI4 PE=1 SV=2	HUMAN	8	Q9UM07	GN=PADI4	0.444631	0.0295703	1.45881	0.210863	0.648634	DOWN	409	15.32	16.54	32.28	22.47	15.69
sp|P55084|ECHB_HUMAN	Trifunctional enzyme subunit beta, mitochondrial OS=Homo sapiens OX=9606 GN=HADHB PE=1 SV=3	HUMAN	14	P55084	GN=HADHB	0.440555	0.0250648	1.55597	0.155597	0.685488	DOWN	189	27.6	28.44	47.89	35.44	31.22
sp|Q8IUL8|CILP2_HUMAN	Cartilage intermediate layer protein 2 OS=Homo sapiens OX=9606 GN=CILP2 PE=2 SV=2	HUMAN	6	Q8IUL8	GN=CILP2	0.432514	0.0213621	1.41906	0.265461	0.613762	DOWN	741	8.51	12.51	27.34	7.266	5.277
sp|Q14624|ITIH4_HUMAN	Inter-alpha-trypsin inhibitor heavy chain H4 OS=Homo sapiens OX=9606 GN=ITIH4 PE=1 SV=4	HUMAN	22	Q14624	GN=ITIH4	0.428549	0.014127	1.67494	0.0794328	0.717794	DOWN	122	35.45	42.04	43.87	31.08	25.48
sp|P14780|MMP9_HUMAN	Matrix metalloproteinase-9 OS=Homo sapiens OX=9606 GN=MMP9 PE=1 SV=3	HUMAN	14	P14780	GN=MMP9	0.428549	0.000197714	1.24738	0.346737	0.534564	DOWN	176	28.59	28.97	44.84	26.45	21.22
sp|P15088|CBPA3_HUMAN	Mast cell carboxypeptidase A OS=Homo sapiens OX=9606 GN=CPA3 PE=1 SV=2	HUMAN	5	P15088	GN=CPA3	0.42462	0.0265788	1.43219	0.220801	0.608135	DOWN	652	9.87	10.32	32.37	15.83	11.27
sp|Q9BVK6|TMED9_HUMAN	Transmembrane emp24 domain-containing protein 9 OS=Homo sapiens OX=9606 GN=TMED9 PE=1 SV=2	HUMAN	5	Q9BVK6	GN=TMED9	0.420727	0.0412541	1.80302	0.130617	0.758578	DOWN	993	5.97	7.2	51.49	36.6	17.87
sp|P19823|ITIH2_HUMAN	Inter-alpha-trypsin inhibitor heavy chain H2 OS=Homo sapiens OX=9606 GN=ITIH2 PE=1 SV=2	HUMAN	19	P19823	GN=ITIH2	0.409261	0.0468161	1.72187	0.0928966	0.704693	DOWN	166	29.46	33.91	43.02	25.69	19.03
sp|Q9NZM1|MYOF_HUMAN	Myoferlin OS=Homo sapiens OX=9606 GN=MYOF PE=1 SV=1	HUMAN	13	Q9NZM1	GN=MYOF	0.409261	0.00232943	1.57036	0.0717794	0.642688	DOWN	377	16.63	22.1	29.55	11.11	6.696
sp|O43795|MYO1B_HUMAN	Unconventional myosin-Ib OS=Homo sapiens OX=9606 GN=MYO1B PE=1 SV=3	HUMAN	8	O43795	GN=MYO1B	0.409261	0.0388155	1.97697	0.141906	0.809096	DOWN	489	12.83	20.4	27.29	15.49	6.778
sp|P05023|AT1A1_HUMAN	Sodium/potassium-transporting ATPase subunit alpha-1 OS=Homo sapiens OX=9606 GN=ATP1A1 PE=1 SV=1	HUMAN	23	P05023	GN=ATP1A1	0.405508	0.00268708	1.75388	0.167494	0.711214	DOWN	114	36.49	40.86	39.78	28.15	21.6
sp|P16615|AT2A2_HUMAN	Sarcoplasmic/endoplasmic reticulum calcium ATPase 2 OS=Homo sapiens OX=9606 GN=ATP2A2 PE=1 SV=1	HUMAN	21	P16615	GN=ATP2A2	0.401791	0.00450099	1.58489	0.0831764	0.636796	DOWN	120	35.79	40.42	36.18	24.66	20.06
sp|P08237|PFKAM_HUMAN	ATP-dependent 6-phosphofructokinase, muscle type OS=Homo sapiens OX=9606 GN=PFKM PE=1 SV=2	HUMAN	4	P08237	GN=PFKM	0.401791	0.0216864	1.58489	0.130617	0.636796	DOWN	1324	3.86	7.99	23.21	5.769	4.744
sp|P43652|AFAM_HUMAN	Afamin OS=Homo sapiens OX=9606 GN=AFM PE=1 SV=1	HUMAN	6	P43652	GN=AFM	0.394457	0.0228171	1.69044	0.105682	0.666807	DOWN	542	11.47	16.66	37.56	22.04	11.52
sp|Q13045|FLII_HUMAN	Protein flightless-1 homolog OS=Homo sapiens OX=9606 GN=FLII PE=1 SV=2	HUMAN	5	Q13045	GN=FLII	0.394457	0.0228542	1.94089	0.0440555	0.765597	DOWN	893	6.83	10.71	21.91	7.723	4.019
sp|Q6UWY5|OLFL1_HUMAN	Olfactomedin-like protein 1 OS=Homo sapiens OX=9606 GN=OLFML1 PE=1 SV=2	HUMAN	5	Q6UWY5	GN=OLFML1	0.366438	0.00888517	1.88799	0.113763	0.691831	DOWN	717	8.85	9.64	36.07	22.89	13.43
sp|P02787|TRFE_HUMAN	Serotransferrin OS=Homo sapiens OX=9606 GN=TF PE=1 SV=3	HUMAN	66	P02787	GN=TF	0.363078	0.00335285	1.61436	0.242103	0.586138	DOWN	30	88.57	89.36	74.36	62.18	56.02
sp|P05156|CFAI_HUMAN	Complement factor I OS=Homo sapiens OX=9606 GN=CFI PE=1 SV=2	HUMAN	3	P05156	GN=CFI	0.353183	0.0127456	1.92309	0.0353183	0.679204	DOWN	1179	4.37	5.06	28.64	9.434	5.66
sp|Q00341|VIGLN_HUMAN	Vigilin OS=Homo sapiens OX=9606 GN=HDLBP PE=1 SV=2	HUMAN	23	Q00341	GN=HDLBP	0.343558	0.0314428	1.6293	0.203236	0.559758	DOWN	104	38.58	46.35	43.53	26.03	18.22
sp|P21796|VDAC1_HUMAN	Voltage-dependent anion-selective channel protein 1 OS=Homo sapiens OX=9606 GN=VDAC1 PE=1 SV=2	HUMAN	15	P21796	GN=VDAC1	0.340408	0.0136295	1.7378	0.0672977	0.591562	DOWN	305	19.26	22.37	78.45	58.3	53
sp|P46781|RS9_HUMAN	40S ribosomal protein S9 OS=Homo sapiens OX=9606 GN=RPS9 PE=1 SV=3	HUMAN	9	P46781	GN=RPS9	0.337287	0.00878174	2.14783	0.134276	0.724436	DOWN	417	15.14	16.49	63.92	36.08	30.41
sp|P08758|ANXA5_HUMAN	Annexin A5 OS=Homo sapiens OX=9606 GN=ANXA5 PE=1 SV=2	HUMAN	19	P08758	GN=ANXA5	0.331131	0.00935388	2.03236	0.199526	0.672977	DOWN	207	25.68	33	78.75	62.19	48.75
sp|P04179|SODM_HUMAN	Superoxide dismutase [Mn], mitochondrial OS=Homo sapiens OX=9606 GN=SOD2 PE=1 SV=3	HUMAN	8	P04179	GN=SOD2	0.322107	0.0314682	1.94089	0.0586138	0.625173	DOWN	458	13.68	16.2	48.65	44.59	40.99
sp|P05546|HEP2_HUMAN	Heparin cofactor 2 OS=Homo sapiens OX=9606 GN=SERPIND1 PE=1 SV=3	HUMAN	14	P05546	GN=SERPIND1	0.319154	0.00344587	2.03236	0.0691831	0.648634	DOWN	192	27.25	29.8	47.09	34.47	27.25
sp|P19827|ITIH1_HUMAN	Inter-alpha-trypsin inhibitor heavy chain H1 OS=Homo sapiens OX=9606 GN=ITIH1 PE=1 SV=3	HUMAN	20	P19827	GN=ITIH1	0.316228	0.0199624	2.01372	0.104713	0.636796	DOWN	171	28.95	33.64	30.85	24.7	22.17
sp|P00734|THRB_HUMAN	Prothrombin OS=Homo sapiens OX=9606 GN=F2 PE=1 SV=2	HUMAN	18	P00734	GN=F2	0.30761	0.00828502	1.94089	0.210863	0.597035	DOWN	146	31.87	32.81	48.39	41	31.35
sp|Q09666|AHNK_HUMAN	Neuroblast differentiation-associated protein AHNAK OS=Homo sapiens OX=9606 GN=AHNAK PE=1 SV=2	HUMAN	144	Q09666	GN=AHNAK	0.30479	1.47438e-13	1.97697	0.0954993	0.60256	DOWN	6	198.15	198.31	72.92	55.16	44.47
sp|P06681|CO2_HUMAN	Complement C2 OS=Homo sapiens OX=9606 GN=C2 PE=1 SV=2	HUMAN	9	P06681	GN=C2	0.301995	0.0231457	1.90546	0.0214783	0.57544	DOWN	487	12.93	18.24	29.12	15.29	11.17
sp|P02749|APOH_HUMAN	Beta-2-glycoprotein 1 OS=Homo sapiens OX=9606 GN=APOH PE=1 SV=3	HUMAN	11	P02749	GN=APOH	0.296483	0.00269641	2.03236	0.0265461	0.60256	DOWN	308	19.19	19.23	45.51	40	31.01
sp|O14983|AT2A1_HUMAN	Sarcoplasmic/endoplasmic reticulum calcium ATPase 1 OS=Homo sapiens OX=9606 GN=ATP2A1 PE=1 SV=1	HUMAN	13	O14983	GN=ATP2A1	0.270396	0.0354785	1.8197	0.0704693	0.49204	DOWN	1198	4.27	29.48	34.97	19.38	13.19
sp|P49747|COMP_HUMAN	Cartilage oligomeric matrix protein OS=Homo sapiens OX=9606 GN=COMP PE=1 SV=2	HUMAN	15	P49747	GN=COMP	0.267917	0.000694185	1.49969	0.083946	0.401791	DOWN	229	24.55	26.44	34.74	27.74	23.91
sp|P09493|TPM1_HUMAN	Tropomyosin alpha-1 chain OS=Homo sapiens OX=9606 GN=TPM1 PE=1 SV=2	HUMAN	21	P09493	GN=TPM1	0.265461	0.0338923	2.10863	0.0580764	0.559758	DOWN	379	16.6	36.92	82.39	61.62	45.42
sp|P07355|ANXA2_HUMAN	Annexin A2 OS=Homo sapiens OX=9606 GN=ANXA2 PE=1 SV=2	HUMAN	32	P07355	GN=ANXA2	0.263027	0.0253282	2.46604	0.178649	0.648634	DOWN	71	49.58	54.16	80.53	72.27	59.59
sp|P07357|CO8A_HUMAN	Complement component C8 alpha chain OS=Homo sapiens OX=9606 GN=C8A PE=1 SV=2	HUMAN	8	P07357	GN=C8A	0.260615	0.0207744	2.1677	0.0260615	0.564937	DOWN	400	15.58	16.12	29.28	20.38	16.61
sp|Q14315|FLNC_HUMAN	Filamin-C OS=Homo sapiens OX=9606 GN=FLNC PE=1 SV=3	HUMAN	22	Q14315	GN=FLNC	0.260615	0.012002	2.0893	0.108643	0.544503	DOWN	418	15.03	37.71	31.6	13.54	9.211
sp|Q6YHK3|CD109_HUMAN	CD109 antigen OS=Homo sapiens OX=9606 GN=CD109 PE=1 SV=2	HUMAN	7	Q6YHK3	GN=CD109	0.260615	0.00172275	2.22844	0.0608135	0.580764	DOWN	743	8.5	12.84	20.14	8.581	4.706
sp|P07996|TSP1_HUMAN	Thrombospondin-1 OS=Homo sapiens OX=9606 GN=THBS1 PE=1 SV=2	HUMAN	23	P07996	GN=THBS1	0.248886	0.000171703	2.03236	0.0772681	0.505825	DOWN	99	39.62	41.62	39.23	25.9	20.43
sp|P08603|CFAH_HUMAN	Complement factor H OS=Homo sapiens OX=9606 GN=CFH PE=1 SV=4	HUMAN	32	P08603	GN=CFH	0.246604	0.000393127	2.26987	0.0340408	0.559758	DOWN	50	62.83	64.69	53.53	43.05	33.14
sp|P08294|SODE_HUMAN	Extracellular superoxide dismutase [Cu-Zn] OS=Homo sapiens OX=9606 GN=SOD3 PE=1 SV=2	HUMAN	5	P08294	GN=SOD3	0.244343	0.0188854	1.57036	0.103753	0.383707	DOWN	777	8.06	8.28	41.67	20	20
sp|P04275|VWF_HUMAN	von Willebrand factor OS=Homo sapiens OX=9606 GN=VWF PE=1 SV=4	HUMAN	26	P04275	GN=VWF	0.237684	4.64402e-06	2.18776	0.0619441	0.519996	DOWN	77	45.51	47.34	24.35	14.75	10.42
sp|P21810|PGS1_HUMAN	Biglycan OS=Homo sapiens OX=9606 GN=BGN PE=1 SV=2	HUMAN	44	P21810	GN=BGN	0.237684	0.000521521	1.92309	0.0990832	0.457088	DOWN	80	45.01	48.29	66.58	61.41	47.55
sp|P05787|K2C8_HUMAN	Keratin, type II cytoskeletal 8 OS=Homo sapiens OX=9606 GN=KRT8 PE=1 SV=7	HUMAN	7	P05787	GN=KRT8	0.231207	0.0103062	2.1677	0.0744732	0.501187	DOWN	1184	4.34	12.91	33.54	20.7	10.77
sp|P05787|K2C8_HUMAN	Keratin, type II cytoskeletal 8 OS=Homo sapiens OX=9606 GN=KRT8 PE=1 SV=7	HUMAN	7	P05787	GN=KRT8	0.231207	0.0103062	2.1677	0.0744732	0.501187	DOWN	2783	4.34	12.91	33.54	20.7	10.77
sp|P05787|K2C8_HUMAN	Keratin, type II cytoskeletal 8 OS=Homo sapiens OX=9606 GN=KRT8 PE=1 SV=7	HUMAN	7	P05787	GN=KRT8	0.231207	0.0103062	2.1677	0.0744732	0.501187	DOWN	3285	4.34	12.91	33.54	20.7	10.77
sp|P02792|FRIL_HUMAN	Ferritin light chain OS=Homo sapiens OX=9606 GN=FTL PE=1 SV=2	HUMAN	15	P02792	GN=FTL	0.226986	0.0123942	2.0893	0.0744732	0.474242	DOWN	398	15.67	16.58	65.14	56.57	42.29
sp|Q07954|LRP1_HUMAN	Prolow-density lipoprotein receptor-related protein 1 OS=Homo sapiens OX=9606 GN=LRP1 PE=1 SV=2	HUMAN	23	Q07954	GN=LRP1	0.222843	0.000107387	2.67917	0.103753	0.597035	DOWN	182	28.18	29.92	21.88	8.759	5.942
sp|P04004|VTNC_HUMAN	Vitronectin OS=Homo sapiens OX=9606 GN=VTN PE=1 SV=1	HUMAN	21	P04004	GN=VTN	0.222843	0.0271386	1.99526	0.0591562	0.444631	DOWN	202	26.4	26.63	48.33	37.03	28.87
sp|Q15661|TRYB1_HUMAN	Tryptase alpha/beta-1 OS=Homo sapiens OX=9606 GN=TPSAB1 PE=1 SV=1	HUMAN	7	Q15661	GN=TPSAB1	0.222843	0.00203803	1.92309	0.0809096	0.428549	DOWN	690	9.3	9.91	42.18	32.36	27.27
sp|P04114|APOB_HUMAN	Apolipoprotein B-100 OS=Homo sapiens OX=9606 GN=APOB PE=1 SV=2	HUMAN	117	P04114	GN=APOB	0.214783	0	1.95885	0.0413047	0.420727	DOWN	12	162.74	166.61	51.44	34.47	27.42
sp|Q9NRN5|OLFL3_HUMAN	Olfactomedin-like protein 3 OS=Homo sapiens OX=9606 GN=OLFML3 PE=2 SV=1	HUMAN	11	Q9NRN5	GN=OLFML3	0.20893	0.0119504	2.53513	0.021677	0.529663	DOWN	453	13.83	15.33	46.55	25.37	25.37
sp|P02743|SAMP_HUMAN	Serum amyloid P-component OS=Homo sapiens OX=9606 GN=APCS PE=1 SV=2	HUMAN	10	P02743	GN=APCS	0.207014	0.000710118	1.85353	0.0349945	0.383707	DOWN	421	14.96	15.23	42.15	30.94	30.94
sp|P06756|ITAV_HUMAN	Integrin alpha-V OS=Homo sapiens OX=9606 GN=ITGAV PE=1 SV=2	HUMAN	4	P06756	GN=ITGAV	0.207014	0.0288535	2.29087	0.0143219	0.474242	DOWN	821	7.58	10.51	23	9.065	4.771
sp|P25311|ZA2G_HUMAN	Zinc-alpha-2-glycoprotein OS=Homo sapiens OX=9606 GN=AZGP1 PE=1 SV=2	HUMAN	14	P25311	GN=AZGP1	0.194089	0.00522428	2.1677	0.0691831	0.420727	DOWN	249	22.72	23.47	52.01	40.27	39.6
sp|P01876|IGHA1_HUMAN	Immunoglobulin heavy constant alpha 1 OS=Homo sapiens OX=9606 GN=IGHA1 PE=1 SV=2	HUMAN	23	P01876	GN=IGHA1	0.185353	0.0384427	2.83139	0.0337287	0.524808	DOWN	197	26.75	27.27	49.86	42.21	41.93
sp|P13929|ENOB_HUMAN	Beta-enolase OS=Homo sapiens OX=9606 GN=ENO3 PE=1 SV=5	HUMAN	15	P13929	GN=ENO3	0.183654	0.0371485	2.18776	0.047863	0.401791	DOWN	496	12.6	20.46	57.83	35.94	25.12
sp|P00450|CERU_HUMAN	Ceruloplasmin OS=Homo sapiens OX=9606 GN=CP PE=1 SV=1	HUMAN	31	P00450	GN=CP	0.18197	0.000117734	2.93765	0.0544503	0.534564	DOWN	59	54.75	55.94	47.42	36.53	31.17
sp|P29622|KAIN_HUMAN	Kallistatin OS=Homo sapiens OX=9606 GN=SERPINA4 PE=1 SV=3	HUMAN	7	P29622	GN=SERPINA4	0.180302	0.0149417	3.90841	0.049204	0.704693	DOWN	544	11.46	14.01	40.52	27.4	21.78
sp|P01008|ANT3_HUMAN	Antithrombin-III OS=Homo sapiens OX=9606 GN=SERPINC1 PE=1 SV=1	HUMAN	17	P01008	GN=SERPINC1	0.178649	0.00542583	3.13329	0.0912011	0.559758	DOWN	139	33	35.81	65.95	54.09	42.03
sp|P30459|1A74_HUMAN	HLA class I histocompatibility antigen, A-74 alpha chain OS=Homo sapiens OX=9606 GN=HLA-A PE=1 SV=1	HUMAN	12	P30459	GN=HLA-A	0.17378	0.0454136	2.42103	0.0758578	0.420727	DOWN	261	22	22.27	51.51	38.08	34.52
sp|P12277|KCRB_HUMAN	Creatine kinase B-type OS=Homo sapiens OX=9606 GN=CKB PE=1 SV=1	HUMAN	17	P12277	GN=CKB	0.17378	0.0192605	2.70396	0.0597035	0.469894	DOWN	301	19.52	28.67	61.15	47.77	42.26
sp|Q15582|BGH3_HUMAN	Transforming growth factor-beta-induced protein ig-h3 OS=Homo sapiens OX=9606 GN=TGFBI PE=1 SV=1	HUMAN	22	Q15582	GN=TGFBI	0.170608	0.00021903	2.96483	0.0549541	0.505825	DOWN	118	36.04	38.57	50.81	39.53	31.63
sp|P50454|SERPH_HUMAN	Serpin H1 OS=Homo sapiens OX=9606 GN=SERPINH1 PE=1 SV=2	HUMAN	21	P50454	GN=SERPINH1	0.161436	0.00491471	1.94089	0.0816582	0.313329	DOWN	130	34.46	37.23	73.44	55.5	50
sp|P05155|IC1_HUMAN	Plasma protease C1 inhibitor OS=Homo sapiens OX=9606 GN=SERPING1 PE=1 SV=2	HUMAN	13	P05155	GN=SERPING1	0.159956	0.000565036	3.04789	0.0275423	0.487529	DOWN	256	22.38	23.12	38.6	27.8	22.6
sp|O75339|CILP1_HUMAN	Cartilage intermediate layer protein 1 OS=Homo sapiens OX=9606 GN=CILP PE=1 SV=4	HUMAN	17	O75339	GN=CILP	0.158489	6.4533e-07	2.208	0.0474242	0.349945	DOWN	173	28.72	31.2	39.19	21.45	17.06
sp|P01009|A1AT_HUMAN	Alpha-1-antitrypsin OS=Homo sapiens OX=9606 GN=SERPINA1 PE=1 SV=3	HUMAN	49	P01009	GN=SERPINA1	0.157036	1.26855e-06	1.94089	0.0597035	0.30479	DOWN	43	67.92	69.09	82.3	71.29	64.35
sp|P00751|CFAB_HUMAN	Complement factor B OS=Homo sapiens OX=9606 GN=CFB PE=1 SV=2	HUMAN	21	P00751	GN=CFB	0.15417	3.75062e-06	2.75423	0.0263027	0.42462	DOWN	191	27.29	38.48	42.41	28.66	22.64
sp|P19237|TNNI1_HUMAN	Troponin I, slow skeletal muscle OS=Homo sapiens OX=9606 GN=TNNI1 PE=1 SV=3	HUMAN	4	P19237	GN=TNNI1	0.15417	0.0151541	2.33346	0.0233346	0.359749	DOWN	1079	5.14	6.31	63.1	27.81	15.51
sp|P10909|CLUS_HUMAN	Clusterin OS=Homo sapiens OX=9606 GN=CLU PE=1 SV=1	HUMAN	31	P10909	GN=CLU	0.152757	0.000236923	2.42103	0.0724436	0.369828	DOWN	100	39.07	41.38	62.58	42.98	39.42
sp|Q08431|MFGM_HUMAN	Lactadherin OS=Homo sapiens OX=9606 GN=MFGE8 PE=1 SV=2	HUMAN	10	Q08431	GN=MFGE8	0.152757	2.21427e-05	1.90546	0.0474242	0.291072	DOWN	334	18.23	18.73	41.86	33.85	29.2
sp|P51884|LUM_HUMAN	Lumican OS=Homo sapiens OX=9606 GN=LUM PE=1 SV=2	HUMAN	46	P51884	GN=LUM	0.140605	0.000660247	3.19154	0.0636796	0.448745	DOWN	98	39.69	41.68	67.16	59.47	55.62
sp|P02794|FRIH_HUMAN	Ferritin heavy chain OS=Homo sapiens OX=9606 GN=FTH1 PE=1 SV=2	HUMAN	12	P02794	GN=FTH1	0.139316	0.0439757	2.99226	0.0328095	0.416869	DOWN	575	11.02	11.29	67.21	51.91	49.18
sp|Q06828|FMOD_HUMAN	Fibromodulin OS=Homo sapiens OX=9606 GN=FMOD PE=1 SV=2	HUMAN	19	Q06828	GN=FMOD	0.133045	0.000270118	1.48594	0.0666807	0.197697	DOWN	343	17.94	18.84	48.94	42.02	38.03
sp|P07358|CO8B_HUMAN	Complement component C8 beta chain OS=Homo sapiens OX=9606 GN=C8B PE=1 SV=3	HUMAN	5	P07358	GN=C8B	0.131826	0.00121429	3.10456	0.0125892	0.409261	DOWN	676	9.45	10.49	29.78	15.91	10.32
sp|P36955|PEDF_HUMAN	Pigment epithelium-derived factor OS=Homo sapiens OX=9606 GN=SERPINF1 PE=1 SV=4	HUMAN	21	P36955	GN=SERPINF1	0.124738	9.06377e-05	3.66438	0.0231206	0.457088	DOWN	134	33.82	34.79	72.97	54.78	47.37
sp|O94832|MYO1D_HUMAN	Unconventional myosin-Id OS=Homo sapiens OX=9606 GN=MYO1D PE=1 SV=2	HUMAN	7	O94832	GN=MYO1D	0.123595	0.0491676	5.64937	0.0164437	0.698232	DOWN	942	6.41	12.71	28.43	8.549	4.175
sp|P02790|HEMO_HUMAN	Hemopexin OS=Homo sapiens OX=9606 GN=HPX PE=1 SV=2	HUMAN	22	P02790	GN=HPX	0.121339	0.00157113	2.72898	0.0510505	0.331131	DOWN	155	30.48	33.63	58.66	45.24	33.77
sp|P12109|CO6A1_HUMAN	Collagen alpha-1(VI) chain OS=Homo sapiens OX=9606 GN=COL6A1 PE=1 SV=3	HUMAN	47	P12109	GN=COL6A1	0.120226	8.84998e-07	3.56451	0.0679204	0.428549	DOWN	58	55.57	57.75	61.96	45.04	37.16
sp|P51888|PRELP_HUMAN	Prolargin OS=Homo sapiens OX=9606 GN=PRELP PE=1 SV=1	HUMAN	51	P51888	GN=PRELP	0.11695	3.5975e-07	1.83654	0.0570164	0.214783	DOWN	91	40.59	42.81	58.9	50.26	45.81
sp|P05090|APOD_HUMAN	Apolipoprotein D OS=Homo sapiens OX=9606 GN=APOD PE=1 SV=1	HUMAN	8	P05090	GN=APOD	0.114815	0.0196646	3.19154	0.021677	0.366438	DOWN	547	11.42	11.67	37.57	33.33	33.33
sp|P01024|CO3_HUMAN	Complement C3 OS=Homo sapiens OX=9606 GN=C3 PE=1 SV=2	HUMAN	111	P01024	GN=C3	0.109648	0	2.80543	0.0283139	0.30761	DOWN	11	172.28	177.52	73.54	65.9	59.59
sp|P02748|CO9_HUMAN	Complement component C9 OS=Homo sapiens OX=9606 GN=C9 PE=1 SV=2	HUMAN	17	P02748	GN=C9	0.105682	0.0491388	2.91072	0.0270396	0.30761	DOWN	174	28.7	30.48	42.22	31.84	20.57
sp|Q13642|FHL1_HUMAN	Four and a half LIM domains protein 1 OS=Homo sapiens OX=9606 GN=FHL1 PE=1 SV=4	HUMAN	5	Q13642	GN=FHL1	0.105682	0.00010534	2.22844	0.0436516	0.235505	DOWN	654	9.83	9.95	45.51	21.36	17.34
sp|P01031|CO5_HUMAN	Complement C5 OS=Homo sapiens OX=9606 GN=C5 PE=1 SV=4	HUMAN	21	P01031	GN=C5	0.103753	7.12739e-05	2.75423	0.0457088	0.285759	DOWN	143	32.37	41.76	34.25	19.63	13.19
sp|Q15149|PLEC_HUMAN	Plectin OS=Homo sapiens OX=9606 GN=PLEC PE=1 SV=3	HUMAN	148	Q15149	GN=PLEC	0.101859	0	2.48886	0.0794328	0.253513	DOWN	4	236.65	237.96	58.97	42.31	33.33
sp|P02008|HBAZ_HUMAN	Hemoglobin subunit zeta OS=Homo sapiens OX=9606 GN=HBZ PE=1 SV=2	HUMAN	10	P02008	GN=HBZ	0.0972747	0.000970326	2.58226	0.0356451	0.251189	DOWN	629	10.25	14.01	70.42	54.93	48.59
sp|Q8IUX7|AEBP1_HUMAN	Adipocyte enhancer-binding protein 1 OS=Homo sapiens OX=9606 GN=AEBP1 PE=1 SV=1	HUMAN	6	Q8IUX7	GN=AEBP1	0.092045	0.0342325	4.13048	0.0272898	0.380189	DOWN	441	14.33	15.12	22.45	10.97	6.822
sp|P00488|F13A_HUMAN	Coagulation factor XIII A chain OS=Homo sapiens OX=9606 GN=F13A1 PE=1 SV=4	HUMAN	19	P00488	GN=F13A1	0.0903649	1.36854e-05	2.77971	0.0205116	0.251189	DOWN	135	33.75	36.24	45.36	31.83	25.14
sp|P00747|PLMN_HUMAN	Plasminogen OS=Homo sapiens OX=9606 GN=PLG PE=1 SV=2	HUMAN	31	P00747	GN=PLG	0.0870964	5.5743e-06	2.46604	0.0457088	0.214783	DOWN	67	50.9	53.45	54.07	41.73	33.95
sp|P02751|FINC_HUMAN	Fibronectin OS=Homo sapiens OX=9606 GN=FN1 PE=1 SV=4	HUMAN	113	P02751	GN=FN1	0.0824138	3.0257e-08	2.70396	0.0448745	0.222843	DOWN	13	152.64	153.6	61.9	50.21	46.02
sp|P00738|HPT_HUMAN	Haptoglobin OS=Homo sapiens OX=9606 GN=HP PE=1 SV=1	HUMAN	49	P00738	GN=HP	0.0809096	0.000251693	2.51189	0.0253513	0.203236	DOWN	61	54.01	54.79	84.48	73.65	59.36
sp|P07951|TPM2_HUMAN	Tropomyosin beta chain OS=Homo sapiens OX=9606 GN=TPM2 PE=1 SV=1	HUMAN	19	P07951	GN=TPM2	0.0717794	0.00342281	5.7544	0.020893	0.413047	DOWN	763	8.23	35.98	80.99	62.68	41.2
sp|Q15063|POSTN_HUMAN	Periostin OS=Homo sapiens OX=9606 GN=POSTN PE=1 SV=2	HUMAN	12	Q15063	GN=POSTN	0.0691831	9.36307e-08	3.83707	0.0148594	0.265461	DOWN	238	23.56	27.26	37.32	25.48	15.55
sp|Q15063|POSTN_HUMAN	Periostin OS=Homo sapiens OX=9606 GN=POSTN PE=1 SV=2	HUMAN	12	Q15063	GN=POSTN	0.0691831	9.36307e-08	3.83707	0.0148594	0.265461	DOWN	2442	23.56	27.26	37.32	25.48	15.55
sp|P11217|PYGM_HUMAN	Glycogen phosphorylase, muscle form OS=Homo sapiens OX=9606 GN=PYGM PE=1 SV=6	HUMAN	12	P11217	GN=PYGM	0.0672977	0.00697842	3.90841	0.0205116	0.263027	DOWN	528	11.74	23.57	35.75	16.75	11.88
sp|P12111|CO6A3_HUMAN	Collagen alpha-3(VI) chain OS=Homo sapiens OX=9606 GN=COL6A3 PE=1 SV=5	HUMAN	179	P12111	GN=COL6A3	0.0642688	0	1.72187	0.0457088	0.110662	DOWN	3	249.02	249.86	63.27	53.98	46.55
sp|P13535|MYH8_HUMAN	Myosin-8 OS=Homo sapiens OX=9606 GN=MYH8 PE=1 SV=3	HUMAN	39	P13535	GN=MYH8	0.0642688	0.00104381	3.59749	0.010666	0.231207	DOWN	1511	2.83	77.07	47.91	27.67	19
sp|P24821|TENA_HUMAN	Tenascin OS=Homo sapiens OX=9606 GN=TNC PE=1 SV=3	HUMAN	41	P24821	GN=TNC	0.0636796	0	3.04789	0.0242103	0.194089	DOWN	34	80.3	82.05	39.71	30.99	22.85
sp|Q9BXN1|ASPN_HUMAN	Asporin OS=Homo sapiens OX=9606 GN=ASPN PE=1 SV=2	HUMAN	21	Q9BXN1	GN=ASPN	0.0529663	2.98069e-08	2.26987	0.018197	0.120226	DOWN	158	30.16	35.16	64.74	54.47	42.89
sp|P02144|MYG_HUMAN	Myoglobin OS=Homo sapiens OX=9606 GN=MB PE=1 SV=2	HUMAN	7	P02144	GN=MB	0.0529663	0.00135167	2.46604	0.018197	0.130617	DOWN	483	12.99	13.58	75.97	51.95	43.51
sp|P01011|AACT_HUMAN	Alpha-1-antichymotrypsin OS=Homo sapiens OX=9606 GN=SERPINA3 PE=1 SV=2	HUMAN	22	P01011	GN=SERPINA3	0.0469894	0.0296617	2.55859	0.0214783	0.120226	DOWN	164	29.58	32.29	47.28	39.01	36.64
sp|Q96A32|MLRS_HUMAN	Myosin regulatory light chain 2, skeletal muscle isoform OS=Homo sapiens OX=9606 GN=MYLPF PE=2 SV=1	HUMAN	6	Q96A32	GN=MYLPF	0.0465586	0.000159433	4.32514	0.0148594	0.201372	DOWN	550	11.38	12.19	44.97	38.46	34.91
sp|Q9UKX2|MYH2_HUMAN	Myosin-2 OS=Homo sapiens OX=9606 GN=MYH2 PE=1 SV=1	HUMAN	63	Q9UKX2	GN=MYH2	0.0432514	0.0110528	2.77971	0.0218776	0.120226	DOWN	48	64.21	114.02	56.16	38.18	31.58
sp|P02649|APOE_HUMAN	Apolipoprotein E OS=Homo sapiens OX=9606 GN=APOE PE=1 SV=1	HUMAN	26	P02649	GN=APOE	0.0363078	4.4982e-08	3.66438	0.0194089	0.133045	DOWN	83	43.84	44.98	82.02	72.56	67.82
sp|Q00872|MYPC1_HUMAN	Myosin-binding protein C, slow-type OS=Homo sapiens OX=9606 GN=MYBPC1 PE=1 SV=2	HUMAN	8	Q00872	GN=MYBPC1	0.0363078	6.13658e-08	4.57088	0.0119124	0.165959	DOWN	438	14.38	20.25	32.08	12.97	7.713
sp|P05976|MYL1_HUMAN	Myosin light chain 1/3, skeletal muscle isoform OS=Homo sapiens OX=9606 GN=MYL1 PE=2 SV=3	HUMAN	9	P05976	GN=MYL1	0.0349945	0.00022007	2.63027	0.0152757	0.092045	DOWN	385	16.31	19.26	64.43	55.15	52.58
sp|P10916|MLRV_HUMAN	Myosin regulatory light chain 2, ventricular/cardiac muscle isoform OS=Homo sapiens OX=9606 GN=MYL2 PE=1 SV=3	HUMAN	6	P10916	GN=MYL2	0.0340408	6.09892e-06	2.29087	0.0141906	0.077983	DOWN	561	11.18	12.28	69.28	56.63	42.77
sp|Q99715|COCA1_HUMAN	Collagen alpha-1(XII) chain OS=Homo sapiens OX=9606 GN=COL12A1 PE=1 SV=2	HUMAN	132	Q99715	GN=COL12A1	0.0291072	0	2.07014	0.0183654	0.060256	DOWN	9	186.54	189.7	57.53	48.12	42.08
sp|P12883|MYH7_HUMAN	Myosin-7 OS=Homo sapiens OX=9606 GN=MYH7 PE=1 SV=5	HUMAN	82	P12883	GN=MYH7	0.0265461	1.33227e-15	1.58489	0.0203236	0.0420727	DOWN	17	133.92	147.37	66.25	49.2	40.47
sp|P06732|KCRM_HUMAN	Creatine kinase M-type OS=Homo sapiens OX=9606 GN=CKM PE=1 SV=2	HUMAN	22	P06732	GN=CKM	0.0265461	0.0120685	1.99526	0.012942	0.0529663	DOWN	132	34.33	37.55	64.83	50.39	45.93
sp|P07451|CAH3_HUMAN	Carbonic anhydrase 3 OS=Homo sapiens OX=9606 GN=CA3 PE=1 SV=3	HUMAN	19	P07451	GN=CA3	0.0265461	0.000107247	2.208	0.0119124	0.0586138	DOWN	242	23.12	27.18	75.38	64.23	58.08
sp|P35609|ACTN2_HUMAN	Alpha-actinin-2 OS=Homo sapiens OX=9606 GN=ACTN2 PE=1 SV=1	HUMAN	30	P35609	GN=ACTN2	0.0260615	3.21047e-10	4.01791	0.0133045	0.104713	DOWN	226	24.73	54.75	54.25	42.73	33.33
sp|P08590|MYL3_HUMAN	Myosin light chain 3 OS=Homo sapiens OX=9606 GN=MYL3 PE=1 SV=3	HUMAN	9	P08590	GN=MYL3	0.0248886	0.0415725	2.1677	0.0123595	0.0539511	DOWN	524	11.85	18.05	75.9	56.92	52.31
sp|P17661|DESM_HUMAN	Desmin OS=Homo sapiens OX=9606 GN=DES PE=1 SV=3	HUMAN	27	P17661	GN=DES	0.0152757	0.000925533	2.51189	0.0110662	0.0383707	DOWN	233	23.86	40.48	71.06	49.36	40.64

## Sheet: All proteins
Protein accession	Protein description	Species	Peptides(95%)	Citable Accession	Gene name	OA vs Control Ratio	PVal OA ： Control	EF OA ： Control	LowerCI OA ： Control	UpperCI OA ： Control	FLAG	N	Unused	Total	%Cov	%Cov(50)	%Cov(95)
sp|P69891|HBG1_HUMAN	Hemoglobin subunit gamma-1 OS=Homo sapiens OX=9606 GN=HBG1 PE=1 SV=2	HUMAN	34	P69891	GN=HBG1	27.7971	0.131028	2.70396	10.2802	75.1623	--	1848	2	27.75	94.56	91.84	91.84
sp|P01857|IGHG1_HUMAN	Immunoglobulin heavy constant gamma 1 OS=Homo sapiens OX=9606 GN=IGHG1 PE=1 SV=1	HUMAN	61	P01857	GN=IGHG1	10	0.0821022	3.31131	3.01995	17.7011	--	82	44.08	45.77	71.82	58.18	51.52
sp|Q16658|FSCN1_HUMAN	Fascin OS=Homo sapiens OX=9606 GN=FSCN1 PE=1 SV=3	HUMAN	8	Q16658	GN=FSCN1	7.94328	0.00176881	3.83707	2.07014	17.7011	UP	447	14.2	15.75	41.78	26.57	18.26
sp|Q9UHL4|DPP2_HUMAN	Dipeptidyl peptidase 2 OS=Homo sapiens OX=9606 GN=DPP7 PE=1 SV=3	HUMAN	4	Q9UHL4	GN=DPP7	7.87046	0.0085183	2.83139	2.77971	52.9663	UP	1001	5.9	6.32	23.17	12.8	8.74
sp|P30481|1B44_HUMAN	HLA class I histocompatibility antigen, B-44 alpha chain OS=Homo sapiens OX=9606 GN=HLA-B PE=1 SV=1	HUMAN	7	P30481	GN=HLA-B	5.19996	0.745268	2.12814	2.44343	33.4195	--	1176	4.39	13.33	50.55	32.32	24.59
sp|P35908|K22E_HUMAN	Keratin, type II cytoskeletal 2 epidermal OS=Homo sapiens OX=9606 GN=KRT2 PE=1 SV=2	HUMAN	19	P35908	GN=KRT2	4.7863	2.74132e-06	1.57036	3.04789	18.5353	UP	217	25.29	37.06	48.51	37.25	27.07
sp|P16401|H15_HUMAN	Histone H1.5 OS=Homo sapiens OX=9606 GN=HIST1H1B PE=1 SV=3	HUMAN	14	P16401	GN=HIST1H1B	4.44631	0.0122128	2.72898	1.6293	14.3219	UP	466	13.49	23.52	74.78	49.56	38.05
sp|P62857|RS28_HUMAN	40S ribosomal protein S28 OS=Homo sapiens OX=9606 GN=RPS28 PE=1 SV=1	HUMAN	3	P62857	GN=RPS28	3.80189	0.896203	3.19154	1.19124	9.28966	--	979	6.05	6.09	57.97	46.38	46.38
sp|P16403|H12_HUMAN	Histone H1.2 OS=Homo sapiens OX=9606 GN=HIST1H1C PE=1 SV=2	HUMAN	18	P16403	GN=HIST1H1C	3.66438	0.0127732	2.31206	1.58489	17.378	UP	1433	3.19	26.23	76.06	53.99	41.78
sp|Q06323|PSME1_HUMAN	Proteasome activator complex subunit 1 OS=Homo sapiens OX=9606 GN=PSME1 PE=1 SV=1	HUMAN	8	Q06323	GN=PSME1	3.59749	0.00122502	1.72187	2.0893	8.47227	UP	597	10.67	12.37	51.81	29.72	22.09
sp|P06396|GELS_HUMAN	Gelsolin OS=Homo sapiens OX=9606 GN=GSN PE=1 SV=1	HUMAN	28	P06396	GN=GSN	3.46737	8.25071e-07	1.99526	1.7378	5.86138	UP	87	42.17	44.47	58.82	41.56	32.1
sp|Q9BRA2|TXD17_HUMAN	Thioredoxin domain-containing protein 17 OS=Homo sapiens OX=9606 GN=TXNDC17 PE=1 SV=1	HUMAN	2	Q9BRA2	GN=TXNDC17	3.43558	0.458014	2.24905	1.52757	16.1436	--	1402	3.37	3.48	26.02	22.76	18.7
sp|P29966|MARCS_HUMAN	Myristoylated alanine-rich C-kinase substrate OS=Homo sapiens OX=9606 GN=MARCKS PE=1 SV=4	HUMAN	5	P29966	GN=MARCKS	3.40408	0.109914	2.01372	1.69044	13.4277	--	714	8.94	9.18	39.16	33.73	25
sp|P07237|PDIA1_HUMAN	Protein disulfide-isomerase OS=Homo sapiens OX=9606 GN=P4HB PE=1 SV=3	HUMAN	26	P07237	GN=P4HB	3.37287	2.64819e-06	1.5417	2.18776	6.36796	UP	72	47.58	49.15	71.46	61.22	46.46
sp|P16402|H13_HUMAN	Histone H1.3 OS=Homo sapiens OX=9606 GN=HIST1H1D PE=1 SV=2	HUMAN	16	P16402	GN=HIST1H1D	3.28095	0.0393997	2.65461	1.23595	30.1995	UP	206	25.81	26.37	73.3	52.94	36.65
sp|P16949|STMN1_HUMAN	Stathmin OS=Homo sapiens OX=9606 GN=STMN1 PE=1 SV=3	HUMAN	4	P16949	GN=STMN1	3.28095	0.0136514	1.58489	2.07014	5.64937	UP	906	6.72	7.49	63.76	38.26	20.13
sp|P02042|HBD_HUMAN	Hemoglobin subunit delta OS=Homo sapiens OX=9606 GN=HBD PE=1 SV=2	HUMAN	138	P02042	GN=HBD	3.22107	0.0269249	2.12814	1.51356	5.49541	UP	362	17.25	74.83	100	97.28	96.6
sp|Q12906|ILF3_HUMAN	Interleukin enhancer-binding factor 3 OS=Homo sapiens OX=9606 GN=ILF3 PE=1 SV=3	HUMAN	12	Q12906	GN=ILF3	3.16228	0.000591327	1.88799	1.67494	7.17794	UP	359	17.33	23.72	34.56	14.54	12.64
sp|P16671|CD36_HUMAN	Platelet glycoprotein 4 OS=Homo sapiens OX=9606 GN=CD36 PE=1 SV=2	HUMAN	5	P16671	GN=CD36	3.16228	0.0235573	1.64437	1.92309	12.7057	UP	769	8.11	9.2	32.2	13.77	8.475
sp|P01860|IGHG3_HUMAN	Immunoglobulin heavy constant gamma 3 OS=Homo sapiens OX=9606 GN=IGHG3 PE=1 SV=2	HUMAN	33	P01860	GN=IGHG3	3.04789	0.278882	1.83654	1.65959	12.1339	--	356	17.36	43.63	76.66	63.66	55.17
sp|Q93077|H2A1C_HUMAN	Histone H2A type 1-C OS=Homo sapiens OX=9606 GN=HIST1H2AC PE=1 SV=3	HUMAN	22	Q93077	GN=HIST1H2AC	3.01995	0.346433	1.70608	1.77011	8.70964	--	172	28.86	29.77	70.77	55.38	50
sp|O15511|ARPC5_HUMAN	Actin-related protein 2/3 complex subunit 5 OS=Homo sapiens OX=9606 GN=ARPC5 PE=1 SV=3	HUMAN	6	O15511	GN=ARPC5	2.93765	0.120865	1.70608	1.72187	9.81748	--	779	8.03	9.96	65.56	51.66	37.75
sp|P80723|BASP1_HUMAN	Brain acid soluble protein 1 OS=Homo sapiens OX=9606 GN=BASP1 PE=1 SV=2	HUMAN	3	P80723	GN=BASP1	2.91072	0.0416803	1.34276	2.1677	4.69894	UP	964	6.24	6.4	45.81	31.28	25.11
sp|P01911|2B1F_HUMAN	HLA class II histocompatibility antigen, DRB1-15 beta chain OS=Homo sapiens OX=9606 GN=HLA-DRB1 PE=1 SV=2	HUMAN	4	P01911	GN=HLA-DRB1	2.83139	0.985164	2.37684	1.19124	6.30957	--	890	6.86	7.06	37.59	25.94	17.67
sp|P69892|HBG2_HUMAN	Hemoglobin subunit gamma-2 OS=Homo sapiens OX=9606 GN=HBG2 PE=1 SV=2	HUMAN	32	P69892	GN=HBG2	2.75423	0.27844	1.19124	2.31206	3.56451	--	354	17.45	27.75	94.56	91.84	91.84
sp|P18669|PGAM1_HUMAN	Phosphoglycerate mutase 1 OS=Homo sapiens OX=9606 GN=PGAM1 PE=1 SV=2	HUMAN	15	P18669	GN=PGAM1	2.65461	0.00035898	1.48594	1.78649	6.79204	UP	208	25.65	26.33	73.23	53.94	51.97
sp|P61916|NPC2_HUMAN	NPC intracellular cholesterol transporter 2 OS=Homo sapiens OX=9606 GN=NPC2 PE=1 SV=1	HUMAN	2	P61916	GN=NPC2	2.65461	0.150931	1.41906	1.87068	6.08135	--	1222	4.18	4.19	25.17	17.22	12.58
sp|P32455|GBP1_HUMAN	Guanylate-binding protein 1 OS=Homo sapiens OX=9606 GN=GBP1 PE=1 SV=2	HUMAN	2	P32455	GN=GBP1	2.58226	0.0640317	1.80302	1.43219	7.7983	--	1376	3.51	4.17	23.99	6.25	2.872
sp|P01706|LV211_HUMAN	Immunoglobulin lambda variable 2-11 OS=Homo sapiens OX=9606 GN=IGLV2-11 PE=1 SV=2	HUMAN	2	P01706	GN=IGLV2-11	2.58226	0.465239	1.64437	1.57036	26.7917	--	1909	2	2.06	36.13	6.723	6.723
sp|O60240|PLIN1_HUMAN	Perilipin-1 OS=Homo sapiens OX=9606 GN=PLIN1 PE=1 SV=2	HUMAN	16	O60240	GN=PLIN1	2.58226	3.45106e-05	1.49969	1.72187	6.48634	UP	184	28.07	29.46	46.93	41.38	37.93
sp|P49591|SYSC_HUMAN	Serine--tRNA ligase, cytoplasmic OS=Homo sapiens OX=9606 GN=SARS PE=1 SV=3	HUMAN	3	P49591	GN=SARS	2.53513	0.286335	1.7378	1.45881	9.72747	--	1326	3.85	6.46	25.68	9.339	3.307
sp|P06702|S10A9_HUMAN	Protein S100-A9 OS=Homo sapiens OX=9606 GN=S100A9 PE=1 SV=1	HUMAN	20	P06702	GN=S100A9	2.53513	0.00495294	1.18032	2.14783	3.10456	UP	279	20.81	21.29	97.37	91.23	81.58
sp|Q9UKK9|NUDT5_HUMAN	ADP-sugar pyrophosphatase OS=Homo sapiens OX=9606 GN=NUDT5 PE=1 SV=1	HUMAN	2	Q9UKK9	GN=NUDT5	2.51189	0.0426786	1.85353	1.35519	9.46237	UP	1131	4.71	5.37	44.75	30.59	12.79
sp|P10153|RNAS2_HUMAN	Non-secretory ribonuclease OS=Homo sapiens OX=9606 GN=RNASE2 PE=1 SV=2	HUMAN	3	P10153	GN=RNASE2	2.51189	0.38245	1.44544	1.7378	7.04693	--	989	6	6	9.317	9.317	9.317
sp|P09211|GSTP1_HUMAN	Glutathione S-transferase P OS=Homo sapiens OX=9606 GN=GSTP1 PE=1 SV=2	HUMAN	18	P09211	GN=GSTP1	2.48886	5.59581e-05	1.43219	1.7378	3.66438	UP	224	24.87	25.32	76.67	63.33	63.33
sp|P00325|ADH1B_HUMAN	Alcohol dehydrogenase 1B OS=Homo sapiens OX=9606 GN=ADH1B PE=1 SV=2	HUMAN	8	P00325	GN=ADH1B	2.46604	0.056326	1.49969	1.64437	5.34564	--	373	16.85	17.32	44.8	22.67	22.13
sp|A0A0C4DH31|HV118_HUMAN	Immunoglobulin heavy variable 1-18 OS=Homo sapiens OX=9606 GN=IGHV1-18 PE=3 SV=1	HUMAN	8	A0A0C4DH31	GN=IGHV1-18	2.44343	0.46767	1.70608	1.43219	27.0396	--	1281	4.02	8.02	51.28	34.19	34.19
sp|P29401|TKT_HUMAN	Transketolase OS=Homo sapiens OX=9606 GN=TKT PE=1 SV=3	HUMAN	21	P29401	GN=TKT	2.44343	1.90859e-07	1.21339	2.01372	3.66438	UP	96	39.77	41.53	47.19	38.36	33.39
sp|P01717|LV325_HUMAN	Immunoglobulin lambda variable 3-25 OS=Homo sapiens OX=9606 GN=IGLV3-25 PE=1 SV=2	HUMAN	3	P01717	GN=IGLV3-25	2.42103	0.532316	2.03236	1.19124	16.293	--	1026	5.66	5.71	35.71	35.71	25.89
sp|P38646|GRP75_HUMAN	Stress-70 protein, mitochondrial OS=Homo sapiens OX=9606 GN=HSPA9 PE=1 SV=2	HUMAN	20	P38646	GN=HSPA9	2.39883	0.491709	1.88799	1.27057	3.16228	--	123	35.2	41.26	58.62	39.76	33.87
sp|P05106|ITB3_HUMAN	Integrin beta-3 OS=Homo sapiens OX=9606 GN=ITGB3 PE=1 SV=2	HUMAN	13	P05106	GN=ITGB3	2.39883	0.0488322	1.6293	1.47231	6.85488	UP	252	22.49	24.58	37.31	19.16	17.64
sp|P61956|SUMO2_HUMAN	Small ubiquitin-related modifier 2 OS=Homo sapiens OX=9606 GN=SUMO2 PE=1 SV=3	HUMAN	1	P61956	GN=SUMO2	2.39883	0.48297	1.43219	1.67494	11.4815	--	1823	2.02	2.06	38.95	16.84	12.63
sp|P25940|CO5A3_HUMAN	Collagen alpha-3(V) chain OS=Homo sapiens OX=9606 GN=COL5A3 PE=1 SV=3	HUMAN	8	P25940	GN=COL5A3	2.37684	0.854002	2.99226	0.794328	14.5881	--	596	10.69	13.9	31.92	8.481	5.845
sp|Q14165|MLEC_HUMAN	Malectin OS=Homo sapiens OX=9606 GN=MLEC PE=1 SV=1	HUMAN	5	Q14165	GN=MLEC	2.37684	0.0465323	1.64437	1.44544	7.24436	UP	727	8.74	9.58	33.9	23.63	16.1
sp|P16930|FAAA_HUMAN	Fumarylacetoacetase OS=Homo sapiens OX=9606 GN=FAH PE=1 SV=2	HUMAN	4	P16930	GN=FAH	2.35505	0.228255	1.57036	1.49969	3.69828	--	978	6.05	6.44	21.72	14.08	10.74
sp|P30740|ILEU_HUMAN	Leukocyte elastase inhibitor OS=Homo sapiens OX=9606 GN=SERPINB1 PE=1 SV=1	HUMAN	25	P30740	GN=SERPINB1	2.35505	1.92007e-06	1.21339	1.94089	3.28095	UP	124	35.17	36.38	67.81	58.84	51.45
sp|P54819|KAD2_HUMAN	Adenylate kinase 2, mitochondrial OS=Homo sapiens OX=9606 GN=AK2 PE=1 SV=2	HUMAN	12	P54819	GN=AK2	2.33346	0.00995313	1.61436	1.44544	9.28966	UP	386	16.28	19.21	56.07	40.59	40.17
sp|P06733|ENOA_HUMAN	Alpha-enolase OS=Homo sapiens OX=9606 GN=ENO1 PE=1 SV=2	HUMAN	36	P06733	GN=ENO1	2.33346	2.78068e-05	1.30617	1.78649	3.43558	UP	75	46.68	51.21	83.18	70.74	62.21
sp|P28838|AMPL_HUMAN	Cytosol aminopeptidase OS=Homo sapiens OX=9606 GN=LAP3 PE=1 SV=3	HUMAN	16	P28838	GN=LAP3	2.31206	0.00225023	1.39316	1.65959	4.44631	UP	244	23.07	29.75	49.13	30.06	27.94
sp|P52566|GDIR2_HUMAN	Rho GDP-dissociation inhibitor 2 OS=Homo sapiens OX=9606 GN=ARHGDIB PE=1 SV=3	HUMAN	6	P52566	GN=ARHGDIB	2.31206	0.020157	1.36773	1.69044	3.7325	UP	513	12.05	12.78	52.74	42.79	29.85
sp|P12429|ANXA3_HUMAN	Annexin A3 OS=Homo sapiens OX=9606 GN=ANXA3 PE=1 SV=3	HUMAN	16	P12429	GN=ANXA3	2.29087	0.000133084	1.21339	1.88799	2.99226	UP	183	28.1	32.95	70.9	51.7	47.99
sp|P01892|1A02_HUMAN	HLA class I histocompatibility antigen, A-2 alpha chain OS=Homo sapiens OX=9606 GN=HLA-A PE=1 SV=1	HUMAN	12	P01892	GN=HLA-A	2.26987	0.349334	2.14783	1.05682	6.85488	--	932	6.5	20.57	43.56	33.97	30.41
sp|Q9UL46|PSME2_HUMAN	Proteasome activator complex subunit 2 OS=Homo sapiens OX=9606 GN=PSME2 PE=1 SV=4	HUMAN	4	Q9UL46	GN=PSME2	2.26987	0.0199921	1.45881	1.55597	6.98232	UP	872	7.09	7.92	58.58	33.47	14.23
sp|P23528|COF1_HUMAN	Cofilin-1 OS=Homo sapiens OX=9606 GN=CFL1 PE=1 SV=3	HUMAN	10	P23528	GN=CFL1	2.24905	0.00318212	1.38038	1.6293	3.49945	UP	375	16.79	17.9	83.73	77.71	65.66
sp|P02788|TRFL_HUMAN	Lactotransferrin OS=Homo sapiens OX=9606 GN=LTF PE=1 SV=6	HUMAN	61	P02788	GN=LTF	2.22844	3.27698e-11	1.13763	1.95885	2.60615	UP	36	77.24	82.68	78.87	68.03	63.38
sp|Q6NZI2|CAVN1_HUMAN	Caveolae-associated protein 1 OS=Homo sapiens OX=9606 GN=CAVIN1 PE=1 SV=1	HUMAN	8	Q6NZI2	GN=CAVIN1	2.208	0.519806	1.65959	1.33045	9.12011	--	420	14.97	17.79	49.23	28.21	23.85
sp|P33241|LSP1_HUMAN	Lymphocyte-specific protein 1 OS=Homo sapiens OX=9606 GN=LSP1 PE=1 SV=1	HUMAN	2	P33241	GN=LSP1	2.18776	0.111552	1.64437	1.33045	10.0925	--	1330	3.83	4.47	28.61	12.98	6.49
sp|Q16222|UAP1_HUMAN	UDP-N-acetylhexosamine pyrophosphorylase OS=Homo sapiens OX=9606 GN=UAP1 PE=1 SV=3	HUMAN	1	Q16222	GN=UAP1	2.1677	0.342184	2.12814	1.01859	5.59758	--	1658	2.23	3.91	29.12	10.34	2.49
sp|Q5JTV8|TOIP1_HUMAN	Torsin-1A-interacting protein 1 OS=Homo sapiens OX=9606 GN=TOR1AIP1 PE=1 SV=2	HUMAN	3	Q5JTV8	GN=TOR1AIP1	2.1677	0.112298	1.90546	1.13763	6.91831	--	945	6.38	8.41	36.36	13.72	6.69
sp|P09960|LKHA4_HUMAN	Leukotriene A-4 hydrolase OS=Homo sapiens OX=9606 GN=LTA4H PE=1 SV=2	HUMAN	18	P09960	GN=LTA4H	2.14783	1.88704e-05	1.23595	1.7378	3.43558	UP	156	30.38	33.27	45.34	36.66	32.41
sp|P05109|S10A8_HUMAN	Protein S100-A8 OS=Homo sapiens OX=9606 GN=S100A8 PE=1 SV=1	HUMAN	15	P05109	GN=S100A8	2.14783	6.29792e-05	1.1272	1.90546	2.63027	UP	346	17.78	20.49	81.72	76.34	67.74
sp|Q16777|H2A2C_HUMAN	Histone H2A type 2-C OS=Homo sapiens OX=9606 GN=HIST2H2AC PE=1 SV=4	HUMAN	19	Q16777	GN=HIST2H2AC	2.12814	0.300646	2.0893	1.01859	4.48745	--	1201	4.26	25.93	70.54	50.39	44.96
sp|P21695|GPDA_HUMAN	Glycerol-3-phosphate dehydrogenase [NAD(+)], cytoplasmic OS=Homo sapiens OX=9606 GN=GPD1 PE=1 SV=4	HUMAN	13	P21695	GN=GPD1	2.10863	0.000516855	1.31826	1.59956	4.32514	UP	280	20.75	21.5	55.01	39.54	35.53
sp|P62328|TYB4_HUMAN	Thymosin beta-4 OS=Homo sapiens OX=9606 GN=TMSB4X PE=1 SV=2	HUMAN	3	P62328	GN=TMSB4X	2.0893	0.307785	2.10863	0.990832	4.36516	--	1571	2.53	2.57	75	75	75
sp|P05089|ARGI1_HUMAN	Arginase-1 OS=Homo sapiens OX=9606 GN=ARG1 PE=1 SV=2	HUMAN	4	P05089	GN=ARG1	2.0893	0.115362	1.70608	1.22462	5.64937	--	961	6.24	8.52	43.79	18.94	11.49
sp|P07737|PROF1_HUMAN	Profilin-1 OS=Homo sapiens OX=9606 GN=PFN1 PE=1 SV=2	HUMAN	21	P07737	GN=PFN1	2.0893	0.000234516	1.24738	1.67494	2.77971	UP	190	27.47	28.17	81.43	78.57	78.57
sp|P39687|AN32A_HUMAN	Acidic leucine-rich nuclear phosphoprotein 32 family member A OS=Homo sapiens OX=9606 GN=ANP32A PE=1 SV=1	HUMAN	2	P39687	GN=ANP32A	2.05116	0.21897	1.30617	1.57036	3.34195	--	1233	4.14	4.36	26.91	12.05	7.631
sp|P62979|RS27A_HUMAN	Ubiquitin-40S ribosomal protein S27a OS=Homo sapiens OX=9606 GN=RPS27A PE=1 SV=2	HUMAN	15	P62979	GN=RPS27A	2.05116	0.177245	1.28233	1.59956	2.42103	--	267	21.56	22.13	76.28	60.26	57.05
sp|P31939|PUR9_HUMAN	Bifunctional purine biosynthesis protein PURH OS=Homo sapiens OX=9606 GN=ATIC PE=1 SV=3	HUMAN	10	P31939	GN=ATIC	2.03236	0.0438935	1.6293	1.24738	3.87258	UP	329	18.47	20.27	38.51	23.14	19.59
sp|Q9NX46|ARHL2_HUMAN	Poly(ADP-ribose) glycohydrolase ARH3 OS=Homo sapiens OX=9606 GN=ADPRHL2 PE=1 SV=1	HUMAN	2	Q9NX46	GN=ADPRHL2	2.01372	0.296405	1.8197	1.10662	8.16582	--	1170	4.44	4.56	17.63	10.74	6.336
sp|Q14011|CIRBP_HUMAN	Cold-inducible RNA-binding protein OS=Homo sapiens OX=9606 GN=CIRBP PE=1 SV=1	HUMAN	1	Q14011	GN=CIRBP	2.01372	0.457947	1.31826	1.52757	3.0761	--	1907	2	2.08	59.88	6.395	6.395
sp|Q02539|H11_HUMAN	Histone H1.1 OS=Homo sapiens OX=9606 GN=HIST1H1A PE=1 SV=3	HUMAN	8	Q02539	GN=HIST1H1A	1.99526	0.21893	4.44631	0.448745	8.87156	--	1991	1.74	11.43	54.42	25.12	16.74
sp|P50225|ST1A1_HUMAN	Sulfotransferase 1A1 OS=Homo sapiens OX=9606 GN=SULT1A1 PE=1 SV=3	HUMAN	2	P50225	GN=SULT1A1	1.99526	0.196608	1.49969	1.33045	4.13048	--	1338	3.77	4.34	28.81	8.136	5.085
sp|P08246|ELNE_HUMAN	Neutrophil elastase OS=Homo sapiens OX=9606 GN=ELANE PE=1 SV=1	HUMAN	11	P08246	GN=ELANE	1.99526	0.182088	1.27057	1.57036	2.67917	--	554	11.3	11.82	43.45	37.08	28.84
sp|P62906|RL10A_HUMAN	60S ribosomal protein L10a OS=Homo sapiens OX=9606 GN=RPL10A PE=1 SV=2	HUMAN	5	P62906	GN=RPL10A	1.97697	0.224074	1.55597	1.27057	3.83707	--	705	9	9.89	53.46	37.33	20.74
sp|P02452|CO1A1_HUMAN	Collagen alpha-1(I) chain OS=Homo sapiens OX=9606 GN=COL1A1 PE=1 SV=5	HUMAN	983	P02452	GN=COL1A1	1.95885	0.409504	1.28233	1.52757	3.13329	--	1	614.5	614.5	85.52	78.14	72.81
sp|P37837|TALDO_HUMAN	Transaldolase OS=Homo sapiens OX=9606 GN=TALDO1 PE=1 SV=2	HUMAN	20	P37837	GN=TALDO1	1.95885	0.000424145	1.18032	1.65959	2.70396	UP	127	34.84	37.72	63.5	54.3	47.77
sp|P50395|GDIB_HUMAN	Rab GDP dissociation inhibitor beta OS=Homo sapiens OX=9606 GN=GDI2 PE=1 SV=2	HUMAN	15	P50395	GN=GDI2	1.94089	0.0439617	1.39316	1.39316	2.77971	UP	150	31.25	32.55	62.92	48.31	39.33
sp|P05091|ALDH2_HUMAN	Aldehyde dehydrogenase, mitochondrial OS=Homo sapiens OX=9606 GN=ALDH2 PE=1 SV=2	HUMAN	15	P05091	GN=ALDH2	1.94089	0.00517938	1.28233	1.51356	2.83139	UP	167	29.46	30.33	45.45	33.85	31.91
sp|Q8NBS9|TXND5_HUMAN	Thioredoxin domain-containing protein 5 OS=Homo sapiens OX=9606 GN=TXNDC5 PE=1 SV=2	HUMAN	7	Q8NBS9	GN=TXNDC5	1.90546	0.347842	1.48594	1.28233	3.7325	--	457	13.69	15.28	39.35	25.23	18.29
sp|P30050|RL12_HUMAN	60S ribosomal protein L12 OS=Homo sapiens OX=9606 GN=RPL12 PE=1 SV=1	HUMAN	11	P30050	GN=RPL12	1.90546	0.0255849	1.38038	1.38038	3.16228	UP	369	16.94	20.21	80.61	65.45	63.64
sp|P14314|GLU2B_HUMAN	Glucosidase 2 subunit beta OS=Homo sapiens OX=9606 GN=PRKCSH PE=1 SV=2	HUMAN	9	P14314	GN=PRKCSH	1.88799	0.0175524	1.47231	1.28233	3.7325	UP	342	18.05	18.79	34.66	25.95	21.97
sp|P00558|PGK1_HUMAN	Phosphoglycerate kinase 1 OS=Homo sapiens OX=9606 GN=PGK1 PE=1 SV=3	HUMAN	29	P00558	GN=PGK1	1.87068	0.000245406	1.21339	1.5417	2.75423	UP	78	45.23	49.73	78.42	66.91	56.35
sp|P04264|K2C1_HUMAN	Keratin, type II cytoskeletal 1 OS=Homo sapiens OX=9606 GN=KRT1 PE=1 SV=6	HUMAN	27	P04264	GN=KRT1	1.87068	0.000345484	1.21339	1.5417	2.65461	UP	94	40.27	44.28	47.52	39.75	36.65
sp|P49773|HINT1_HUMAN	Histidine triad nucleotide-binding protein 1 OS=Homo sapiens OX=9606 GN=HINT1 PE=1 SV=2	HUMAN	2	P49773	GN=HINT1	1.87068	0.325484	1.21339	1.5417	2.35505	--	1926	1.98	2.08	51.59	23.81	12.7
sp|O43598|DNPH1_HUMAN	2'-deoxynucleoside 5'-phosphate N-hydrolase 1 OS=Homo sapiens OX=9606 GN=DNPH1 PE=1 SV=1	HUMAN	3	O43598	GN=DNPH1	1.85353	0.46028	1.70608	1.08643	4.32514	--	998	5.91	5.97	67.82	24.14	24.14
sp|P62937|PPIA_HUMAN	Peptidyl-prolyl cis-trans isomerase A OS=Homo sapiens OX=9606 GN=PPIA PE=1 SV=2	HUMAN	16	P62937	GN=PPIA	1.85353	0.0540629	1.30617	1.41906	2.83139	--	274	21.19	21.58	90.3	78.18	74.55
sp|P04040|CATA_HUMAN	Catalase OS=Homo sapiens OX=9606 GN=CAT PE=1 SV=3	HUMAN	33	P04040	GN=CAT	1.85353	1.45439e-05	1.21339	1.52757	2.83139	UP	63	53.43	54.67	74.38	66.6	54.27
sp|O00584|RNT2_HUMAN	Ribonuclease T2 OS=Homo sapiens OX=9606 GN=RNASET2 PE=1 SV=2	HUMAN	3	O00584	GN=RNASET2	1.83654	0.288397	1.65959	1.10662	3.34195	--	1366	3.59	3.86	28.13	13.28	6.25
sp|Q13263|TIF1B_HUMAN	Transcription intermediary factor 1-beta OS=Homo sapiens OX=9606 GN=TRIM28 PE=1 SV=5	HUMAN	13	Q13263	GN=TRIM28	1.83654	0.0339406	1.48594	1.23595	4.16869	UP	222	25.04	28.08	39.64	27.9	21.68
sp|A0A075B6I9|LV746_HUMAN	Immunoglobulin lambda variable 7-46 OS=Homo sapiens OX=9606 GN=IGLV7-46 PE=3 SV=4	HUMAN	1	A0A075B6I9	GN=IGLV7-46	1.8197	0.568595	2.33346	0.77983	14.3219	--	2110	1.3	1.47	21.37	13.68	7.692
sp|P24539|AT5F1_HUMAN	ATP synthase F(0) complex subunit B1, mitochondrial OS=Homo sapiens OX=9606 GN=ATP5F1 PE=1 SV=2	HUMAN	3	P24539	GN=ATP5F1	1.8197	0.637768	1.55597	1.1695	3.90841	--	1168	4.45	4.92	30.08	12.89	10.55
sp|Q14847|LASP1_HUMAN	LIM and SH3 domain protein 1 OS=Homo sapiens OX=9606 GN=LASP1 PE=1 SV=2	HUMAN	8	Q14847	GN=LASP1	1.8197	0.0449565	1.45881	1.24738	7.31139	UP	517	11.99	12.11	41	29.5	24.14
sp|P35237|SPB6_HUMAN	Serpin B6 OS=Homo sapiens OX=9606 GN=SERPINB6 PE=1 SV=3	HUMAN	6	P35237	GN=SERPINB6	1.8197	0.132507	1.34276	1.35519	4.40555	--	679	9.44	11.38	47.34	30.59	22.61
sp|P06744|G6PI_HUMAN	Glucose-6-phosphate isomerase OS=Homo sapiens OX=9606 GN=GPI PE=1 SV=4	HUMAN	19	P06744	GN=GPI	1.8197	4.03457e-06	1.19124	1.52757	2.51189	UP	142	32.54	34.18	50.72	37.99	30.82
sp|P52209|6PGD_HUMAN	6-phosphogluconate dehydrogenase, decarboxylating OS=Homo sapiens OX=9606 GN=PGD PE=1 SV=3	HUMAN	15	P52209	GN=PGD	1.8197	0.00407938	1.18032	1.5417	2.37684	UP	255	22.4	25.24	52.38	34.99	28.57
sp|Q9ULA0|DNPEP_HUMAN	Aspartyl aminopeptidase OS=Homo sapiens OX=9606 GN=DNPEP PE=1 SV=1	HUMAN	1	Q9ULA0	GN=DNPEP	1.80302	0.378944	1.77011	1.01859	5.97035	--	1770	2.06	2.47	17.68	5.053	3.158
sp|P04083|ANXA1_HUMAN	Annexin A1 OS=Homo sapiens OX=9606 GN=ANXA1 PE=1 SV=2	HUMAN	24	P04083	GN=ANXA1	1.80302	0.00315475	1.28233	1.40605	2.39883	UP	90	40.6	44.82	85.84	74.57	58.67
sp|P61769|B2MG_HUMAN	Beta-2-microglobulin OS=Homo sapiens OX=9606 GN=B2M PE=1 SV=1	HUMAN	1	P61769	GN=B2M	1.78649	0.338339	1.75388	1.01859	4.09261	--	1580	2.51	2.59	35.29	26.89	8.403
sp|P13727|PRG2_HUMAN	Bone marrow proteoglycan OS=Homo sapiens OX=9606 GN=PRG2 PE=1 SV=2	HUMAN	8	P13727	GN=PRG2	1.78649	0.314734	1.41906	1.25892	2.53513	--	476	13.15	13.34	37.84	23.87	21.62
sp|P42224|STAT1_HUMAN	Signal transducer and activator of transcription 1-alpha/beta OS=Homo sapiens OX=9606 GN=STAT1 PE=1 SV=2	HUMAN	10	P42224	GN=STAT1	1.78649	0.00919541	1.36773	1.30617	2.93765	UP	439	14.37	18.31	35.2	23.07	16.53
sp|Q16853|AOC3_HUMAN	Membrane primary amine oxidase OS=Homo sapiens OX=9606 GN=AOC3 PE=1 SV=3	HUMAN	10	Q16853	GN=AOC3	1.78649	0.0331197	1.30617	1.36773	3.34195	UP	285	20.36	21.5	26.61	18.22	15.47
sp|O43181|NDUS4_HUMAN	NADH dehydrogenase [ubiquinone] iron-sulfur protein 4, mitochondrial OS=Homo sapiens OX=9606 GN=NDUFS4 PE=1 SV=1	HUMAN	1	O43181	GN=NDUFS4	1.77011	0.705656	1.99526	0.887156	3.83707	--	1584	2.48	2.5	21.71	12	8.571
sp|Q02818|NUCB1_HUMAN	Nucleobindin-1 OS=Homo sapiens OX=9606 GN=NUCB1 PE=1 SV=4	HUMAN	7	Q02818	GN=NUCB1	1.77011	0.101409	1.70608	1.03753	2.55859	--	503	12.44	15.06	54.23	24.95	17.35
sp|Q93084|AT2A3_HUMAN	Sarcoplasmic/endoplasmic reticulum calcium ATPase 3 OS=Homo sapiens OX=9606 GN=ATP2A3 PE=1 SV=2	HUMAN	16	Q93084	GN=ATP2A3	1.77011	0.202875	1.57036	1.1272	3.59749	--	433	14.61	34.48	31.83	21.28	14.86
sp|P47756|CAPZB_HUMAN	F-actin-capping protein subunit beta OS=Homo sapiens OX=9606 GN=CAPZB PE=1 SV=4	HUMAN	10	P47756	GN=CAPZB	1.77011	0.0416657	1.25892	1.40605	2.60615	UP	475	13.21	14.63	48.74	42.96	37.55
sp|Q15907|RB11B_HUMAN	Ras-related protein Rab-11B OS=Homo sapiens OX=9606 GN=RAB11B PE=1 SV=4	HUMAN	9	Q15907	GN=RAB11B	1.77011	0.0565442	1.24738	1.41906	2.80543	--	371	16.89	17.13	53.21	49.08	43.58
sp|P00748|FA12_HUMAN	Coagulation factor XII OS=Homo sapiens OX=9606 GN=F12 PE=1 SV=3	HUMAN	3	P00748	GN=F12	1.75388	0.2949	2.01372	0.870964	4.05509	--	1415	3.31	4.6	20.33	4.553	2.764
sp|Q9P2E9|RRBP1_HUMAN	Ribosome-binding protein 1 OS=Homo sapiens OX=9606 GN=RRBP1 PE=1 SV=5	HUMAN	36	Q9P2E9	GN=RRBP1	1.75388	0.799779	1.52757	1.14815	2.35505	--	37	75.18	81.31	68.37	48.16	38.79
sp|Q9Y490|TLN1_HUMAN	Talin-1 OS=Homo sapiens OX=9606 GN=TLN1 PE=1 SV=3	HUMAN	105	Q9Y490	GN=TLN1	1.75388	4.02439e-06	1.24738	1.40605	2.75423	UP	10	179.26	184.08	62.42	51.55	45.22
sp|Q9Y490|TLN1_HUMAN	Talin-1 OS=Homo sapiens OX=9606 GN=TLN1 PE=1 SV=3	HUMAN	105	Q9Y490	GN=TLN1	1.75388	4.02439e-06	1.24738	1.40605	2.75423	UP	3561	179.26	184.08	62.42	51.55	45.22
sp|Q16851|UGPA_HUMAN	UTP--glucose-1-phosphate uridylyltransferase OS=Homo sapiens OX=9606 GN=UGP2 PE=1 SV=5	HUMAN	14	Q16851	GN=UGP2	1.75388	0.00511597	1.20226	1.45881	2.37684	UP	284	20.38	23.58	46.65	26.77	22.64
sp|P01615|KVD28_HUMAN	Immunoglobulin kappa variable 2D-28 OS=Homo sapiens OX=9606 GN=IGKV2D-28 PE=1 SV=2	HUMAN	5	P01615	GN=IGKV2D-28	1.7378	0.960211	1.80302	0.963829	4.92039	--	1276	4.04	4.07	39.17	30.83	30.83
sp|Q14152|EIF3A_HUMAN	Eukaryotic translation initiation factor 3 subunit A OS=Homo sapiens OX=9606 GN=EIF3A PE=1 SV=1	HUMAN	11	Q14152	GN=EIF3A	1.7378	0.096245	1.57036	1.10662	3.56451	--	403	15.45	22.93	48.84	13.24	8.104
sp|Q86V81|THOC4_HUMAN	THO complex subunit 4 OS=Homo sapiens OX=9606 GN=ALYREF PE=1 SV=3	HUMAN	5	Q86V81	GN=ALYREF	1.7378	0.194854	1.44544	1.20226	8.95365	--	1073	5.19	6.92	58.37	27.24	15.95
sp|P07305|H10_HUMAN	Histone H1.0 OS=Homo sapiens OX=9606 GN=H1F0 PE=1 SV=3	HUMAN	4	P07305	GN=H1F0	1.7378	0.277088	1.40605	1.23595	4.69894	--	1015	5.72	6.02	45.36	22.16	15.98
sp|Q9NQW7|XPP1_HUMAN	Xaa-Pro aminopeptidase 1 OS=Homo sapiens OX=9606 GN=XPNPEP1 PE=1 SV=3	HUMAN	4	Q9NQW7	GN=XPNPEP1	1.7378	0.168035	1.33045	1.30617	3.34195	--	737	8.58	9.39	27.61	12.52	9.952
sp|P22105|TENX_HUMAN	Tenascin-X OS=Homo sapiens OX=9606 GN=TNXB PE=1 SV=4	HUMAN	15	P22105	GN=TNXB	1.7378	0.019208	1.27057	1.36773	3.22107	UP	266	21.61	22.06	24.63	11.41	6.223
sp|O75083|WDR1_HUMAN	WD repeat-containing protein 1 OS=Homo sapiens OX=9606 GN=WDR1 PE=1 SV=4	HUMAN	17	O75083	GN=WDR1	1.7378	0.0049018	1.23595	1.40605	2.208	UP	111	36.84	37.64	63.7	46.53	36.63
sp|Q01518|CAP1_HUMAN	Adenylyl cyclase-associated protein 1 OS=Homo sapiens OX=9606 GN=CAP1 PE=1 SV=5	HUMAN	22	Q01518	GN=CAP1	1.7378	0.00119751	1.23595	1.40605	2.58226	UP	138	33.27	35.43	63.16	50.74	40.42
sp|Q7Z7G0|TARSH_HUMAN	Target of Nesh-SH3 OS=Homo sapiens OX=9606 GN=ABI3BP PE=1 SV=1	HUMAN	7	Q7Z7G0	GN=ABI3BP	1.72187	0.0689617	1.24738	1.38038	2.67917	--	461	13.54	15.71	22.6	11.44	7.907
sp|Q99497|PARK7_HUMAN	Protein/nucleic acid deglycase DJ-1 OS=Homo sapiens OX=9606 GN=PARK7 PE=1 SV=2	HUMAN	13	Q99497	GN=PARK7	1.72187	0.0280435	1.20226	1.43219	2.42103	UP	270	21.38	21.77	68.25	62.43	58.2
sp|P55769|NH2L1_HUMAN	NHP2-like protein 1 OS=Homo sapiens OX=9606 GN=SNU13 PE=1 SV=3	HUMAN	1	P55769	GN=SNU13	1.70608	0.635408	1.5417	1.10662	4.48745	--	1569	2.53	2.72	40.63	21.09	9.375
sp|P11413|G6PD_HUMAN	Glucose-6-phosphate 1-dehydrogenase OS=Homo sapiens OX=9606 GN=G6PD PE=1 SV=4	HUMAN	9	P11413	GN=G6PD	1.70608	0.00258032	1.23595	1.38038	2.35505	UP	408	15.34	16.44	41.75	24.66	15.92
sp|P61981|1433G_HUMAN	14-3-3 protein gamma OS=Homo sapiens OX=9606 GN=YWHAG PE=1 SV=2	HUMAN	11	P61981	GN=YWHAG	1.70608	0.194832	1.23595	1.38038	2.67917	--	640	10.02	22.15	59.92	46.56	44.13
sp|Q10588|BST1_HUMAN	ADP-ribosyl cyclase/cyclic ADP-ribose hydrolase 2 OS=Homo sapiens OX=9606 GN=BST1 PE=1 SV=2	HUMAN	2	Q10588	GN=BST1	1.69044	0.414037	2.0893	0.809096	3.53183	--	1931	1.95	2.21	18.55	4.088	4.088
sp|P37840|SYUA_HUMAN	Alpha-synuclein OS=Homo sapiens OX=9606 GN=SNCA PE=1 SV=1	HUMAN	6	P37840	GN=SNCA	1.69044	0.262906	1.59956	1.05682	3.49945	--	543	11.47	11.59	66.43	59.29	54.29
sp|P12814|ACTN1_HUMAN	Alpha-actinin-1 OS=Homo sapiens OX=9606 GN=ACTN1 PE=1 SV=2	HUMAN	58	P12814	GN=ACTN1	1.69044	0.0203736	1.24738	1.35519	2.31206	UP	27	92.04	95.22	71.86	66.7	58.63
sp|P49189|AL9A1_HUMAN	4-trimethylaminobutyraldehyde dehydrogenase OS=Homo sapiens OX=9606 GN=ALDH9A1 PE=1 SV=3	HUMAN	12	P49189	GN=ALDH9A1	1.69044	0.0172433	1.22462	1.38038	2.42103	UP	317	18.95	23.61	39.88	24.49	21.46
sp|P13645|K1C10_HUMAN	Keratin, type I cytoskeletal 10 OS=Homo sapiens OX=9606 GN=KRT10 PE=1 SV=6	HUMAN	17	P13645	GN=KRT10	1.69044	0.00166778	1.19124	1.41906	2.31206	UP	161	29.94	32.2	38.87	31.68	28.42
sp|O43488|ARK72_HUMAN	Aflatoxin B1 aldehyde reductase member 2 OS=Homo sapiens OX=9606 GN=AKR7A2 PE=1 SV=3	HUMAN	2	O43488	GN=AKR7A2	1.67494	0.561524	1.64437	1.01859	3.90841	--	1227	4.16	4.59	27.86	11.98	8.635
sp|Q15257|PTPA_HUMAN	Serine/threonine-protein phosphatase 2A activator OS=Homo sapiens OX=9606 GN=PTPA PE=1 SV=3	HUMAN	2	Q15257	GN=PTPA	1.67494	0.563897	1.59956	1.04713	7.87046	--	1322	3.87	4.31	25.42	9.497	6.425
sp|P23246|SFPQ_HUMAN	Splicing factor, proline- and glutamine-rich OS=Homo sapiens OX=9606 GN=SFPQ PE=1 SV=2	HUMAN	15	P23246	GN=SFPQ	1.67494	0.0912482	1.41906	1.18032	3.59749	--	231	24.17	24.77	39.75	24.89	19.09
sp|O15143|ARC1B_HUMAN	Actin-related protein 2/3 complex subunit 1B OS=Homo sapiens OX=9606 GN=ARPC1B PE=1 SV=3	HUMAN	9	O15143	GN=ARPC1B	1.67494	0.0444497	1.38038	1.21339	2.70396	UP	651	9.87	13.99	32.53	25.54	22.04
sp|P46976|GLYG_HUMAN	Glycogenin-1 OS=Homo sapiens OX=9606 GN=GYG1 PE=1 SV=4	HUMAN	5	P46976	GN=GYG1	1.67494	0.121058	1.2942	1.2942	2.48886	--	843	7.31	7.87	28.57	17.43	14.29
sp|P60174|TPIS_HUMAN	Triosephosphate isomerase OS=Homo sapiens OX=9606 GN=TPI1 PE=1 SV=3	HUMAN	18	P60174	GN=TPI1	1.67494	0.0114939	1.28233	1.30617	2.10863	UP	179	28.4	31.2	87.41	72.73	61.89
sp|P62993|GRB2_HUMAN	Growth factor receptor-bound protein 2 OS=Homo sapiens OX=9606 GN=GRB2 PE=1 SV=1	HUMAN	2	P62993	GN=GRB2	1.67494	0.12807	1.27057	1.31826	2.58226	--	1430	3.21	4.24	48.39	30.41	8.756
sp|P52565|GDIR1_HUMAN	Rho GDP-dissociation inhibitor 1 OS=Homo sapiens OX=9606 GN=ARHGDIA PE=1 SV=3	HUMAN	5	P52565	GN=ARHGDIA	1.67494	0.0997073	1.23595	1.35519	2.65461	--	571	11.07	11.78	46.08	36.76	25
sp|Q9HC38|GLOD4_HUMAN	Glyoxalase domain-containing protein 4 OS=Homo sapiens OX=9606 GN=GLOD4 PE=1 SV=1	HUMAN	4	Q9HC38	GN=GLOD4	1.67494	0.0464294	1.21339	1.38038	2.35505	UP	904	6.74	7.53	47.28	17.25	11.82
sp|Q9P2R7|SUCB1_HUMAN	Succinate--CoA ligase [ADP-forming] subunit beta, mitochondrial OS=Homo sapiens OX=9606 GN=SUCLA2 PE=1 SV=3	HUMAN	2	Q9P2R7	GN=SUCLA2	1.65959	0.654011	2.26987	0.731139	4.7863	--	1592	2.43	5.36	29.81	11.23	3.24
sp|Q9UHV9|PFD2_HUMAN	Prefoldin subunit 2 OS=Homo sapiens OX=9606 GN=PFDN2 PE=1 SV=1	HUMAN	2	Q9UHV9	GN=PFDN2	1.65959	0.503493	1.83654	0.903649	3.37287	--	1468	3.03	3.17	29.87	14.94	14.94
sp|P36969|GPX4_HUMAN	Phospholipid hydroperoxide glutathione peroxidase OS=Homo sapiens OX=9606 GN=GPX4 PE=1 SV=3	HUMAN	2	P36969	GN=GPX4	1.65959	0.529112	1.6293	1.01859	3.37287	--	1226	4.16	4.83	32.99	18.78	13.2
sp|Q96G03|PGM2_HUMAN	Phosphoglucomutase-2 OS=Homo sapiens OX=9606 GN=PGM2 PE=1 SV=4	HUMAN	6	Q96G03	GN=PGM2	1.65959	0.190269	1.49969	1.10662	2.99226	--	1002	5.88	8.28	31.37	14.71	9.641
sp|P21399|ACOC_HUMAN	Cytoplasmic aconitate hydratase OS=Homo sapiens OX=9606 GN=ACO1 PE=1 SV=3	HUMAN	4	P21399	GN=ACO1	1.65959	0.357177	1.44544	1.14815	3.34195	--	1090	5.03	9.19	31.38	9.449	3.375
sp|P22626|ROA2_HUMAN	Heterogeneous nuclear ribonucleoproteins A2/B1 OS=Homo sapiens OX=9606 GN=HNRNPA2B1 PE=1 SV=2	HUMAN	22	P22626	GN=HNRNPA2B1	1.65959	0.0727541	1.39316	1.19124	3.37287	--	126	34.95	35.87	71.95	63.74	57.51
sp|P30101|PDIA3_HUMAN	Protein disulfide-isomerase A3 OS=Homo sapiens OX=9606 GN=PDIA3 PE=1 SV=4	HUMAN	23	P30101	GN=PDIA3	1.65959	0.000718113	1.2942	1.28233	2.24905	UP	103	38.82	40.38	69.31	51.68	43.37
sp|P07195|LDHB_HUMAN	L-lactate dehydrogenase B chain OS=Homo sapiens OX=9606 GN=LDHB PE=1 SV=2	HUMAN	13	P07195	GN=LDHB	1.65959	0.259462	1.28233	1.2942	3.01995	--	388	16	21.29	56.29	47.31	30.84
sp|P30040|ERP29_HUMAN	Endoplasmic reticulum resident protein 29 OS=Homo sapiens OX=9606 GN=ERP29 PE=1 SV=4	HUMAN	8	P30040	GN=ERP29	1.65959	0.0230278	1.27057	1.30617	2.58226	UP	472	13.34	15.49	57.85	36.78	29.12
sp|Q99439|CNN2_HUMAN	Calponin-2 OS=Homo sapiens OX=9606 GN=CNN2 PE=1 SV=4	HUMAN	4	Q99439	GN=CNN2	1.65959	0.277665	1.1695	1.41906	2.1677	--	1169	4.44	6.89	38.51	20.39	12.3
sp|P58546|MTPN_HUMAN	Myotrophin OS=Homo sapiens OX=9606 GN=MTPN PE=1 SV=2	HUMAN	2	P58546	GN=MTPN	1.64437	0.523551	1.64437	1	3.31131	--	1665	2.21	3.41	38.98	33.05	17.8
sp|Q9UJ70|NAGK_HUMAN	N-acetyl-D-glucosamine kinase OS=Homo sapiens OX=9606 GN=NAGK PE=1 SV=4	HUMAN	7	Q9UJ70	GN=NAGK	1.64437	0.147992	1.40605	1.1695	2.51189	--	577	11.01	12.18	43.02	25	19.19
sp|P52907|CAZA1_HUMAN	F-actin-capping protein subunit alpha-1 OS=Homo sapiens OX=9606 GN=CAPZA1 PE=1 SV=3	HUMAN	16	P52907	GN=CAPZA1	1.64437	0.192562	1.33045	1.23595	3.04789	--	320	18.76	21.61	71.33	64.34	56.29
sp|P20160|CAP7_HUMAN	Azurocidin OS=Homo sapiens OX=9606 GN=AZU1 PE=1 SV=3	HUMAN	20	P20160	GN=AZU1	1.64437	0.323824	1.19124	1.38038	1.99526	--	162	29.91	30.29	56.97	55.38	43.43
sp|O75594|PGRP1_HUMAN	Peptidoglycan recognition protein 1 OS=Homo sapiens OX=9606 GN=PGLYRP1 PE=1 SV=1	HUMAN	1	O75594	GN=PGLYRP1	1.6293	0.408075	1.61436	1.00925	3.0761	--	1711	2.12	2.19	31.63	11.22	8.163
sp|P09622|DLDH_HUMAN	Dihydrolipoyl dehydrogenase, mitochondrial OS=Homo sapiens OX=9606 GN=DLD PE=1 SV=2	HUMAN	8	P09622	GN=DLD	1.6293	0.359609	1.51356	1.07647	2.80543	--	432	14.69	17.44	36.74	23.38	17.09
sp|Q16698|DECR_HUMAN	2,4-dienoyl-CoA reductase, mitochondrial OS=Homo sapiens OX=9606 GN=DECR1 PE=1 SV=1	HUMAN	5	Q16698	GN=DECR1	1.6293	0.0578394	1.38038	1.18032	2.91072	--	580	10.92	11.87	44.78	26.87	19.1
sp|P53634|CATC_HUMAN	Dipeptidyl peptidase 1 OS=Homo sapiens OX=9606 GN=CTSC PE=1 SV=2	HUMAN	3	P53634	GN=CTSC	1.6293	0.14887	1.31826	1.23595	2.51189	--	1025	5.66	6.34	31.53	9.503	8.207
sp|Q96AE4|FUBP1_HUMAN	Far upstream element-binding protein 1 OS=Homo sapiens OX=9606 GN=FUBP1 PE=1 SV=3	HUMAN	14	Q96AE4	GN=FUBP1	1.6293	0.031138	1.28233	1.27057	3.28095	UP	257	22.35	26.84	35.56	25.78	21.89
sp|A8MVU1|NCF1C_HUMAN	Putative neutrophil cytosol factor 1C OS=Homo sapiens OX=9606 GN=NCF1C PE=5 SV=1	HUMAN	4	A8MVU1	GN=NCF1C	1.6293	0.0458266	1.27057	1.28233	2.55859	UP	922	6.58	8.95	38.8	23.5	15.03
sp|P30044|PRDX5_HUMAN	Peroxiredoxin-5, mitochondrial OS=Homo sapiens OX=9606 GN=PRDX5 PE=1 SV=4	HUMAN	8	P30044	GN=PRDX5	1.6293	0.133943	1.25892	1.2942	2.208	--	451	14.06	14.42	57.94	50	47.66
sp|Q8TDB8|GTR14_HUMAN	Solute carrier family 2, facilitated glucose transporter member 14 OS=Homo sapiens OX=9606 GN=SLC2A14 PE=2 SV=1	HUMAN	5	Q8TDB8	GN=SLC2A14	1.61436	0.400312	20.893	0.0772681	23.3346	--	1144	4.6	6.84	21.35	9.423	7.5
sp|Q9H479|FN3K_HUMAN	Fructosamine-3-kinase OS=Homo sapiens OX=9606 GN=FN3K PE=1 SV=1	HUMAN	2	Q9H479	GN=FN3K	1.61436	0.272227	3.04789	0.529663	4.92039	--	1695	2.14	3.68	35.6	8.738	5.178
sp|P31153|METK2_HUMAN	S-adenosylmethionine synthase isoform type-2 OS=Homo sapiens OX=9606 GN=MAT2A PE=1 SV=1	HUMAN	1	P31153	GN=MAT2A	1.61436	0.595223	1.33045	1.21339	2.77971	--	1677	2.18	3.65	21.27	12.91	3.797
sp|P31943|HNRH1_HUMAN	Heterogeneous nuclear ribonucleoprotein H OS=Homo sapiens OX=9606 GN=HNRNPH1 PE=1 SV=4	HUMAN	14	P31943	GN=HNRNPH1	1.61436	0.346677	1.31826	1.22462	4.40555	--	276	21.14	21.62	47.88	36.08	29.62
sp|Q05315|LEG10_HUMAN	Galectin-10 OS=Homo sapiens OX=9606 GN=CLC PE=1 SV=3	HUMAN	6	Q05315	GN=CLC	1.61436	0.372022	1.30617	1.23595	2.12814	--	715	8.93	9.17	58.45	48.59	44.37
sp|Q3SY69|AL1L2_HUMAN	Mitochondrial 10-formyltetrahydrofolate dehydrogenase OS=Homo sapiens OX=9606 GN=ALDH1L2 PE=1 SV=2	HUMAN	3	Q3SY69	GN=ALDH1L2	1.59956	0.271463	1.97697	0.809096	4.05509	--	1178	4.37	10.05	31.74	11.59	3.467
sp|P30038|AL4A1_HUMAN	Delta-1-pyrroline-5-carboxylate dehydrogenase, mitochondrial OS=Homo sapiens OX=9606 GN=ALDH4A1 PE=1 SV=3	HUMAN	3	P30038	GN=ALDH4A1	1.59956	0.201598	1.48594	1.07647	8.16582	--	1022	5.67	7.41	30.91	12.08	7.638
sp|Q02750|MP2K1_HUMAN	Dual specificity mitogen-activated protein kinase kinase 1 OS=Homo sapiens OX=9606 GN=MAP2K1 PE=1 SV=2	HUMAN	2	Q02750	GN=MAP2K1	1.59956	0.469675	1.40605	1.13763	2.24905	--	1589	2.45	3.71	29.52	9.924	5.344
sp|Q03252|LMNB2_HUMAN	Lamin-B2 OS=Homo sapiens OX=9606 GN=LMNB2 PE=1 SV=4	HUMAN	20	Q03252	GN=LMNB2	1.59956	0.191695	1.33045	1.20226	2.37684	--	185	28.06	36.29	51.45	33.55	25.48
sp|Q9H3G5|CPVL_HUMAN	Probable serine carboxypeptidase CPVL OS=Homo sapiens OX=9606 GN=CPVL PE=1 SV=2	HUMAN	6	Q9H3G5	GN=CPVL	1.59956	0.424124	1.31826	1.21339	2.46604	--	752	8.33	14.33	27.73	14.5	10.71
sp|Q9NR45|SIAS_HUMAN	Sialic acid synthase OS=Homo sapiens OX=9606 GN=NANS PE=1 SV=2	HUMAN	1	Q9NR45	GN=NANS	1.59956	0.564271	1.2942	1.23595	2.46604	--	1625	2.33	3.06	31.2	11.14	1.95
sp|Q9H299|SH3L3_HUMAN	SH3 domain-binding glutamic acid-rich-like protein 3 OS=Homo sapiens OX=9606 GN=SH3BGRL3 PE=1 SV=1	HUMAN	7	Q9H299	GN=SH3BGRL3	1.59956	0.171426	1.25892	1.27057	2.31206	--	811	7.7	8.99	61.29	52.69	52.69
sp|P01903|DRA_HUMAN	HLA class II histocompatibility antigen, DR alpha chain OS=Homo sapiens OX=9606 GN=HLA-DRA PE=1 SV=1	HUMAN	3	P01903	GN=HLA-DRA	1.59956	0.58777	1.24738	1.28233	3.01995	--	1143	4.62	4.75	26.38	18.11	13.78
sp|Q9TQE0|2B19_HUMAN	HLA class II histocompatibility antigen, DRB1-9 beta chain OS=Homo sapiens OX=9606 GN=HLA-DRB1 PE=1 SV=1	HUMAN	1	Q9TQE0	GN=HLA-DRB1	1.58489	0.446629	2.10863	0.751623	3.37287	--	1891	2	2.3	18.05	8.271	3.759
sp|P35251|RFC1_HUMAN	Replication factor C subunit 1 OS=Homo sapiens OX=9606 GN=RFC1 PE=1 SV=4	HUMAN	2	P35251	GN=RFC1	1.58489	0.444138	2.0893	0.758578	3.31131	--	1772	2.05	4.97	23.87	3.659	0.9582
sp|P51149|RAB7A_HUMAN	Ras-related protein Rab-7a OS=Homo sapiens OX=9606 GN=RAB7A PE=1 SV=1	HUMAN	7	P51149	GN=RAB7A	1.58489	0.884505	1.31826	1.20226	2.33346	--	463	13.53	14.12	59.9	45.89	41.06
sp|Q9UBS4|DJB11_HUMAN	DnaJ homolog subfamily B member 11 OS=Homo sapiens OX=9606 GN=DNAJB11 PE=1 SV=1	HUMAN	5	Q9UBS4	GN=DNAJB11	1.57036	0.0413708	1.57036	1	3.13329	UP	755	8.3	8.86	41.34	22.35	14.25
sp|Q00688|FKBP3_HUMAN	Peptidyl-prolyl cis-trans isomerase FKBP3 OS=Homo sapiens OX=9606 GN=FKBP3 PE=1 SV=1	HUMAN	4	Q00688	GN=FKBP3	1.57036	0.669686	1.52757	1.02802	6.48634	--	1031	5.64	5.81	33.04	16.07	16.07
sp|Q5JXB2|UE2NL_HUMAN	Putative ubiquitin-conjugating enzyme E2 N-like OS=Homo sapiens OX=9606 GN=UBE2NL PE=1 SV=1	HUMAN	3	Q5JXB2	GN=UBE2NL	1.57036	0.987354	1.49969	1.04713	3.01995	--	1191	4.31	5.69	35.29	24.18	16.99
sp|P28907|CD38_HUMAN	ADP-ribosyl cyclase/cyclic ADP-ribose hydrolase 1 OS=Homo sapiens OX=9606 GN=CD38 PE=1 SV=2	HUMAN	2	P28907	GN=CD38	1.57036	0.209136	1.45881	1.07647	2.26987	--	1417	3.29	3.41	33	10	5
sp|Q14019|COTL1_HUMAN	Coactosin-like protein OS=Homo sapiens OX=9606 GN=COTL1 PE=1 SV=3	HUMAN	9	Q14019	GN=COTL1	1.57036	0.305174	1.25892	1.24738	2.03236	--	485	12.96	14.01	82.39	62.68	54.93
sp|O60234|GMFG_HUMAN	Glia maturation factor gamma OS=Homo sapiens OX=9606 GN=GMFG PE=1 SV=1	HUMAN	6	O60234	GN=GMFG	1.57036	0.331753	1.22462	1.28233	2.01372	--	810	7.7	9.51	59.15	45.07	40.85
sp|P00441|SODC_HUMAN	Superoxide dismutase [Cu-Zn] OS=Homo sapiens OX=9606 GN=SOD1 PE=1 SV=2	HUMAN	7	P00441	GN=SOD1	1.57036	0.0523266	1.20226	1.30617	2.24905	--	611	10.48	10.64	90.91	62.34	53.9
sp|Q9Y2B0|CNPY2_HUMAN	Protein canopy homolog 2 OS=Homo sapiens OX=9606 GN=CNPY2 PE=1 SV=1	HUMAN	2	Q9Y2B0	GN=CNPY2	1.55597	0.922611	2.18776	0.711214	4.7863	--	1304	3.99	4.07	45.6	17.58	17.58
sp|A0A0C4DH34|HV428_HUMAN	Immunoglobulin heavy variable 4-28 OS=Homo sapiens OX=9606 GN=IGHV4-28 PE=3 SV=1	HUMAN	2	A0A0C4DH34	GN=IGHV4-28	1.55597	0.457249	2.10863	0.737904	3.25087	--	2109	1.32	2.8	29.06	12.82	12.82
sp|Q9NTK5|OLA1_HUMAN	Obg-like ATPase 1 OS=Homo sapiens OX=9606 GN=OLA1 PE=1 SV=2	HUMAN	2	Q9NTK5	GN=OLA1	1.55597	0.669313	1.61436	0.963829	3.16228	--	1157	4.52	7.21	38.38	20.71	4.545
sp|Q9Y5X3|SNX5_HUMAN	Sorting nexin-5 OS=Homo sapiens OX=9606 GN=SNX5 PE=1 SV=1	HUMAN	7	Q9Y5X3	GN=SNX5	1.55597	0.323903	1.49969	1.03753	3.19154	--	965	6.21	12.14	31.44	19.8	17.33
sp|P04632|CPNS1_HUMAN	Calpain small subunit 1 OS=Homo sapiens OX=9606 GN=CAPNS1 PE=1 SV=1	HUMAN	4	P04632	GN=CAPNS1	1.55597	0.843724	1.41906	1.09648	2.77971	--	776	8.08	8.3	49.63	42.16	32.09
sp|P10599|THIO_HUMAN	Thioredoxin OS=Homo sapiens OX=9606 GN=TXN PE=1 SV=3	HUMAN	3	P10599	GN=TXN	1.55597	0.242473	1.40605	1.10662	2.53513	--	1038	5.59	5.61	46.67	29.52	29.52
sp|P61978|HNRPK_HUMAN	Heterogeneous nuclear ribonucleoprotein K OS=Homo sapiens OX=9606 GN=HNRNPK PE=1 SV=1	HUMAN	17	P61978	GN=HNRNPK	1.55597	0.0283034	1.25892	1.23595	2.51189	UP	180	28.4	29.48	54.86	38.01	35.64
sp|P25788|PSA3_HUMAN	Proteasome subunit alpha type-3 OS=Homo sapiens OX=9606 GN=PSMA3 PE=1 SV=2	HUMAN	3	P25788	GN=PSMA3	1.55597	0.386666	1.23595	1.25892	2.37684	--	905	6.73	7.15	36.86	17.65	13.73
sp|P12004|PCNA_HUMAN	Proliferating cell nuclear antigen OS=Homo sapiens OX=9606 GN=PCNA PE=1 SV=1	HUMAN	7	P12004	GN=PCNA	1.55597	0.0526986	1.1695	1.33045	1.95885	--	510	12.09	12.97	43.3	32.95	27.97
sp|P08397|HEM3_HUMAN	Porphobilinogen deaminase OS=Homo sapiens OX=9606 GN=HMBS PE=1 SV=2	HUMAN	4	P08397	GN=HMBS	1.55597	0.336309	1.15878	1.34276	2.01372	--	846	7.29	8.05	26.04	15.24	9.418
sp|Q9Y646|CBPQ_HUMAN	Carboxypeptidase Q OS=Homo sapiens OX=9606 GN=CPQ PE=1 SV=1	HUMAN	3	Q9Y646	GN=CPQ	1.5417	0.286751	2.0893	0.737904	3.25087	--	1956	1.86	3.94	22.67	7.839	4.449
sp|Q13347|EIF3I_HUMAN	Eukaryotic translation initiation factor 3 subunit I OS=Homo sapiens OX=9606 GN=EIF3I PE=1 SV=1	HUMAN	3	Q13347	GN=EIF3I	1.5417	0.150798	1.2942	1.19124	2.44343	--	867	7.13	7.98	30.15	18.46	9.538
sp|P03952|KLKB1_HUMAN	Plasma kallikrein OS=Homo sapiens OX=9606 GN=KLKB1 PE=1 SV=1	HUMAN	3	P03952	GN=KLKB1	1.52757	0.385186	3.16228	0.483059	8.47227	--	2058	1.5	3.63	28.21	7.994	3.292
sp|Q9UNF1|MAGD2_HUMAN	Melanoma-associated antigen D2 OS=Homo sapiens OX=9606 GN=MAGED2 PE=1 SV=2	HUMAN	1	Q9UNF1	GN=MAGED2	1.52757	0.466598	2.0893	0.731139	3.19154	--	1624	2.33	3.11	22.61	5.281	1.98
sp|P04433|KV311_HUMAN	Immunoglobulin kappa variable 3-11 OS=Homo sapiens OX=9606 GN=IGKV3-11 PE=1 SV=1	HUMAN	2	P04433	GN=IGKV3-11	1.52757	0.773875	1.77011	0.862979	5.97035	--	1859	2	4.5	28.7	28.7	23.48
sp|Q9Y383|LC7L2_HUMAN	Putative RNA-binding protein Luc7-like 2 OS=Homo sapiens OX=9606 GN=LUC7L2 PE=1 SV=2	HUMAN	2	Q9Y383	GN=LUC7L2	1.52757	0.41275	1.58489	0.963829	2.58226	--	1123	4.76	5.39	28.83	13.78	6.633
sp|P09429|HMGB1_HUMAN	High mobility group protein B1 OS=Homo sapiens OX=9606 GN=HMGB1 PE=1 SV=3	HUMAN	1	P09429	GN=HMGB1	1.52757	0.376576	1.55597	0.981748	4.16869	--	1642	2.28	2.43	52.09	14.88	6.977
sp|P12268|IMDH2_HUMAN	Inosine-5'-monophosphate dehydrogenase 2 OS=Homo sapiens OX=9606 GN=IMPDH2 PE=1 SV=2	HUMAN	6	P12268	GN=IMPDH2	1.52757	0.0807474	1.38038	1.10662	2.35505	--	515	12	14.87	29.96	16.93	10.51
sp|Q9NZ08|ERAP1_HUMAN	Endoplasmic reticulum aminopeptidase 1 OS=Homo sapiens OX=9606 GN=ERAP1 PE=1 SV=3	HUMAN	4	Q9NZ08	GN=ERAP1	1.52757	0.0836108	1.28233	1.19124	2.26987	--	637	10.11	12.36	28.27	12.33	5.207
sp|Q01469|FABP5_HUMAN	Fatty acid-binding protein, epidermal OS=Homo sapiens OX=9606 GN=FABP5 PE=1 SV=3	HUMAN	5	Q01469	GN=FABP5	1.52757	0.0930224	1.28233	1.19124	3.0761	--	1037	5.59	6.72	87.41	57.04	41.48
sp|P42226|STAT6_HUMAN	Signal transducer and activator of transcription 6 OS=Homo sapiens OX=9606 GN=STAT6 PE=1 SV=1	HUMAN	2	P42226	GN=STAT6	1.51356	0.454062	2.01372	0.751623	4.01791	--	2073	1.43	3.56	20.19	4.604	1.417
sp|Q9BRF8|CPPED_HUMAN	Serine/threonine-protein phosphatase CPPED1 OS=Homo sapiens OX=9606 GN=CPPED1 PE=1 SV=3	HUMAN	4	Q9BRF8	GN=CPPED1	1.51356	0.364234	1.52757	0.990832	3.0761	--	909	6.69	7.64	36.94	26.43	20.38
sp|P07741|APT_HUMAN	Adenine phosphoribosyltransferase OS=Homo sapiens OX=9606 GN=APRT PE=1 SV=2	HUMAN	6	P07741	GN=APRT	1.51356	0.152225	1.31826	1.14815	2.208	--	586	10.87	11.69	61.67	38.89	38.89
sp|P04080|CYTB_HUMAN	Cystatin-B OS=Homo sapiens OX=9606 GN=CSTB PE=1 SV=2	HUMAN	5	P04080	GN=CSTB	1.51356	0.208552	1.24738	1.21339	2.58226	--	864	7.14	7.25	78.57	58.16	58.16
sp|P14927|QCR7_HUMAN	Cytochrome b-c1 complex subunit 7 OS=Homo sapiens OX=9606 GN=UQCRB PE=1 SV=2	HUMAN	2	P14927	GN=UQCRB	1.49969	0.486463	2.51189	0.597035	4.32514	--	1647	2.26	2.42	45.95	17.12	11.71
sp|P61020|RAB5B_HUMAN	Ras-related protein Rab-5B OS=Homo sapiens OX=9606 GN=RAB5B PE=1 SV=1	HUMAN	3	P61020	GN=RAB5B	1.49969	0.264394	2.10863	0.711214	3.13329	--	1369	3.57	6.21	38.14	20	17.21
sp|P22059|OSBP1_HUMAN	Oxysterol-binding protein 1 OS=Homo sapiens OX=9606 GN=OSBP PE=1 SV=1	HUMAN	1	P22059	GN=OSBP	1.49969	0.482741	2.0893	0.717794	3.13329	--	2068	1.46	1.95	12.27	2.478	1.115
sp|P01624|KV315_HUMAN	Immunoglobulin kappa variable 3-15 OS=Homo sapiens OX=9606 GN=IGKV3-15 PE=1 SV=2	HUMAN	5	P01624	GN=IGKV3-15	1.49969	0.625267	1.75388	0.855067	4.40555	--	1033	5.62	6.16	53.04	53.04	41.74
sp|P27797|CALR_HUMAN	Calreticulin OS=Homo sapiens OX=9606 GN=CALR PE=1 SV=1	HUMAN	9	P27797	GN=CALR	1.49969	0.186499	1.36773	1.09648	3.56451	--	402	15.51	15.93	46.04	29.02	27.58
sp|P11766|ADHX_HUMAN	Alcohol dehydrogenase class-3 OS=Homo sapiens OX=9606 GN=ADH5 PE=1 SV=4	HUMAN	4	P11766	GN=ADH5	1.49969	0.230991	1.36773	1.09648	2.26987	--	747	8.4	8.75	29.41	15.78	10.96
sp|O14561|ACPM_HUMAN	Acyl carrier protein, mitochondrial OS=Homo sapiens OX=9606 GN=NDUFAB1 PE=1 SV=3	HUMAN	2	O14561	GN=NDUFAB1	1.49969	0.621922	1.2942	1.15878	4.09261	--	1303	4	4.13	32.05	16.03	12.82
sp|P33121|ACSL1_HUMAN	Long-chain-fatty-acid--CoA ligase 1 OS=Homo sapiens OX=9606 GN=ACSL1 PE=1 SV=1	HUMAN	9	P33121	GN=ACSL1	1.49969	0.0189676	1.28233	1.1695	2.05116	--	366	17.06	18.92	37.11	19.48	14.04
sp|P30520|PURA2_HUMAN	Adenylosuccinate synthetase isozyme 2 OS=Homo sapiens OX=9606 GN=ADSS PE=1 SV=3	HUMAN	5	P30520	GN=ADSS	1.49969	0.0978352	1.27057	1.18032	2.10863	--	700	9.08	10.04	37.94	18.42	17.32
sp|P20933|ASPG_HUMAN	N(4)-(beta-N-acetylglucosaminyl)-L-asparaginase OS=Homo sapiens OX=9606 GN=AGA PE=1 SV=2	HUMAN	1	P20933	GN=AGA	1.48594	0.487931	2.0893	0.711214	3.10456	--	1639	2.29	2.66	30.06	12.43	8.96
sp|P11216|PYGB_HUMAN	Glycogen phosphorylase, brain form OS=Homo sapiens OX=9606 GN=PYGB PE=1 SV=5	HUMAN	13	P11216	GN=PYGB	1.48594	0.231071	1.61436	0.92045	2.55859	--	729	8.67	20.63	36.89	19.22	12.46
sp|Q15428|SF3A2_HUMAN	Splicing factor 3A subunit 2 OS=Homo sapiens OX=9606 GN=SF3A2 PE=1 SV=2	HUMAN	1	Q15428	GN=SF3A2	1.48594	0.167674	1.59956	0.928966	2.37684	--	2069	1.46	1.6	14.01	6.897	1.724
sp|Q13200|PSMD2_HUMAN	26S proteasome non-ATPase regulatory subunit 2 OS=Homo sapiens OX=9606 GN=PSMD2 PE=1 SV=3	HUMAN	8	Q13200	GN=PSMD2	1.48594	0.396636	1.57036	0.946237	2.72898	--	490	12.81	17.41	30.4	14.54	8.921
sp|Q9UJU6|DBNL_HUMAN	Drebrin-like protein OS=Homo sapiens OX=9606 GN=DBNL PE=1 SV=1	HUMAN	7	Q9UJU6	GN=DBNL	1.48594	0.459159	1.47231	1.00925	2.88403	--	647	9.9	11	44.65	23.26	17.91
sp|P08311|CATG_HUMAN	Cathepsin G OS=Homo sapiens OX=9606 GN=CTSG PE=1 SV=2	HUMAN	34	P08311	GN=CTSG	1.48594	0.505323	1.11686	1.33045	1.69044	--	177	28.53	28.9	72.55	55.29	47.06
sp|O14907|TX1B3_HUMAN	Tax1-binding protein 3 OS=Homo sapiens OX=9606 GN=TAX1BP3 PE=1 SV=2	HUMAN	1	O14907	GN=TAX1BP3	1.47231	0.493345	2.0893	0.704693	3.10456	--	1616	2.35	2.51	38.71	22.58	14.52
sp|O43399|TPD54_HUMAN	Tumor protein D54 OS=Homo sapiens OX=9606 GN=TPD52L2 PE=1 SV=2	HUMAN	8	O43399	GN=TPD52L2	1.47231	0.595017	1.51356	0.972747	2.44343	--	497	12.6	14.15	60.19	42.23	39.32
sp|Q13011|ECH1_HUMAN	Delta(3,5)-Delta(2,4)-dienoyl-CoA isomerase, mitochondrial OS=Homo sapiens OX=9606 GN=ECH1 PE=1 SV=2	HUMAN	11	Q13011	GN=ECH1	1.47231	0.330251	1.34276	1.09648	3.19154	--	282	20.51	20.94	61.89	45.12	39.63
sp|P62826|RAN_HUMAN	GTP-binding nuclear protein Ran OS=Homo sapiens OX=9606 GN=RAN PE=1 SV=3	HUMAN	4	P62826	GN=RAN	1.47231	0.26639	1.28233	1.14815	1.92309	--	749	8.39	8.62	37.5	25.93	18.52
sp|P16152|CBR1_HUMAN	Carbonyl reductase [NADPH] 1 OS=Homo sapiens OX=9606 GN=CBR1 PE=1 SV=3	HUMAN	5	P16152	GN=CBR1	1.47231	0.210876	1.21339	1.21339	1.92309	--	613	10.47	11.23	57.4	38.63	28.16
sp|P32942|ICAM3_HUMAN	Intercellular adhesion molecule 3 OS=Homo sapiens OX=9606 GN=ICAM3 PE=1 SV=2	HUMAN	4	P32942	GN=ICAM3	1.47231	0.144604	1.15878	1.27057	1.85353	--	1027	5.65	8.24	15.72	8.775	5.85
sp|P13796|PLSL_HUMAN	Plastin-2 OS=Homo sapiens OX=9606 GN=LCP1 PE=1 SV=6	HUMAN	38	P13796	GN=LCP1	1.47231	0.00919055	1.1272	1.30617	1.77011	--	51	61.36	64.87	81.98	63.8	55.18
sp|Q9UBI6|GBG12_HUMAN	Guanine nucleotide-binding protein G(I)/G(S)/G(O) subunit gamma-12 OS=Homo sapiens OX=9606 GN=GNG12 PE=1 SV=3	HUMAN	1	Q9UBI6	GN=GNG12	1.45881	0.472233	2.31206	0.630957	3.37287	--	1544	2.65	2.73	36.11	33.33	15.28
sp|Q99714|HCD2_HUMAN	3-hydroxyacyl-CoA dehydrogenase type-2 OS=Homo sapiens OX=9606 GN=HSD17B10 PE=1 SV=3	HUMAN	4	Q99714	GN=HSD17B10	1.45881	0.399957	1.34276	1.08643	2.77971	--	795	7.94	8.12	37.55	26.05	23.75
sp|P59998|ARPC4_HUMAN	Actin-related protein 2/3 complex subunit 4 OS=Homo sapiens OX=9606 GN=ARPC4 PE=1 SV=3	HUMAN	5	P59998	GN=ARPC4	1.45881	0.350578	1.33045	1.09648	2.07014	--	774	8.08	8.52	57.14	25.6	23.21
sp|P28065|PSB9_HUMAN	Proteasome subunit beta type-9 OS=Homo sapiens OX=9606 GN=PSMB9 PE=1 SV=2	HUMAN	4	P28065	GN=PSMB9	1.45881	0.268945	1.30617	1.11686	2.208	--	841	7.37	7.88	28.31	22.83	21
sp|P52790|HXK3_HUMAN	Hexokinase-3 OS=Homo sapiens OX=9606 GN=HK3 PE=1 SV=2	HUMAN	9	P52790	GN=HK3	1.45881	0.0662264	1.24738	1.1695	1.99526	--	397	15.7	18.67	21.24	15.17	12.35
sp|Q13813|SPTN1_HUMAN	Spectrin alpha chain, non-erythrocytic 1 OS=Homo sapiens OX=9606 GN=SPTAN1 PE=1 SV=3	HUMAN	65	Q13813	GN=SPTAN1	1.45881	9.17729e-05	1.20226	1.21339	1.75388	--	21	112.44	120.06	54.61	37.14	29.33
sp|P36543|VATE1_HUMAN	V-type proton ATPase subunit E 1 OS=Homo sapiens OX=9606 GN=ATP6V1E1 PE=1 SV=1	HUMAN	4	P36543	GN=ATP6V1E1	1.45881	0.237005	1.20226	1.21339	2.0893	--	770	8.09	8.56	53.1	30.53	18.58
sp|O43707|ACTN4_HUMAN	Alpha-actinin-4 OS=Homo sapiens OX=9606 GN=ACTN4 PE=1 SV=2	HUMAN	52	O43707	GN=ACTN4	1.45881	0.0014526	1.18032	1.23595	1.77011	--	88	41.35	78.2	67.73	59.82	52.25
sp|Q9NRX4|PHP14_HUMAN	14 kDa phosphohistidine phosphatase OS=Homo sapiens OX=9606 GN=PHPT1 PE=1 SV=1	HUMAN	2	Q9NRX4	GN=PHPT1	1.44544	0.563538	2.01372	0.717794	3.10456	--	1354	3.66	3.95	48.8	32	23.2
sp|Q9Y6N5|SQOR_HUMAN	Sulfide:quinone oxidoreductase, mitochondrial OS=Homo sapiens OX=9606 GN=SQOR PE=1 SV=1	HUMAN	6	Q9Y6N5	GN=SQOR	1.44544	0.558808	1.47231	0.981748	2.53513	--	622	10.36	12.81	40.22	16.44	13.11
sp|Q5SYB0|FRPD1_HUMAN	FERM and PDZ domain-containing protein 1 OS=Homo sapiens OX=9606 GN=FRMPD1 PE=1 SV=1	HUMAN	2	Q5SYB0	GN=FRMPD1	1.44544	0.74173	1.39316	1.03753	2.88403	--	2009	1.67	3.88	14.77	3.295	0.7605
sp|O95336|6PGL_HUMAN	6-phosphogluconolactonase OS=Homo sapiens OX=9606 GN=PGLS PE=1 SV=2	HUMAN	6	O95336	GN=PGLS	1.44544	0.239338	1.27057	1.13763	1.87068	--	671	9.55	10.68	47.67	37.6	22.48
sp|Q9BX68|HINT2_HUMAN	Histidine triad nucleotide-binding protein 2, mitochondrial OS=Homo sapiens OX=9606 GN=HINT2 PE=1 SV=1	HUMAN	2	Q9BX68	GN=HINT2	1.44544	0.503818	1.23595	1.1695	1.80302	--	1863	2	3.95	47.85	18.4	13.5
sp|P06737|PYGL_HUMAN	Glycogen phosphorylase, liver form OS=Homo sapiens OX=9606 GN=PYGL PE=1 SV=4	HUMAN	19	P06737	GN=PYGL	1.44544	0.00581883	1.20226	1.20226	1.88799	--	109	37.34	41.47	46.28	30.81	22.43
sp|Q10567|AP1B1_HUMAN	AP-1 complex subunit beta-1 OS=Homo sapiens OX=9606 GN=AP1B1 PE=1 SV=2	HUMAN	11	Q10567	GN=AP1B1	1.44544	0.220918	1.1272	1.28233	1.72187	--	818	7.64	27.94	29.82	19.49	12.22
sp|P50135|HNMT_HUMAN	Histamine N-methyltransferase OS=Homo sapiens OX=9606 GN=HNMT PE=1 SV=1	HUMAN	2	P50135	GN=HNMT	1.43219	0.567781	2.208	0.648634	3.28095	--	1346	3.71	3.99	26.37	8.219	6.164
sp|Q9Y2S2|CRYL1_HUMAN	Lambda-crystallin homolog OS=Homo sapiens OX=9606 GN=CRYL1 PE=1 SV=3	HUMAN	4	Q9Y2S2	GN=CRYL1	1.43219	0.500944	1.49969	0.954993	2.33346	--	1189	4.32	5.26	29.78	12.85	11.29
sp|P57737|CORO7_HUMAN	Coronin-7 OS=Homo sapiens OX=9606 GN=CORO7 PE=1 SV=2	HUMAN	5	P57737	GN=CORO7	1.43219	0.105279	1.44544	0.990832	2.55859	--	710	8.96	9.65	24.86	10.59	6.919
sp|P02775|CXCL7_HUMAN	Platelet basic protein OS=Homo sapiens OX=9606 GN=PPBP PE=1 SV=3	HUMAN	4	P02775	GN=PPBP	1.43219	0.74637	1.44544	0.990832	2.03236	--	827	7.53	7.91	53.91	46.09	37.5
sp|O75643|U520_HUMAN	U5 small nuclear ribonucleoprotein 200 kDa helicase OS=Homo sapiens OX=9606 GN=SNRNP200 PE=1 SV=2	HUMAN	9	O75643	GN=SNRNP200	1.43219	0.23467	1.40605	1.01859	2.55859	--	828	7.51	16.23	19.62	7.022	3.464
sp|P22061|PIMT_HUMAN	Protein-L-isoaspartate(D-aspartate) O-methyltransferase OS=Homo sapiens OX=9606 GN=PCMT1 PE=1 SV=4	HUMAN	8	P22061	GN=PCMT1	1.43219	0.434308	1.39316	1.02802	2.1677	--	556	11.26	11.48	57.71	45.81	37.89
sp|P38159|RBMX_HUMAN	RNA-binding motif protein, X chromosome OS=Homo sapiens OX=9606 GN=RBMX PE=1 SV=3	HUMAN	5	P38159	GN=RBMX	1.43219	0.0475186	1.31826	1.08643	2.1677	--	724	8.76	8.88	39.13	12.79	12.79
sp|P11586|C1TC_HUMAN	C-1-tetrahydrofolate synthase, cytoplasmic OS=Homo sapiens OX=9606 GN=MTHFD1 PE=1 SV=3	HUMAN	13	P11586	GN=MTHFD1	1.43219	0.0625151	1.28233	1.11686	2.26987	--	170	29.12	32.55	37.22	23.85	15.61
sp|P49327|FAS_HUMAN	Fatty acid synthase OS=Homo sapiens OX=9606 GN=FASN PE=1 SV=3	HUMAN	36	P49327	GN=FASN	1.43219	0.184675	1.22462	1.1695	2.12814	--	47	64.43	70.11	35.28	22.7	16.33
sp|Q71DI3|H32_HUMAN	Histone H3.2 OS=Homo sapiens OX=9606 GN=HIST2H3A PE=1 SV=3	HUMAN	10	Q71DI3	GN=HIST2H3A	1.41906	0.37294	2.72898	0.519996	3.87258	--	391	15.97	17.22	89.71	63.24	47.79
sp|Q9Y2Q3|GSTK1_HUMAN	Glutathione S-transferase kappa 1 OS=Homo sapiens OX=9606 GN=GSTK1 PE=1 SV=3	HUMAN	4	Q9Y2Q3	GN=GSTK1	1.41906	0.523916	2.0893	0.679204	2.99226	--	1662	2.22	3.58	30.09	16.81	8.85
sp|P30049|ATPD_HUMAN	ATP synthase subunit delta, mitochondrial OS=Homo sapiens OX=9606 GN=ATP5F1D PE=1 SV=2	HUMAN	3	P30049	GN=ATP5F1D	1.41906	0.661663	1.61436	0.879022	2.75423	--	1495	2.9	5.63	30.95	25.6	17.26
sp|Q00839|HNRPU_HUMAN	Heterogeneous nuclear ribonucleoprotein U OS=Homo sapiens OX=9606 GN=HNRNPU PE=1 SV=6	HUMAN	16	Q00839	GN=HNRNPU	1.41906	0.0414823	1.30617	1.08643	2.65461	--	165	29.57	30.69	46.79	27.03	20.85
sp|Q02252|MMSA_HUMAN	Methylmalonate-semialdehyde dehydrogenase [acylating], mitochondrial OS=Homo sapiens OX=9606 GN=ALDH6A1 PE=1 SV=2	HUMAN	8	Q02252	GN=ALDH6A1	1.41906	0.222412	1.27057	1.11686	2.33346	--	531	11.69	13.96	46.92	24.86	17.38
sp|P25786|PSA1_HUMAN	Proteasome subunit alpha type-1 OS=Homo sapiens OX=9606 GN=PSMA1 PE=1 SV=1	HUMAN	6	P25786	GN=PSMA1	1.41906	0.0887658	1.1695	1.21339	1.90546	--	532	11.69	12.89	44.87	29.66	23.57
sp|Q9UKM9|RALY_HUMAN	RNA-binding protein Raly OS=Homo sapiens OX=9606 GN=RALY PE=1 SV=1	HUMAN	6	Q9UKM9	GN=RALY	1.41906	0.329353	1.15878	1.22462	1.92309	--	1160	4.51	6.67	38.56	17.32	12.75
sp|Q14005|IL16_HUMAN	Pro-interleukin-16 OS=Homo sapiens OX=9606 GN=IL16 PE=1 SV=4	HUMAN	2	Q14005	GN=IL16	1.40605	0.491383	2.10863	0.666807	2.93765	--	1952	1.89	3.51	19.67	2.553	0.9009
sp|P30508|1C12_HUMAN	HLA class I histocompatibility antigen, Cw-12 alpha chain OS=Homo sapiens OX=9606 GN=HLA-C PE=1 SV=2	HUMAN	9	P30508	GN=HLA-C	1.40605	0.411961	1.61436	0.870964	2.26987	--	511	12.08	18.3	48.91	34.43	30.6
sp|Q99983|OMD_HUMAN	Osteomodulin OS=Homo sapiens OX=9606 GN=OMD PE=1 SV=1	HUMAN	5	Q99983	GN=OMD	1.40605	0.279426	1.48594	0.946237	3.66438	--	618	10.41	11.51	31.35	16.86	10.21
sp|P11310|ACADM_HUMAN	Medium-chain specific acyl-CoA dehydrogenase, mitochondrial OS=Homo sapiens OX=9606 GN=ACADM PE=1 SV=1	HUMAN	6	P11310	GN=ACADM	1.40605	0.229091	1.39316	1.00925	3.19154	--	541	11.49	11.86	45.37	25.89	20.43
sp|Q08170|SRSF4_HUMAN	Serine/arginine-rich splicing factor 4 OS=Homo sapiens OX=9606 GN=SRSF4 PE=1 SV=2	HUMAN	1	Q08170	GN=SRSF4	1.40605	0.502218	1.30617	1.07647	1.83654	--	1601	2.4	2.87	23.89	6.68	1.822
sp|P40227|TCPZ_HUMAN	T-complex protein 1 subunit zeta OS=Homo sapiens OX=9606 GN=CCT6A PE=1 SV=3	HUMAN	17	P40227	GN=CCT6A	1.40605	0.0880407	1.24738	1.1272	1.85353	--	263	21.85	32.39	46.7	33.9	28.25
sp|P63104|1433Z_HUMAN	14-3-3 protein zeta/delta OS=Homo sapiens OX=9606 GN=YWHAZ PE=1 SV=1	HUMAN	24	P63104	GN=YWHAZ	1.40605	0.116002	1.1695	1.20226	1.7378	--	119	35.97	38.65	77.55	68.98	68.57
sp|P0DMV9|HS71B_HUMAN	Heat shock 70 kDa protein 1B OS=Homo sapiens OX=9606 GN=HSPA1B PE=1 SV=1	HUMAN	45	P0DMV9	GN=HSPA1B	1.40605	0.0168001	1.15878	1.21339	1.67494	--	93	40.3	58.4	63.81	51.95	43.37
sp|Q9H0R4|HDHD2_HUMAN	Haloacid dehalogenase-like hydrolase domain-containing protein 2 OS=Homo sapiens OX=9606 GN=HDHD2 PE=1 SV=1	HUMAN	1	Q9H0R4	GN=HDHD2	1.39316	0.542067	2.0893	0.666807	2.91072	--	1962	1.85	2.61	18.92	10.42	5.019
sp|O95810|CAVN2_HUMAN	Caveolae-associated protein 2 OS=Homo sapiens OX=9606 GN=CAVIN2 PE=1 SV=3	HUMAN	4	O95810	GN=CAVIN2	1.39316	0.465575	1.99526	0.698232	6.0256	--	1518	2.77	5.88	28	15.06	4
sp|Q16666|IF16_HUMAN	Gamma-interferon-inducible protein 16 OS=Homo sapiens OX=9606 GN=IFI16 PE=1 SV=3	HUMAN	6	Q16666	GN=IFI16	1.39316	0.247263	1.57036	0.887156	2.58226	--	673	9.52	13.04	28.41	14.65	7.516
sp|O15533|TPSN_HUMAN	Tapasin OS=Homo sapiens OX=9606 GN=TAPBP PE=1 SV=1	HUMAN	3	O15533	GN=TAPBP	1.39316	0.00879162	1.57036	0.887156	2.42103	--	1093	5	6.89	22.32	11.38	6.473
sp|O14745|NHRF1_HUMAN	Na(+)/H(+) exchange regulatory cofactor NHE-RF1 OS=Homo sapiens OX=9606 GN=SLC9A3R1 PE=1 SV=4	HUMAN	2	O14745	GN=SLC9A3R1	1.39316	0.33455	1.55597	0.895365	2.1677	--	1966	1.82	2.25	27.09	13.69	7.821
sp|O43396|TXNL1_HUMAN	Thioredoxin-like protein 1 OS=Homo sapiens OX=9606 GN=TXNL1 PE=1 SV=3	HUMAN	4	O43396	GN=TXNL1	1.39316	0.526225	1.5417	0.903649	3.13329	--	1051	5.44	6.55	27.68	23.53	19.03
sp|O95865|DDAH2_HUMAN	N(G),N(G)-dimethylarginine dimethylaminohydrolase 2 OS=Homo sapiens OX=9606 GN=DDAH2 PE=1 SV=1	HUMAN	7	O95865	GN=DDAH2	1.39316	0.13851	1.2942	1.07647	2.1677	--	572	11.03	11.89	55.09	38.6	32.98
sp|P14625|ENPL_HUMAN	Endoplasmin OS=Homo sapiens OX=9606 GN=HSP90B1 PE=1 SV=1	HUMAN	35	P14625	GN=HSP90B1	1.39316	0.0149325	1.24738	1.11686	2.18776	--	60	54.29	62.19	58.78	43.34	35.62
sp|P80511|S10AC_HUMAN	Protein S100-A12 OS=Homo sapiens OX=9606 GN=S100A12 PE=1 SV=2	HUMAN	2	P80511	GN=S100A12	1.39316	0.311451	1.22462	1.13763	1.87068	--	1940	1.93	2.7	46.74	27.17	7.609
sp|P19338|NUCL_HUMAN	Nucleolin OS=Homo sapiens OX=9606 GN=NCL PE=1 SV=3	HUMAN	12	P19338	GN=NCL	1.39316	0.0475373	1.19124	1.1695	1.8197	--	259	22.06	25.65	49.86	20.7	15.07
sp|P13942|COBA2_HUMAN	Collagen alpha-2(XI) chain OS=Homo sapiens OX=9606 GN=COL11A2 PE=1 SV=5	HUMAN	3	P13942	GN=COL11A2	1.38038	0.54258	2.0893	0.660694	2.88403	--	2102	1.34	4.58	30.07	3.802	1.382
sp|P23229|ITA6_HUMAN	Integrin alpha-6 OS=Homo sapiens OX=9606 GN=ITGA6 PE=1 SV=5	HUMAN	5	P23229	GN=ITGA6	1.38038	0.278238	1.8197	0.758578	4.28548	--	834	7.46	11.76	26.99	11.15	5.487
sp|P46782|RS5_HUMAN	40S ribosomal protein S5 OS=Homo sapiens OX=9606 GN=RPS5 PE=1 SV=4	HUMAN	6	P46782	GN=RPS5	1.38038	0.165039	1.33045	1.03753	2.33346	--	649	9.88	10.93	69.61	33.33	29.41
sp|P07954|FUMH_HUMAN	Fumarate hydratase, mitochondrial OS=Homo sapiens OX=9606 GN=FH PE=1 SV=3	HUMAN	7	P07954	GN=FH	1.38038	0.141707	1.30617	1.05682	2.1677	--	585	10.87	13.83	41.37	25.49	20.78
sp|P24534|EF1B_HUMAN	Elongation factor 1-beta OS=Homo sapiens OX=9606 GN=EEF1B2 PE=1 SV=3	HUMAN	3	P24534	GN=EEF1B2	1.38038	0.379434	1.2942	1.0666	2.01372	--	931	6.51	7.07	48	33.33	15.56
sp|Q14980|NUMA1_HUMAN	Nuclear mitotic apparatus protein 1 OS=Homo sapiens OX=9606 GN=NUMA1 PE=1 SV=2	HUMAN	22	Q14980	GN=NUMA1	1.38038	0.0430114	1.25892	1.09648	1.8197	--	105	37.98	42.79	35.56	16.97	11.82
sp|Q96KP4|CNDP2_HUMAN	Cytosolic non-specific dipeptidase OS=Homo sapiens OX=9606 GN=CNDP2 PE=1 SV=2	HUMAN	11	Q96KP4	GN=CNDP2	1.38038	0.101591	1.23595	1.11686	1.94089	--	286	20.31	22.12	51.37	41.68	33.89
sp|Q9UBT2|SAE2_HUMAN	SUMO-activating enzyme subunit 2 OS=Homo sapiens OX=9606 GN=UBA2 PE=1 SV=2	HUMAN	1	Q9UBT2	GN=UBA2	1.36773	0.564893	2.10863	0.648634	2.85759	--	2087	1.39	2.72	18.75	3.281	1.094
sp|O00170|AIP_HUMAN	AH receptor-interacting protein OS=Homo sapiens OX=9606 GN=AIP PE=1 SV=2	HUMAN	1	O00170	GN=AIP	1.36773	0.557493	2.0893	0.654636	2.88403	--	1873	2	3.06	29.09	7.576	3.333
sp|Q92973|TNPO1_HUMAN	Transportin-1 OS=Homo sapiens OX=9606 GN=TNPO1 PE=1 SV=2	HUMAN	9	Q92973	GN=TNPO1	1.36773	0.658093	1.47231	0.928966	2.208	--	2077	1.41	11.94	21.49	8.797	4.9
sp|O95716|RAB3D_HUMAN	Ras-related protein Rab-3D OS=Homo sapiens OX=9606 GN=RAB3D PE=1 SV=1	HUMAN	3	O95716	GN=RAB3D	1.36773	0.464074	1.31826	1.03753	1.85353	--	1244	4.1	6.82	40.64	21	15.53
sp|P28482|MK01_HUMAN	Mitogen-activated protein kinase 1 OS=Homo sapiens OX=9606 GN=MAPK1 PE=1 SV=3	HUMAN	2	P28482	GN=MAPK1	1.36773	0.680695	1.31826	1.03753	2.33346	--	2032	1.59	5.26	31.94	10.83	3.889
sp|P00167|CYB5_HUMAN	Cytochrome b5 OS=Homo sapiens OX=9606 GN=CYB5A PE=1 SV=2	HUMAN	4	P00167	GN=CYB5A	1.36773	0.687857	1.28233	1.0666	1.90546	--	845	7.3	7.45	47.76	35.07	31.34
sp|P62280|RS11_HUMAN	40S ribosomal protein S11 OS=Homo sapiens OX=9606 GN=RPS11 PE=1 SV=3	HUMAN	7	P62280	GN=RPS11	1.36773	0.297097	1.21339	1.1272	2.01372	--	538	11.6	12.52	67.72	51.27	41.14
sp|O75695|XRP2_HUMAN	Protein XRP2 OS=Homo sapiens OX=9606 GN=RP2 PE=1 SV=4	HUMAN	1	O75695	GN=RP2	1.36773	0.552247	1.19124	1.14815	1.67494	--	2084	1.4	1.64	18.29	8.571	2
sp|Q9BUH6|PAXX_HUMAN	Protein PAXX OS=Homo sapiens OX=9606 GN=PAXX PE=1 SV=2	HUMAN	3	Q9BUH6	GN=PAXX	1.35519	0.567712	2.0893	0.648634	2.83139	--	1224	4.16	6.51	25.49	20.1	14.71
sp|O00241|SIRB1_HUMAN	Signal-regulatory protein beta-1 OS=Homo sapiens OX=9606 GN=SIRPB1 PE=1 SV=5	HUMAN	1	O00241	GN=SIRPB1	1.35519	0.573972	2.0893	0.648634	2.83139	--	1971	1.8	2.51	16.58	4.774	2.513
sp|P35268|RL22_HUMAN	60S ribosomal protein L22 OS=Homo sapiens OX=9606 GN=RPL22 PE=1 SV=2	HUMAN	2	P35268	GN=RPL22	1.35519	0.908223	1.44544	0.937562	3.22107	--	1323	3.87	4.13	64.06	25.78	18.75
sp|Q04837|SSBP_HUMAN	Single-stranded DNA-binding protein, mitochondrial OS=Homo sapiens OX=9606 GN=SSBP1 PE=1 SV=1	HUMAN	6	Q04837	GN=SSBP1	1.35519	0.616072	1.41906	0.954993	2.07014	--	639	10.04	10.56	68.92	56.76	49.32
sp|Q15833|STXB2_HUMAN	Syntaxin-binding protein 2 OS=Homo sapiens OX=9606 GN=STXBP2 PE=1 SV=2	HUMAN	4	Q15833	GN=STXBP2	1.35519	0.197901	1.41906	0.954993	2.12814	--	935	6.49	9.05	24.11	12.48	6.071
sp|O15212|PFD6_HUMAN	Prefoldin subunit 6 OS=Homo sapiens OX=9606 GN=PFDN6 PE=1 SV=1	HUMAN	2	O15212	GN=PFDN6	1.35519	0.160195	1.40605	0.963829	1.97697	--	1367	3.58	3.86	53.49	24.03	15.5
sp|P02765|FETUA_HUMAN	Alpha-2-HS-glycoprotein OS=Homo sapiens OX=9606 GN=AHSG PE=1 SV=1	HUMAN	24	P02765	GN=AHSG	1.35519	0.0772281	1.36773	0.990832	1.75388	--	268	21.55	22.24	58.04	53.13	46.32
sp|O00151|PDLI1_HUMAN	PDZ and LIM domain protein 1 OS=Homo sapiens OX=9606 GN=PDLIM1 PE=1 SV=4	HUMAN	7	O00151	GN=PDLIM1	1.35519	0.454559	1.36773	0.990832	2.39883	--	540	11.56	12.28	39.82	29.18	26.14
sp|Q92556|ELMO1_HUMAN	Engulfment and cell motility protein 1 OS=Homo sapiens OX=9606 GN=ELMO1 PE=1 SV=2	HUMAN	5	Q92556	GN=ELMO1	1.35519	0.28223	1.31826	1.02802	1.88799	--	1459	3.06	9.23	32.74	10.04	4.677
sp|P30086|PEBP1_HUMAN	Phosphatidylethanolamine-binding protein 1 OS=Homo sapiens OX=9606 GN=PEBP1 PE=1 SV=3	HUMAN	8	P30086	GN=PEBP1	1.35519	0.217822	1.24738	1.08643	1.78649	--	411	15.31	15.37	78.07	67.91	60.96
sp|P23284|PPIB_HUMAN	Peptidyl-prolyl cis-trans isomerase B OS=Homo sapiens OX=9606 GN=PPIB PE=1 SV=2	HUMAN	9	P23284	GN=PPIB	1.35519	0.563658	1.24738	1.08643	2.72898	--	422	14.94	16.53	73.61	41.67	30.56
sp|Q96C86|DCPS_HUMAN	m7GpppX diphosphatase OS=Homo sapiens OX=9606 GN=DCPS PE=1 SV=2	HUMAN	3	Q96C86	GN=DCPS	1.35519	0.134501	1.24738	1.08643	1.69044	--	1335	3.77	5.86	26.41	12.76	8.902
sp|O15145|ARPC3_HUMAN	Actin-related protein 2/3 complex subunit 3 OS=Homo sapiens OX=9606 GN=ARPC3 PE=1 SV=3	HUMAN	2	O15145	GN=ARPC3	1.35519	0.886594	1.23595	1.09648	1.88799	--	1387	3.47	4.43	35.96	12.36	10.11
sp|P18206|VINC_HUMAN	Vinculin OS=Homo sapiens OX=9606 GN=VCL PE=1 SV=4	HUMAN	54	P18206	GN=VCL	1.35519	4.73926e-05	1.15878	1.1695	1.90546	--	22	110.54	115.85	73.72	60.05	48.5
sp|P31146|COR1A_HUMAN	Coronin-1A OS=Homo sapiens OX=9606 GN=CORO1A PE=1 SV=4	HUMAN	15	P31146	GN=CORO1A	1.35519	0.00168821	1.13763	1.19124	1.61436	--	186	27.93	28.7	49.67	39.91	33.84
sp|P43235|CATK_HUMAN	Cathepsin K OS=Homo sapiens OX=9606 GN=CTSK PE=1 SV=1	HUMAN	1	P43235	GN=CTSK	1.34276	0.446243	2.33346	0.57544	3.76704	--	1661	2.23	2.31	20.97	9.422	7.295
sp|Q12874|SF3A3_HUMAN	Splicing factor 3A subunit 3 OS=Homo sapiens OX=9606 GN=SF3A3 PE=1 SV=1	HUMAN	1	Q12874	GN=SF3A3	1.34276	0.352107	2.14783	0.625173	2.85759	--	1519	2.77	3.48	27.74	7.784	1.796
sp|P15374|UCHL3_HUMAN	Ubiquitin carboxyl-terminal hydrolase isozyme L3 OS=Homo sapiens OX=9606 GN=UCHL3 PE=1 SV=1	HUMAN	3	P15374	GN=UCHL3	1.34276	0.668037	1.51356	0.887156	2.63027	--	1355	3.66	3.73	31.3	14.35	14.35
sp|Q15365|PCBP1_HUMAN	Poly(rC)-binding protein 1 OS=Homo sapiens OX=9606 GN=PCBP1 PE=1 SV=2	HUMAN	12	Q15365	GN=PCBP1	1.34276	0.463946	1.35519	0.990832	2.0893	--	336	18.19	19.6	58.15	46.91	36.52
sp|Q9NZD4|AHSP_HUMAN	Alpha-hemoglobin-stabilizing protein OS=Homo sapiens OX=9606 GN=AHSP PE=1 SV=1	HUMAN	6	Q9NZD4	GN=AHSP	1.34276	0.443128	1.31826	1.01859	1.88799	--	1214	4.21	6.34	49.02	48.04	38.24
sp|P62913|RL11_HUMAN	60S ribosomal protein L11 OS=Homo sapiens OX=9606 GN=RPL11 PE=1 SV=2	HUMAN	3	P62913	GN=RPL11	1.34276	0.775774	1.31826	1.01859	1.87068	--	1225	4.16	5.81	53.93	20.79	15.17
sp|P29590|PML_HUMAN	Protein PML OS=Homo sapiens OX=9606 GN=PML PE=1 SV=3	HUMAN	4	P29590	GN=PML	1.34276	0.237671	1.24738	1.07647	1.97697	--	641	10.01	13.98	26.19	12.24	4.082
sp|P25789|PSA4_HUMAN	Proteasome subunit alpha type-4 OS=Homo sapiens OX=9606 GN=PSMA4 PE=1 SV=1	HUMAN	6	P25789	GN=PSMA4	1.34276	0.154244	1.24738	1.07647	2.26987	--	653	9.83	10.42	38.7	19.54	18.77
sp|P29350|PTN6_HUMAN	Tyrosine-protein phosphatase non-receptor type 6 OS=Homo sapiens OX=9606 GN=PTPN6 PE=1 SV=1	HUMAN	7	P29350	GN=PTPN6	1.34276	0.303566	1.23595	1.08643	1.7378	--	648	9.89	10.98	32.27	19.16	9.748
sp|O95571|ETHE1_HUMAN	Persulfide dioxygenase ETHE1, mitochondrial OS=Homo sapiens OX=9606 GN=ETHE1 PE=1 SV=2	HUMAN	4	O95571	GN=ETHE1	1.34276	0.074771	1.23595	1.08643	1.88799	--	923	6.58	8.12	39.37	26.38	18.11
sp|P04843|RPN1_HUMAN	Dolichyl-diphosphooligosaccharide--protein glycosyltransferase subunit 1 OS=Homo sapiens OX=9606 GN=RPN1 PE=1 SV=1	HUMAN	21	P04843	GN=RPN1	1.34276	0.0199652	1.22462	1.09648	1.88799	--	121	35.7	37.4	61.94	49.42	33.28
sp|P13667|PDIA4_HUMAN	Protein disulfide-isomerase A4 OS=Homo sapiens OX=9606 GN=PDIA4 PE=1 SV=2	HUMAN	9	P13667	GN=PDIA4	1.34276	0.383926	1.22462	1.09648	3.16228	--	350	17.56	20.28	49.61	28.99	17.83
sp|Q6UX06|OLFM4_HUMAN	Olfactomedin-4 OS=Homo sapiens OX=9606 GN=OLFM4 PE=1 SV=1	HUMAN	8	Q6UX06	GN=OLFM4	1.34276	0.111608	1.22462	1.09648	1.67494	--	566	11.1	18.42	32.55	23.33	15.88
sp|P80188|NGAL_HUMAN	Neutrophil gelatinase-associated lipocalin OS=Homo sapiens OX=9606 GN=LCN2 PE=1 SV=2	HUMAN	8	P80188	GN=LCN2	1.34276	0.503851	1.19124	1.1272	1.61436	--	370	16.9	17.49	78.28	70.71	58.08
sp|P27338|AOFB_HUMAN	Amine oxidase [flavin-containing] B OS=Homo sapiens OX=9606 GN=MAOB PE=1 SV=3	HUMAN	2	P27338	GN=MAOB	1.33045	0.543673	4.48745	0.296483	5.91562	--	2079	1.41	4.67	26.35	8.462	3.077
sp|Q6XQN6|PNCB_HUMAN	Nicotinate phosphoribosyltransferase OS=Homo sapiens OX=9606 GN=NAPRT PE=1 SV=2	HUMAN	4	Q6XQN6	GN=NAPRT	1.33045	0.0937246	1.45881	0.912011	2.05116	--	957	6.27	7.52	32.16	13.75	6.877
sp|P62081|RS7_HUMAN	40S ribosomal protein S7 OS=Homo sapiens OX=9606 GN=RPS7 PE=1 SV=1	HUMAN	6	P62081	GN=RPS7	1.33045	0.344378	1.30617	1.01859	1.83654	--	722	8.77	10.13	44.33	20.62	20.62
sp|P30153|2AAA_HUMAN	Serine/threonine-protein phosphatase 2A 65 kDa regulatory subunit A alpha isoform OS=Homo sapiens OX=9606 GN=PPP2R1A PE=1 SV=4	HUMAN	11	P30153	GN=PPP2R1A	1.33045	0.0761953	1.28233	1.03753	1.78649	--	313	19.08	21.74	42.28	28.35	20.37
sp|P49588|SYAC_HUMAN	Alanine--tRNA ligase, cytoplasmic OS=Homo sapiens OX=9606 GN=AARS PE=1 SV=2	HUMAN	9	P49588	GN=AARS	1.33045	0.297283	1.22462	1.08643	1.8197	--	465	13.5	16.81	30.37	13.53	7.645
sp|Q9NUQ9|FA49B_HUMAN	Protein FAM49B OS=Homo sapiens OX=9606 GN=FAM49B PE=1 SV=1	HUMAN	3	Q9NUQ9	GN=FAM49B	1.33045	0.21519	1.22462	1.08643	1.65959	--	963	6.24	6.7	33.64	16.67	11.11
sp|Q8WUM4|PDC6I_HUMAN	Programmed cell death 6-interacting protein OS=Homo sapiens OX=9606 GN=PDCD6IP PE=1 SV=1	HUMAN	21	Q8WUM4	GN=PDCD6IP	1.33045	0.127376	1.21339	1.09648	1.70608	--	110	36.92	43.55	38.71	30.99	23.16
sp|P43121|MUC18_HUMAN	Cell surface glycoprotein MUC18 OS=Homo sapiens OX=9606 GN=MCAM PE=1 SV=2	HUMAN	2	P43121	GN=MCAM	1.33045	0.681814	1.19124	1.11686	1.77011	--	1265	4.06	5.19	21.52	6.966	4.18
sp|P32119|PRDX2_HUMAN	Peroxiredoxin-2 OS=Homo sapiens OX=9606 GN=PRDX2 PE=1 SV=5	HUMAN	14	P32119	GN=PRDX2	1.33045	0.31724	1.18032	1.1272	1.64437	--	387	16.04	19.73	71.72	57.58	50
sp|Q14566|MCM6_HUMAN	DNA replication licensing factor MCM6 OS=Homo sapiens OX=9606 GN=MCM6 PE=1 SV=1	HUMAN	5	Q14566	GN=MCM6	1.33045	0.41831	1.18032	1.1272	1.77011	--	1009	5.76	9.11	33.62	9.866	5.238
sp|P78417|GSTO1_HUMAN	Glutathione S-transferase omega-1 OS=Homo sapiens OX=9606 GN=GSTO1 PE=1 SV=2	HUMAN	7	P78417	GN=GSTO1	1.33045	0.162201	1.1695	1.13763	1.67494	--	551	11.37	13.01	48.13	36.93	26.14
sp|Q13228|SBP1_HUMAN	Methanethiol oxidase OS=Homo sapiens OX=9606 GN=SELENBP1 PE=1 SV=2	HUMAN	19	Q13228	GN=SELENBP1	1.33045	0.175917	1.15878	1.14815	1.67494	--	117	36.21	38.88	62.29	45.76	44.7
sp|Q6PCB0|VWA1_HUMAN	von Willebrand factor A domain-containing protein 1 OS=Homo sapiens OX=9606 GN=VWA1 PE=1 SV=1	HUMAN	1	Q6PCB0	GN=VWA1	1.31826	0.629161	2.208	0.597035	2.93765	--	2099	1.35	2.43	24.04	17.3	3.596
sp|P07225|PROS_HUMAN	Vitamin K-dependent protein S OS=Homo sapiens OX=9606 GN=PROS1 PE=1 SV=1	HUMAN	2	P07225	GN=PROS1	1.31826	0.896697	1.57036	0.83946	2.10863	--	1119	4.77	6.46	23.82	10.06	2.811
sp|Q86UP2|KTN1_HUMAN	Kinectin OS=Homo sapiens OX=9606 GN=KTN1 PE=1 SV=1	HUMAN	11	Q86UP2	GN=KTN1	1.31826	0.291598	1.43219	0.92045	2.37684	--	803	7.86	25.2	34.27	13.04	5.895
sp|P49736|MCM2_HUMAN	DNA replication licensing factor MCM2 OS=Homo sapiens OX=9606 GN=MCM2 PE=1 SV=4	HUMAN	5	P49736	GN=MCM2	1.31826	0.369576	1.38038	0.954993	1.94089	--	704	9.01	10.3	30.75	11.06	6.748
sp|Q13126|MTAP_HUMAN	S-methyl-5'-thioadenosine phosphorylase OS=Homo sapiens OX=9606 GN=MTAP PE=1 SV=2	HUMAN	2	Q13126	GN=MTAP	1.31826	0.554996	1.38038	0.954993	1.8197	--	1285	4.01	4.86	24.38	10.95	9.187
sp|P60953|CDC42_HUMAN	Cell division control protein 42 homolog OS=Homo sapiens OX=9606 GN=CDC42 PE=1 SV=2	HUMAN	4	P60953	GN=CDC42	1.31826	0.552097	1.34276	0.981748	1.85353	--	941	6.43	8.73	37.7	31.41	25.65
sp|Q16775|GLO2_HUMAN	Hydroxyacylglutathione hydrolase, mitochondrial OS=Homo sapiens OX=9606 GN=HAGH PE=1 SV=2	HUMAN	4	Q16775	GN=HAGH	1.31826	0.24708	1.30617	1.00925	2.18776	--	950	6.35	6.69	44.81	23.05	11.69
sp|P30046|DOPD_HUMAN	D-dopachrome decarboxylase OS=Homo sapiens OX=9606 GN=DDT PE=1 SV=3	HUMAN	1	P30046	GN=DDT	1.31826	0.172829	1.20226	1.09648	1.80302	--	2056	1.51	1.8	27.97	16.1	6.78
sp|P11678|PERE_HUMAN	Eosinophil peroxidase OS=Homo sapiens OX=9606 GN=EPX PE=1 SV=2	HUMAN	22	P11678	GN=EPX	1.31826	0.0132607	1.18032	1.11686	1.57036	--	196	26.78	35.35	49.79	33.71	21.82
sp|P41226|UBA7_HUMAN	Ubiquitin-like modifier-activating enzyme 7 OS=Homo sapiens OX=9606 GN=UBA7 PE=1 SV=2	HUMAN	3	P41226	GN=UBA7	1.30617	0.429315	2.0893	0.625173	2.72898	--	1527	2.73	5	14.43	4.249	2.47
sp|P62318|SMD3_HUMAN	Small nuclear ribonucleoprotein Sm D3 OS=Homo sapiens OX=9606 GN=SNRPD3 PE=1 SV=1	HUMAN	3	P62318	GN=SNRPD3	1.30617	0.866349	1.41906	0.92045	2.24905	--	1094	5	5.76	69.05	40.48	31.75
sp|Q99536|VAT1_HUMAN	Synaptic vesicle membrane protein VAT-1 homolog OS=Homo sapiens OX=9606 GN=VAT1 PE=1 SV=2	HUMAN	7	Q99536	GN=VAT1	1.30617	0.974611	1.2942	1.00925	1.67494	--	500	12.48	13.12	45.8	39.44	27.99
sp|Q16836|HCDH_HUMAN	Hydroxyacyl-coenzyme A dehydrogenase, mitochondrial OS=Homo sapiens OX=9606 GN=HADH PE=1 SV=3	HUMAN	8	Q16836	GN=HADH	1.30617	0.373935	1.22462	1.0666	1.69044	--	443	14.26	15.32	47.45	33.76	25.48
sp|P28066|PSA5_HUMAN	Proteasome subunit alpha type-5 OS=Homo sapiens OX=9606 GN=PSMA5 PE=1 SV=3	HUMAN	7	P28066	GN=PSMA5	1.30617	0.160756	1.21339	1.07647	1.95885	--	573	11.02	14.24	47.72	41.49	34.02
sp|Q92820|GGH_HUMAN	Gamma-glutamyl hydrolase OS=Homo sapiens OX=9606 GN=GGH PE=1 SV=2	HUMAN	2	Q92820	GN=GGH	1.2942	0.578011	2.07014	0.625173	2.80543	--	1341	3.74	4.18	22.01	12.26	6.918
sp|Q70J99|UN13D_HUMAN	Protein unc-13 homolog D OS=Homo sapiens OX=9606 GN=UNC13D PE=1 SV=1	HUMAN	3	Q70J99	GN=UNC13D	1.2942	0.319043	1.21339	1.0666	1.57036	--	1361	3.6	7.19	23.85	8.257	2.752
sp|P52272|HNRPM_HUMAN	Heterogeneous nuclear ribonucleoprotein M OS=Homo sapiens OX=9606 GN=HNRNPM PE=1 SV=3	HUMAN	24	P52272	GN=HNRNPM	1.2942	0.0111294	1.15878	1.11686	1.6293	--	68	50.24	54.42	65.34	51.37	38.08
sp|P61158|ARP3_HUMAN	Actin-related protein 3 OS=Homo sapiens OX=9606 GN=ACTR3 PE=1 SV=3	HUMAN	15	P61158	GN=ACTR3	1.2942	0.0968642	1.14815	1.1272	1.55597	--	194	26.94	27.25	59.09	53.59	40.91
sp|P43487|RANG_HUMAN	Ran-specific GTPase-activating protein OS=Homo sapiens OX=9606 GN=RANBP1 PE=1 SV=1	HUMAN	3	P43487	GN=RANBP1	1.2942	0.5901	1.14815	1.1272	1.48594	--	1060	5.34	6.01	37.31	20.4	15.42
sp|P05997|CO5A2_HUMAN	Collagen alpha-2(V) chain OS=Homo sapiens OX=9606 GN=COL5A2 PE=1 SV=3	HUMAN	55	P05997	GN=COL5A2	1.28233	0.547381	1.69044	0.758578	3.34195	--	81	44.46	49.16	53.64	35.76	32.42
sp|Q9GZP4|PITH1_HUMAN	PITH domain-containing protein 1 OS=Homo sapiens OX=9606 GN=PITHD1 PE=1 SV=1	HUMAN	3	Q9GZP4	GN=PITHD1	1.28233	0.470661	1.55597	0.824138	2.1677	--	1431	3.2	4.45	53.55	27.96	18.01
sp|Q9P016|THYN1_HUMAN	Thymocyte nuclear protein 1 OS=Homo sapiens OX=9606 GN=THYN1 PE=1 SV=1	HUMAN	2	Q9P016	GN=THYN1	1.28233	0.33057	1.49969	0.855067	2.01372	--	1514	2.8	3.15	21.78	6.667	6.667
sp|Q9BY50|SC11C_HUMAN	Signal peptidase complex catalytic subunit SEC11C OS=Homo sapiens OX=9606 GN=SEC11C PE=1 SV=3	HUMAN	1	Q9BY50	GN=SEC11C	1.28233	0.828159	1.39316	0.92045	1.88799	--	2104	1.34	1.37	22.4	7.813	4.167
sp|P27348|1433T_HUMAN	14-3-3 protein theta OS=Homo sapiens OX=9606 GN=YWHAQ PE=1 SV=1	HUMAN	16	P27348	GN=YWHAQ	1.28233	0.265903	1.23595	1.03753	1.75388	--	569	11.08	29.05	68.98	60.41	48.16
sp|Q06830|PRDX1_HUMAN	Peroxiredoxin-1 OS=Homo sapiens OX=9606 GN=PRDX1 PE=1 SV=1	HUMAN	14	Q06830	GN=PRDX1	1.28233	0.241192	1.21339	1.05682	1.6293	--	328	18.48	18.59	60.8	49.25	49.25
sp|O75347|TBCA_HUMAN	Tubulin-specific chaperone A OS=Homo sapiens OX=9606 GN=TBCA PE=1 SV=3	HUMAN	4	O75347	GN=TBCA	1.28233	0.524062	1.20226	1.0666	1.88799	--	1316	3.92	4.82	53.7	23.15	23.15
sp|P10809|CH60_HUMAN	60 kDa heat shock protein, mitochondrial OS=Homo sapiens OX=9606 GN=HSPD1 PE=1 SV=2	HUMAN	32	P10809	GN=HSPD1	1.28233	0.0102659	1.13763	1.1272	1.47231	--	76	45.61	51.42	67.02	55.5	48.34
sp|P35579|MYH9_HUMAN	Myosin-9 OS=Homo sapiens OX=9606 GN=MYH9 PE=1 SV=4	HUMAN	121	P35579	GN=MYH9	1.28233	0.000723778	1.11686	1.14815	1.75388	--	5	203.89	207.51	73.72	59.64	52.14
sp|Q8IX19|MCEM1_HUMAN	Mast cell-expressed membrane protein 1 OS=Homo sapiens OX=9606 GN=MCEMP1 PE=1 SV=1	HUMAN	1	Q8IX19	GN=MCEMP1	1.27057	0.479956	2.10863	0.60256	2.65461	--	1779	2.05	2.6	25.67	9.626	6.952
sp|Q15424|SAFB1_HUMAN	Scaffold attachment factor B1 OS=Homo sapiens OX=9606 GN=SAFB PE=1 SV=4	HUMAN	1	Q15424	GN=SAFB	1.27057	0.640083	2.10863	0.60256	2.65461	--	2100	1.35	2.19	21.64	4.372	0.9836
sp|Q13636|RAB31_HUMAN	Ras-related protein Rab-31 OS=Homo sapiens OX=9606 GN=RAB31 PE=1 SV=1	HUMAN	3	Q13636	GN=RAB31	1.27057	0.536248	2.0893	0.608135	2.65461	--	1384	3.48	5.74	34.54	17.01	17.01
sp|Q92930|RAB8B_HUMAN	Ras-related protein Rab-8B OS=Homo sapiens OX=9606 GN=RAB8B PE=1 SV=2	HUMAN	5	Q92930	GN=RAB8B	1.27057	0.639539	2.0893	0.608135	2.65461	--	1853	2	8.4	44.44	21.74	17.87
sp|Q9HCN8|SDF2L_HUMAN	Stromal cell-derived factor 2-like protein 1 OS=Homo sapiens OX=9606 GN=SDF2L1 PE=1 SV=2	HUMAN	2	Q9HCN8	GN=SDF2L1	1.27057	0.70008	1.97697	0.642688	2.53513	--	1530	2.72	3.1	28.51	10.86	9.05
sp|Q13951|PEBB_HUMAN	Core-binding factor subunit beta OS=Homo sapiens OX=9606 GN=CBFB PE=1 SV=2	HUMAN	2	Q13951	GN=CBFB	1.27057	0.988086	1.87068	0.679204	2.75423	--	1814	2.02	2.93	31.87	11.54	11.54
sp|P80303|NUCB2_HUMAN	Nucleobindin-2 OS=Homo sapiens OX=9606 GN=NUCB2 PE=1 SV=3	HUMAN	2	P80303	GN=NUCB2	1.27057	0.906538	1.58489	0.801678	2.05116	--	1078	5.14	7.04	40.71	17.38	7.381
sp|P09104|ENOG_HUMAN	Gamma-enolase OS=Homo sapiens OX=9606 GN=ENO2 PE=1 SV=3	HUMAN	9	P09104	GN=ENO2	1.27057	0.373324	1.41906	0.895365	1.80302	--	1469	3.02	10.23	45.62	23.96	14.06
sp|P61970|NTF2_HUMAN	Nuclear transport factor 2 OS=Homo sapiens OX=9606 GN=NUTF2 PE=1 SV=1	HUMAN	3	P61970	GN=NUTF2	1.27057	0.732691	1.35519	0.937562	1.77011	--	1522	2.76	2.89	31.5	17.32	17.32
sp|Q09028|RBBP4_HUMAN	Histone-binding protein RBBP4 OS=Homo sapiens OX=9606 GN=RBBP4 PE=1 SV=3	HUMAN	6	Q09028	GN=RBBP4	1.27057	0.296843	1.30617	0.972747	1.7378	--	669	9.55	11.69	30.35	19.76	17.65
sp|P31942|HNRH3_HUMAN	Heterogeneous nuclear ribonucleoprotein H3 OS=Homo sapiens OX=9606 GN=HNRNPH3 PE=1 SV=2	HUMAN	6	P31942	GN=HNRNPH3	1.27057	0.552407	1.28233	0.990832	1.72187	--	527	11.77	12.06	43.93	22.83	22.83
sp|P53004|BIEA_HUMAN	Biliverdin reductase A OS=Homo sapiens OX=9606 GN=BLVRA PE=1 SV=2	HUMAN	6	P53004	GN=BLVRA	1.27057	0.179476	1.20226	1.05682	1.70608	--	545	11.44	12.54	43.24	30.07	20.27
sp|Q9HBL0|TENS1_HUMAN	Tensin-1 OS=Homo sapiens OX=9606 GN=TNS1 PE=1 SV=2	HUMAN	5	Q9HBL0	GN=TNS1	1.27057	0.372788	1.1695	1.08643	1.58489	--	991	5.98	8.86	17.93	5.879	2.882
sp|P20700|LMNB1_HUMAN	Lamin-B1 OS=Homo sapiens OX=9606 GN=LMNB1 PE=1 SV=2	HUMAN	23	P20700	GN=LMNB1	1.27057	0.0302123	1.14815	1.10662	1.51356	--	89	41.29	44.79	66.04	46.25	38.91
sp|Q7L5N7|PCAT2_HUMAN	Lysophosphatidylcholine acyltransferase 2 OS=Homo sapiens OX=9606 GN=LPCAT2 PE=1 SV=1	HUMAN	3	Q7L5N7	GN=LPCAT2	1.25892	0.773206	2.18776	0.57544	2.75423	--	1221	4.18	5.49	27.39	11.76	6.434
sp|Q9NUJ1|ABHDA_HUMAN	Mycophenolic acid acyl-glucuronide esterase, mitochondrial OS=Homo sapiens OX=9606 GN=ABHD10 PE=1 SV=1	HUMAN	1	Q9NUJ1	GN=ABHD10	1.25892	0.460457	2.0893	0.60256	2.63027	--	1816	2.02	2.82	27.45	9.15	6.536
sp|Q969X1|LFG3_HUMAN	Protein lifeguard 3 OS=Homo sapiens OX=9606 GN=TMBIM1 PE=1 SV=2	HUMAN	1	Q969X1	GN=TMBIM1	1.25892	0.645538	2.0893	0.60256	2.65461	--	1904	2	2.12	10.93	4.502	4.502
sp|Q9NY33|DPP3_HUMAN	Dipeptidyl peptidase 3 OS=Homo sapiens OX=9606 GN=DPP3 PE=1 SV=2	HUMAN	3	Q9NY33	GN=DPP3	1.25892	0.197112	1.57036	0.801678	1.99526	--	1014	5.73	7.01	28.9	9.769	3.528
sp|P07948|LYN_HUMAN	Tyrosine-protein kinase Lyn OS=Homo sapiens OX=9606 GN=LYN PE=1 SV=3	HUMAN	4	P07948	GN=LYN	1.25892	0.271484	1.35519	0.928966	1.7378	--	824	7.54	9.03	28.71	11.72	8.398
sp|O75390|CISY_HUMAN	Citrate synthase, mitochondrial OS=Homo sapiens OX=9606 GN=CS PE=1 SV=2	HUMAN	4	O75390	GN=CS	1.25892	0.100968	1.24738	1.00925	1.65959	--	681	9.43	9.85	32.83	16.74	9.657
sp|Q6ZT62|BGIN_HUMAN	Bargin OS=Homo sapiens OX=9606 GN=BARGIN PE=1 SV=2	HUMAN	2	Q6ZT62	GN=BARGIN	1.25892	0.510045	1.24738	1.00925	1.57036	--	1215	4.2	5.89	17.28	5.908	2.511
sp|Q9NQR4|NIT2_HUMAN	Omega-amidase NIT2 OS=Homo sapiens OX=9606 GN=NIT2 PE=1 SV=1	HUMAN	2	Q9NQR4	GN=NIT2	1.25892	0.119582	1.24738	1.00925	1.57036	--	1336	3.77	5.13	27.54	13.41	6.159
sp|Q13423|NNTM_HUMAN	NAD(P) transhydrogenase, mitochondrial OS=Homo sapiens OX=9606 GN=NNT PE=1 SV=3	HUMAN	16	Q13423	GN=NNT	1.25892	0.552744	1.21339	1.03753	1.83654	--	154	30.83	35.87	37.02	23.3	16.3
sp|P35754|GLRX1_HUMAN	Glutaredoxin-1 OS=Homo sapiens OX=9606 GN=GLRX PE=1 SV=2	HUMAN	2	P35754	GN=GLRX	1.25892	0.744078	1.20226	1.04713	1.70608	--	1800	2.03	3.19	44.34	26.42	16.04
sp|P17987|TCPA_HUMAN	T-complex protein 1 subunit alpha OS=Homo sapiens OX=9606 GN=TCP1 PE=1 SV=1	HUMAN	24	P17987	GN=TCP1	1.25892	0.417849	1.19124	1.05682	1.83654	--	113	36.54	45.33	53.78	43.35	37.05
sp|P62258|1433E_HUMAN	14-3-3 protein epsilon OS=Homo sapiens OX=9606 GN=YWHAE PE=1 SV=1	HUMAN	14	P62258	GN=YWHAE	1.25892	0.606113	1.19124	1.05682	1.57036	--	323	18.55	25.11	67.84	54.9	43.92
sp|Q01082|SPTB2_HUMAN	Spectrin beta chain, non-erythrocytic 1 OS=Homo sapiens OX=9606 GN=SPTBN1 PE=1 SV=2	HUMAN	60	Q01082	GN=SPTBN1	1.25892	0.00423015	1.1272	1.11686	1.45881	--	26	96.58	109.39	48.05	32.36	25.85
sp|Q9Y2Z0|SGT1_HUMAN	Protein SGT1 homolog OS=Homo sapiens OX=9606 GN=SUGT1 PE=1 SV=3	HUMAN	3	Q9Y2Z0	GN=SUGT1	1.24738	0.889703	2.0893	0.597035	2.63027	--	1657	2.23	4.34	27.95	9.041	7.945
sp|Q96B45|BORC7_HUMAN	BLOC-1-related complex subunit 7 OS=Homo sapiens OX=9606 GN=BORCS7 PE=3 SV=1	HUMAN	1	Q96B45	GN=BORCS7	1.24738	0.656543	2.0893	0.597035	2.63027	--	1837	2.01	2.39	42.86	25.71	16.19
sp|Q04637|IF4G1_HUMAN	Eukaryotic translation initiation factor 4 gamma 1 OS=Homo sapiens OX=9606 GN=EIF4G1 PE=1 SV=4	HUMAN	3	Q04637	GN=EIF4G1	1.24738	0.722472	1.57036	0.794328	2.1677	--	1028	5.65	8.03	23.89	6.316	2.189
sp|Q9GZN8|CT027_HUMAN	UPF0687 protein C20orf27 OS=Homo sapiens OX=9606 GN=C20orf27 PE=1 SV=3	HUMAN	1	Q9GZN8	GN=C20orf27	1.24738	0.642217	1.35519	0.92045	1.70608	--	1807	2.03	2.14	25.29	8.046	8.046
sp|P42330|AK1C3_HUMAN	Aldo-keto reductase family 1 member C3 OS=Homo sapiens OX=9606 GN=AKR1C3 PE=1 SV=4	HUMAN	3	P42330	GN=AKR1C3	1.24738	0.740312	1.34276	0.928966	1.72187	--	1010	5.76	6.32	35.29	19.5	11.76
sp|Q9NRV9|HEBP1_HUMAN	Heme-binding protein 1 OS=Homo sapiens OX=9606 GN=HEBP1 PE=1 SV=1	HUMAN	4	Q9NRV9	GN=HEBP1	1.24738	0.333291	1.31826	0.946237	1.64437	--	753	8.33	8.52	69.31	39.15	29.63
sp|O14579|COPE_HUMAN	Coatomer subunit epsilon OS=Homo sapiens OX=9606 GN=COPE PE=1 SV=3	HUMAN	4	O14579	GN=COPE	1.24738	0.0777031	1.27057	0.981748	1.70608	--	996	5.95	7.09	37.01	19.16	12.99
sp|O14618|CCS_HUMAN	Copper chaperone for superoxide dismutase OS=Homo sapiens OX=9606 GN=CCS PE=1 SV=1	HUMAN	5	O14618	GN=CCS	1.24738	0.475926	1.25892	0.990832	1.8197	--	910	6.68	9.04	32.85	19.71	14.96
sp|Q9NYU2|UGGG1_HUMAN	UDP-glucose:glycoprotein glucosyltransferase 1 OS=Homo sapiens OX=9606 GN=UGGT1 PE=1 SV=3	HUMAN	16	Q9NYU2	GN=UGGT1	1.24738	0.110024	1.23595	1.00925	1.57036	--	203	26.39	31.9	28.75	15.31	10.55
sp|O75367|H2AY_HUMAN	Core histone macro-H2A.1 OS=Homo sapiens OX=9606 GN=H2AFY PE=1 SV=4	HUMAN	8	O75367	GN=H2AFY	1.24738	0.343073	1.23595	1.00925	1.55597	--	565	11.14	15.04	41.94	23.66	22.31
sp|Q15691|MARE1_HUMAN	Microtubule-associated protein RP/EB family member 1 OS=Homo sapiens OX=9606 GN=MAPRE1 PE=1 SV=3	HUMAN	5	Q15691	GN=MAPRE1	1.24738	0.375683	1.23595	1.00925	1.80302	--	620	10.39	11.89	52.24	39.18	26.87
sp|P13798|ACPH_HUMAN	Acylamino-acid-releasing enzyme OS=Homo sapiens OX=9606 GN=APEH PE=1 SV=4	HUMAN	10	P13798	GN=APEH	1.24738	0.145196	1.19124	1.04713	1.57036	--	300	19.66	20.73	28.28	21.45	17.08
sp|Q8IZ83|A16A1_HUMAN	Aldehyde dehydrogenase family 16 member A1 OS=Homo sapiens OX=9606 GN=ALDH16A1 PE=1 SV=2	HUMAN	6	Q8IZ83	GN=ALDH16A1	1.24738	0.395621	1.19124	1.04713	1.58489	--	521	11.9	13.16	27.93	15.46	10.72
sp|P09417|DHPR_HUMAN	Dihydropteridine reductase OS=Homo sapiens OX=9606 GN=QDPR PE=1 SV=2	HUMAN	5	P09417	GN=QDPR	1.24738	0.457142	1.18032	1.05682	1.61436	--	835	7.46	7.75	43.44	33.2	24.59
sp|P78371|TCPB_HUMAN	T-complex protein 1 subunit beta OS=Homo sapiens OX=9606 GN=CCT2 PE=1 SV=4	HUMAN	16	P78371	GN=CCT2	1.24738	0.659199	1.1695	1.0666	1.48594	--	198	26.52	29.77	55.51	34.02	28.6
sp|P19525|E2AK2_HUMAN	Interferon-induced, double-stranded RNA-activated protein kinase OS=Homo sapiens OX=9606 GN=EIF2AK2 PE=1 SV=2	HUMAN	3	P19525	GN=EIF2AK2	1.23595	0.574539	10.0925	0.122462	12.5892	--	1456	3.08	4.94	22.87	6.534	3.993
sp|Q9H0U4|RAB1B_HUMAN	Ras-related protein Rab-1B OS=Homo sapiens OX=9606 GN=RAB1B PE=1 SV=1	HUMAN	10	Q9H0U4	GN=RAB1B	1.23595	0.436476	2.12814	0.580764	2.63027	--	434	14.58	15.86	71.64	55.22	50.25
sp|O95989|NUDT3_HUMAN	Diphosphoinositol polyphosphate phosphohydrolase 1 OS=Homo sapiens OX=9606 GN=NUDT3 PE=1 SV=1	HUMAN	1	O95989	GN=NUDT3	1.23595	0.672776	2.0893	0.591562	2.58226	--	1886	2	2.41	19.19	11.63	8.14
sp|P62266|RS23_HUMAN	40S ribosomal protein S23 OS=Homo sapiens OX=9606 GN=RPS23 PE=1 SV=3	HUMAN	4	P62266	GN=RPS23	1.23595	0.595477	1.92309	0.642688	2.53513	--	1310	3.97	4.95	42.66	25.87	25.87
sp|Q92608|DOCK2_HUMAN	Dedicator of cytokinesis protein 2 OS=Homo sapiens OX=9606 GN=DOCK2 PE=1 SV=2	HUMAN	5	Q92608	GN=DOCK2	1.23595	0.751121	1.87068	0.660694	2.33346	--	1540	2.66	8.77	22.19	5.301	2.35
sp|O14744|ANM5_HUMAN	Protein arginine N-methyltransferase 5 OS=Homo sapiens OX=9606 GN=PRMT5 PE=1 SV=4	HUMAN	1	O14744	GN=PRMT5	1.23595	0.149039	1.58489	0.77983	2.12814	--	1755	2.07	2.82	13.66	4.71	1.413
sp|P25205|MCM3_HUMAN	DNA replication licensing factor MCM3 OS=Homo sapiens OX=9606 GN=MCM3 PE=1 SV=3	HUMAN	5	P25205	GN=MCM3	1.23595	0.675548	1.57036	0.787046	2.03236	--	1081	5.11	7.2	28.59	8.787	6.064
sp|Q9BZQ8|NIBAN_HUMAN	Protein Niban OS=Homo sapiens OX=9606 GN=FAM129A PE=1 SV=1	HUMAN	1	Q9BZQ8	GN=FAM129A	1.23595	0.454406	1.38038	0.895365	1.70608	--	1490	2.92	4.97	18.53	5.819	1.509
sp|Q15942|ZYX_HUMAN	Zyxin OS=Homo sapiens OX=9606 GN=ZYX PE=1 SV=1	HUMAN	5	Q15942	GN=ZYX	1.23595	0.72008	1.36773	0.903649	1.95885	--	917	6.62	6.84	20.1	10.84	10.14
sp|Q8N1F7|NUP93_HUMAN	Nuclear pore complex protein Nup93 OS=Homo sapiens OX=9606 GN=NUP93 PE=1 SV=2	HUMAN	8	Q8N1F7	GN=NUP93	1.23595	0.14828	1.34276	0.92045	1.75388	--	445	14.22	16.76	28.69	14.41	8.669
sp|O43390|HNRPR_HUMAN	Heterogeneous nuclear ribonucleoprotein R OS=Homo sapiens OX=9606 GN=HNRNPR PE=1 SV=1	HUMAN	11	O43390	GN=HNRNPR	1.23595	0.71341	1.33045	0.928966	1.65959	--	734	8.62	20.87	48.82	20.06	17.22
sp|Q7L576|CYFP1_HUMAN	Cytoplasmic FMR1-interacting protein 1 OS=Homo sapiens OX=9606 GN=CYFIP1 PE=1 SV=1	HUMAN	7	Q7L576	GN=CYFIP1	1.23595	0.0722136	1.25892	0.981748	1.67494	--	508	12.1	20.21	29.13	10.69	5.666
sp|O75874|IDHC_HUMAN	Isocitrate dehydrogenase [NADP] cytoplasmic OS=Homo sapiens OX=9606 GN=IDH1 PE=1 SV=2	HUMAN	14	O75874	GN=IDH1	1.23595	0.0137804	1.23595	1	1.52757	--	289	20.2	24.28	52.17	35.02	29.95
sp|O00299|CLIC1_HUMAN	Chloride intracellular channel protein 1 OS=Homo sapiens OX=9606 GN=CLIC1 PE=1 SV=4	HUMAN	8	O00299	GN=CLIC1	1.23595	0.208779	1.22462	1.00925	1.6293	--	426	14.85	16.14	68.46	62.24	47.72
sp|P40925|MDHC_HUMAN	Malate dehydrogenase, cytoplasmic OS=Homo sapiens OX=9606 GN=MDH1 PE=1 SV=4	HUMAN	11	P40925	GN=MDH1	1.23595	0.322194	1.20226	1.02802	1.52757	--	312	19.09	21.23	54.79	40.42	31.44
sp|Q92522|H1X_HUMAN	Histone H1x OS=Homo sapiens OX=9606 GN=H1FX PE=1 SV=1	HUMAN	4	Q92522	GN=H1FX	1.23595	0.389659	1.20226	1.02802	1.51356	--	972	6.11	6.31	48.36	22.54	17.37
sp|P11940|PABP1_HUMAN	Polyadenylate-binding protein 1 OS=Homo sapiens OX=9606 GN=PABPC1 PE=1 SV=2	HUMAN	14	P11940	GN=PABPC1	1.23595	0.321763	1.18032	1.04713	1.75388	--	221	25.13	29.49	42.61	30.35	22.64
sp|P62820|RAB1A_HUMAN	Ras-related protein Rab-1A OS=Homo sapiens OX=9606 GN=RAB1A PE=1 SV=3	HUMAN	10	P62820	GN=RAB1A	1.23595	0.313646	1.18032	1.04713	1.47231	--	1180	4.36	15.78	66.83	45.37	37.56
sp|Q86U42|PABP2_HUMAN	Polyadenylate-binding protein 2 OS=Homo sapiens OX=9606 GN=PABPN1 PE=1 SV=3	HUMAN	2	Q86U42	GN=PABPN1	1.22462	0.683164	2.208	0.554626	2.70396	--	1302	4	4.25	24.51	10.46	8.824
sp|Q00005|2ABB_HUMAN	Serine/threonine-protein phosphatase 2A 55 kDa regulatory subunit B beta isoform OS=Homo sapiens OX=9606 GN=PPP2R2B PE=1 SV=1	HUMAN	2	Q00005	GN=PPP2R2B	1.22462	0.627678	2.0893	0.586138	2.55859	--	1722	2.1	4.16	26.64	5.192	4.289
sp|O00764|PDXK_HUMAN	Pyridoxal kinase OS=Homo sapiens OX=9606 GN=PDXK PE=1 SV=1	HUMAN	3	O00764	GN=PDXK	1.22462	0.485765	1.70608	0.717794	2.26987	--	938	6.45	7.09	31.73	25.64	15.38
sp|Q9Y6G9|DC1L1_HUMAN	Cytoplasmic dynein 1 light intermediate chain 1 OS=Homo sapiens OX=9606 GN=DYNC1LI1 PE=1 SV=3	HUMAN	2	Q9Y6G9	GN=DYNC1LI1	1.22462	0.187675	1.39316	0.879022	1.69044	--	1337	3.77	4.38	23.52	5.736	4.78
sp|Q13630|FCL_HUMAN	GDP-L-fucose synthase OS=Homo sapiens OX=9606 GN=TSTA3 PE=1 SV=1	HUMAN	2	Q13630	GN=TSTA3	1.22462	0.741421	1.38038	0.887156	1.72187	--	1429	3.22	3.36	29.6	9.657	9.657
sp|P05556|ITB1_HUMAN	Integrin beta-1 OS=Homo sapiens OX=9606 GN=ITGB1 PE=1 SV=2	HUMAN	9	P05556	GN=ITGB1	1.22462	0.668639	1.28233	0.954993	1.6293	--	437	14.4	19.59	31.2	16.29	12.28
sp|Q14103|HNRPD_HUMAN	Heterogeneous nuclear ribonucleoprotein D0 OS=Homo sapiens OX=9606 GN=HNRNPD PE=1 SV=1	HUMAN	5	Q14103	GN=HNRNPD	1.22462	0.66004	1.28233	0.954993	1.59956	--	623	10.36	10.56	41.97	24.79	18.87
sp|P48426|PI42A_HUMAN	Phosphatidylinositol 5-phosphate 4-kinase type-2 alpha OS=Homo sapiens OX=9606 GN=PIP4K2A PE=1 SV=2	HUMAN	4	P48426	GN=PIP4K2A	1.22462	0.605379	1.27057	0.963829	1.55597	--	1370	3.56	4.29	28.57	14.29	8.374
sp|O75608|LYPA1_HUMAN	Acyl-protein thioesterase 1 OS=Homo sapiens OX=9606 GN=LYPLA1 PE=1 SV=1	HUMAN	1	O75608	GN=LYPLA1	1.22462	0.480114	1.27057	0.963829	1.57036	--	2007	1.7	1.78	25.22	7.826	5.652
sp|P39748|FEN1_HUMAN	Flap endonuclease 1 OS=Homo sapiens OX=9606 GN=FEN1 PE=1 SV=1	HUMAN	2	P39748	GN=FEN1	1.22462	0.234949	1.24738	0.981748	1.52757	--	1188	4.32	5.78	31.84	16.84	4.737
sp|P49748|ACADV_HUMAN	Very long-chain specific acyl-CoA dehydrogenase, mitochondrial OS=Homo sapiens OX=9606 GN=ACADVL PE=1 SV=1	HUMAN	23	P49748	GN=ACADVL	1.22462	0.11051	1.1695	1.04713	1.44544	--	128	34.79	36.43	54.05	37.71	34.35
sp|O14818|PSA7_HUMAN	Proteasome subunit alpha type-7 OS=Homo sapiens OX=9606 GN=PSMA7 PE=1 SV=1	HUMAN	6	O14818	GN=PSMA7	1.22462	0.249237	1.1695	1.04713	1.55597	--	630	10.24	12.57	54.84	36.29	27.42
sp|P11142|HSP7C_HUMAN	Heat shock cognate 71 kDa protein OS=Homo sapiens OX=9606 GN=HSPA8 PE=1 SV=1	HUMAN	54	P11142	GN=HSPA8	1.22462	0.0623805	1.13763	1.07647	1.52757	--	44	67.78	70.4	70.59	56.97	51.08
sp|Q53TN4|CYBR1_HUMAN	Cytochrome b reductase 1 OS=Homo sapiens OX=9606 GN=CYBRD1 PE=1 SV=1	HUMAN	1	Q53TN4	GN=CYBRD1	1.21339	0.542024	2.77971	0.436516	3.49945	--	1788	2.04	2.52	18.88	8.042	3.497
sp|Q13637|RAB32_HUMAN	Ras-related protein Rab-32 OS=Homo sapiens OX=9606 GN=RAB32 PE=1 SV=3	HUMAN	1	Q13637	GN=RAB32	1.21339	0.690118	2.0893	0.580764	2.53513	--	1882	2	2.52	29.33	13.78	4.889
sp|P25774|CATS_HUMAN	Cathepsin S OS=Homo sapiens OX=9606 GN=CTSS PE=1 SV=3	HUMAN	3	P25774	GN=CTSS	1.21339	0.608831	1.92309	0.630957	2.42103	--	1121	4.77	4.89	19.94	9.063	9.063
sp|O00422|SAP18_HUMAN	Histone deacetylase complex subunit SAP18 OS=Homo sapiens OX=9606 GN=SAP18 PE=1 SV=1	HUMAN	1	O00422	GN=SAP18	1.21339	0.830381	1.48594	0.816582	1.88799	--	1719	2.11	2.39	24.84	8.497	3.922
sp|Q9NVJ2|ARL8B_HUMAN	ADP-ribosylation factor-like protein 8B OS=Homo sapiens OX=9606 GN=ARL8B PE=1 SV=1	HUMAN	3	Q9NVJ2	GN=ARL8B	1.21339	0.63027	1.41906	0.855067	1.90546	--	1138	4.65	6.54	39.25	22.58	11.83
sp|Q92542|NICA_HUMAN	Nicastrin OS=Homo sapiens OX=9606 GN=NCSTN PE=1 SV=2	HUMAN	2	Q92542	GN=NCSTN	1.21339	0.504454	1.38038	0.879022	1.77011	--	1299	4	5.18	13.12	4.513	3.103
sp|P55265|DSRAD_HUMAN	Double-stranded RNA-specific adenosine deaminase OS=Homo sapiens OX=9606 GN=ADAR PE=1 SV=4	HUMAN	3	P55265	GN=ADAR	1.21339	0.441328	1.38038	0.879022	1.67494	--	1410	3.34	6.5	24.06	5.139	2.773
sp|P41091|IF2G_HUMAN	Eukaryotic translation initiation factor 2 subunit 3 OS=Homo sapiens OX=9606 GN=EIF2S3 PE=1 SV=3	HUMAN	7	P41091	GN=EIF2S3	1.21339	0.426128	1.34276	0.903649	1.72187	--	617	10.42	15.93	41.95	29.45	15.04
sp|P55008|AIF1_HUMAN	Allograft inflammatory factor 1 OS=Homo sapiens OX=9606 GN=AIF1 PE=1 SV=1	HUMAN	4	P55008	GN=AIF1	1.21339	0.152559	1.34276	0.903649	1.6293	--	1391	3.43	9.32	62.59	28.57	25.85
sp|Q8NC51|PAIRB_HUMAN	Plasminogen activator inhibitor 1 RNA-binding protein OS=Homo sapiens OX=9606 GN=SERBP1 PE=1 SV=2	HUMAN	4	Q8NC51	GN=SERBP1	1.21339	0.335742	1.31826	0.92045	1.80302	--	856	7.21	7.73	33.58	14.95	11.03
sp|Q15366|PCBP2_HUMAN	Poly(rC)-binding protein 2 OS=Homo sapiens OX=9606 GN=PCBP2 PE=1 SV=1	HUMAN	9	Q15366	GN=PCBP2	1.21339	0.588278	1.25892	0.963829	1.55597	--	1223	4.17	12.46	41.1	27.67	20.27
sp|Q9BS40|LXN_HUMAN	Latexin OS=Homo sapiens OX=9606 GN=LXN PE=1 SV=2	HUMAN	2	Q9BS40	GN=LXN	1.21339	0.583998	1.24738	0.972747	1.65959	--	1217	4.2	4.3	13.51	11.26	8.559
sp|P27824|CALX_HUMAN	Calnexin OS=Homo sapiens OX=9606 GN=CANX PE=1 SV=2	HUMAN	10	P27824	GN=CANX	1.21339	0.044642	1.23595	0.981748	1.48594	--	353	17.46	19.14	36.82	18.07	14.86
sp|P04839|CY24B_HUMAN	Cytochrome b-245 heavy chain OS=Homo sapiens OX=9606 GN=CYBB PE=1 SV=2	HUMAN	7	P04839	GN=CYBB	1.21339	0.252816	1.20226	1.00925	1.49969	--	594	10.72	14.45	31.58	16.14	12.63
sp|P38606|VATA_HUMAN	V-type proton ATPase catalytic subunit A OS=Homo sapiens OX=9606 GN=ATP6V1A PE=1 SV=2	HUMAN	11	P38606	GN=ATP6V1A	1.21339	0.152895	1.18032	1.02802	1.47231	--	225	24.75	26.3	49.76	35.98	22.53
sp|P61758|PFD3_HUMAN	Prefoldin subunit 3 OS=Homo sapiens OX=9606 GN=VBP1 PE=1 SV=3	HUMAN	4	P61758	GN=VBP1	1.20226	0.496663	2.67917	0.448745	3.22107	--	1572	2.52	5.38	35.53	15.23	12.69
sp|O43765|SGTA_HUMAN	Small glutamine-rich tetratricopeptide repeat-containing protein alpha OS=Homo sapiens OX=9606 GN=SGTA PE=1 SV=1	HUMAN	2	O43765	GN=SGTA	1.20226	0.676919	2.46604	0.487529	2.96483	--	1942	1.92	4.5	16.61	7.029	5.431
sp|Q8TCT1|PHOP1_HUMAN	Phosphoethanolamine/phosphocholine phosphatase OS=Homo sapiens OX=9606 GN=PHOSPHO1 PE=1 SV=1	HUMAN	3	Q8TCT1	GN=PHOSPHO1	1.20226	0.592509	2.18776	0.549541	2.63027	--	1463	3.05	3.47	30.34	13.86	11.61
sp|P17900|SAP3_HUMAN	Ganglioside GM2 activator OS=Homo sapiens OX=9606 GN=GM2A PE=1 SV=4	HUMAN	1	P17900	GN=GM2A	1.20226	0.715965	2.10863	0.570164	2.51189	--	1896	2	2.22	25.91	7.772	5.181
sp|O43815|STRN_HUMAN	Striatin OS=Homo sapiens OX=9606 GN=STRN PE=1 SV=4	HUMAN	1	O43815	GN=STRN	1.20226	0.704395	2.0893	0.57544	2.51189	--	1681	2.17	2.81	13.46	3.59	1.667
sp|P68402|PA1B2_HUMAN	Platelet-activating factor acetylhydrolase IB subunit beta OS=Homo sapiens OX=9606 GN=PAFAH1B2 PE=1 SV=1	HUMAN	1	P68402	GN=PAFAH1B2	1.20226	0.635759	2.0893	0.57544	2.51189	--	1742	2.09	2.47	22.27	7.424	3.93
sp|O43670|ZN207_HUMAN	BUB3-interacting and GLEBS motif-containing protein ZNF207 OS=Homo sapiens OX=9606 GN=ZNF207 PE=1 SV=1	HUMAN	1	O43670	GN=ZNF207	1.20226	0.708621	2.0893	0.57544	2.51189	--	2076	1.42	1.53	9.205	3.766	2.72
sp|Q9UNS2|CSN3_HUMAN	COP9 signalosome complex subunit 3 OS=Homo sapiens OX=9606 GN=COPS3 PE=1 SV=3	HUMAN	2	Q9UNS2	GN=COPS3	1.20226	0.424806	1.58489	0.758578	2.01372	--	1436	3.18	5.32	32.62	14.18	6.383
sp|Q96I99|SUCB2_HUMAN	Succinate--CoA ligase [GDP-forming] subunit beta, mitochondrial OS=Homo sapiens OX=9606 GN=SUCLG2 PE=1 SV=2	HUMAN	9	Q96I99	GN=SUCLG2	1.20226	0.737678	1.48594	0.809096	1.95885	--	478	13.11	16.67	49.07	30.56	24.31
sp|Q15102|PA1B3_HUMAN	Platelet-activating factor acetylhydrolase IB subunit gamma OS=Homo sapiens OX=9606 GN=PAFAH1B3 PE=1 SV=1	HUMAN	2	Q15102	GN=PAFAH1B3	1.20226	0.396542	1.48594	0.809096	1.78649	--	1141	4.62	5.61	46.32	19.91	11.26
sp|Q9UBQ7|GRHPR_HUMAN	Glyoxylate reductase/hydroxypyruvate reductase OS=Homo sapiens OX=9606 GN=GRHPR PE=1 SV=1	HUMAN	3	Q9UBQ7	GN=GRHPR	1.20226	0.889045	1.44544	0.831764	2.1677	--	1092	5.01	6.44	33.23	19.82	13.41
sp|P00390|GSHR_HUMAN	Glutathione reductase, mitochondrial OS=Homo sapiens OX=9606 GN=GSR PE=1 SV=2	HUMAN	5	P00390	GN=GSR	1.20226	0.554263	1.40605	0.855067	1.7378	--	735	8.62	10.78	30.84	17.05	11.11
sp|Q1KMD3|HNRL2_HUMAN	Heterogeneous nuclear ribonucleoprotein U-like protein 2 OS=Homo sapiens OX=9606 GN=HNRNPUL2 PE=1 SV=1	HUMAN	3	Q1KMD3	GN=HNRNPUL2	1.20226	0.361758	1.33045	0.903649	1.64437	--	966	6.21	7.24	36.01	10.84	4.953
sp|P13861|KAP2_HUMAN	cAMP-dependent protein kinase type II-alpha regulatory subunit OS=Homo sapiens OX=9606 GN=PRKAR2A PE=1 SV=2	HUMAN	5	P13861	GN=PRKAR2A	1.20226	0.304908	1.30617	0.92045	1.72187	--	751	8.34	10.05	36.39	19.55	16.34
sp|P15153|RAC2_HUMAN	Ras-related C3 botulinum toxin substrate 2 OS=Homo sapiens OX=9606 GN=RAC2 PE=1 SV=1	HUMAN	7	P15153	GN=RAC2	1.20226	0.165613	1.2942	0.928966	1.59956	--	468	13.42	13.88	48.44	33.85	30.73
sp|Q08722|CD47_HUMAN	Leukocyte surface antigen CD47 OS=Homo sapiens OX=9606 GN=CD47 PE=1 SV=1	HUMAN	3	Q08722	GN=CD47	1.20226	0.498409	1.23595	0.972747	1.5417	--	1257	4.07	5.8	17.96	5.263	5.263
sp|P36269|GGT5_HUMAN	Glutathione hydrolase 5 proenzyme OS=Homo sapiens OX=9606 GN=GGT5 PE=1 SV=2	HUMAN	9	P36269	GN=GGT5	1.20226	0.653937	1.18032	1.01859	1.55597	--	368	16.98	17.92	31.06	21.5	16.89
sp|P27105|STOM_HUMAN	Erythrocyte band 7 integral membrane protein OS=Homo sapiens OX=9606 GN=STOM PE=1 SV=3	HUMAN	17	P27105	GN=STOM	1.20226	0.64831	1.1695	1.02802	1.44544	--	292	19.96	20.42	56.6	50.69	42.36
sp|O75477|ERLN1_HUMAN	Erlin-1 OS=Homo sapiens OX=9606 GN=ERLIN1 PE=1 SV=1	HUMAN	6	O75477	GN=ERLIN1	1.19124	0.71671	2.0893	0.570164	2.48886	--	1981	1.77	11.14	28.03	18.21	13.29
sp|Q9BQA9|CQ062_HUMAN	Uncharacterized protein C17orf62 OS=Homo sapiens OX=9606 GN=C17orf62 PE=1 SV=1	HUMAN	1	Q9BQA9	GN=C17orf62	1.19124	0.343638	2.05116	0.580764	2.55859	--	2072	1.44	1.63	37.97	17.65	3.209
sp|Q14258|TRI25_HUMAN	E3 ubiquitin/ISG15 ligase TRIM25 OS=Homo sapiens OX=9606 GN=TRIM25 PE=1 SV=2	HUMAN	4	Q14258	GN=TRIM25	1.19124	0.12098	1.94089	0.613762	2.29087	--	1474	3	7.56	21.9	10.63	3.968
sp|Q9H2U2|IPYR2_HUMAN	Inorganic pyrophosphatase 2, mitochondrial OS=Homo sapiens OX=9606 GN=PPA2 PE=1 SV=2	HUMAN	1	Q9H2U2	GN=PPA2	1.19124	0.967252	1.83654	0.648634	2.26987	--	1529	2.73	3.41	26.95	10.78	4.192
sp|O75844|FACE1_HUMAN	CAAX prenyl protease 1 homolog OS=Homo sapiens OX=9606 GN=ZMPSTE24 PE=1 SV=2	HUMAN	1	O75844	GN=ZMPSTE24	1.19124	0.6322	1.80302	0.660694	2.24905	--	1582	2.49	3.62	23.37	7.579	1.684
sp|Q15370|ELOB_HUMAN	Elongin-B OS=Homo sapiens OX=9606 GN=ELOB PE=1 SV=1	HUMAN	3	Q15370	GN=ELOB	1.19124	0.859957	1.55597	0.765597	1.80302	--	1183	4.35	5.05	54.24	24.58	24.58
sp|P25325|THTM_HUMAN	3-mercaptopyruvate sulfurtransferase OS=Homo sapiens OX=9606 GN=MPST PE=1 SV=3	HUMAN	1	P25325	GN=MPST	1.19124	0.969603	1.55597	0.765597	1.88799	--	1684	2.17	2.22	31.31	14.48	3.03
sp|P61026|RAB10_HUMAN	Ras-related protein Rab-10 OS=Homo sapiens OX=9606 GN=RAB10 PE=1 SV=1	HUMAN	7	P61026	GN=RAB10	1.19124	0.660391	1.51356	0.787046	1.95885	--	1218	4.19	11.14	56.5	31	26
sp|P48595|SPB10_HUMAN	Serpin B10 OS=Homo sapiens OX=9606 GN=SERPINB10 PE=1 SV=1	HUMAN	6	P48595	GN=SERPINB10	1.19124	0.477949	1.40605	0.847227	1.70608	--	595	10.7	11.87	42.82	23.43	22.42
sp|P50502|F10A1_HUMAN	Hsc70-interacting protein OS=Homo sapiens OX=9606 GN=ST13 PE=1 SV=2	HUMAN	5	P50502	GN=ST13	1.19124	0.587093	1.33045	0.895365	1.70608	--	726	8.74	10.09	44.72	20.33	15.18
sp|P30042|ES1_HUMAN	ES1 protein homolog, mitochondrial OS=Homo sapiens OX=9606 GN=C21orf33 PE=1 SV=3	HUMAN	7	P30042	GN=C21orf33	1.19124	0.438085	1.23595	0.963829	1.5417	--	612	10.47	11.87	58.21	41.42	39.18
sp|P60866|RS20_HUMAN	40S ribosomal protein S20 OS=Homo sapiens OX=9606 GN=RPS20 PE=1 SV=1	HUMAN	4	P60866	GN=RPS20	1.19124	0.74734	1.20226	0.990832	1.47231	--	829	7.5	7.81	33.61	33.61	28.57
sp|P68363|TBA1B_HUMAN	Tubulin alpha-1B chain OS=Homo sapiens OX=9606 GN=TUBA1B PE=1 SV=1	HUMAN	39	P68363	GN=TUBA1B	1.19124	0.946143	1.18032	1.00925	1.47231	--	73	47.32	49.53	67.18	60.31	58.76
sp|Q14254|FLOT2_HUMAN	Flotillin-2 OS=Homo sapiens OX=9606 GN=FLOT2 PE=1 SV=2	HUMAN	15	Q14254	GN=FLOT2	1.19124	0.152954	1.18032	1.00925	1.43219	--	199	26.49	28.86	56.07	39.49	32.48
sp|Q14697|GANAB_HUMAN	Neutral alpha-glucosidase AB OS=Homo sapiens OX=9606 GN=GANAB PE=1 SV=3	HUMAN	21	Q14697	GN=GANAB	1.19124	0.243224	1.13763	1.04713	1.36773	--	125	35.12	39.37	40.47	27.33	20.55
sp|P11021|BIP_HUMAN	Endoplasmic reticulum chaperone BiP OS=Homo sapiens OX=9606 GN=HSPA5 PE=1 SV=2	HUMAN	42	P11021	GN=HSPA5	1.19124	0.0171912	1.10662	1.07647	1.34276	--	64	52.96	62.45	65.14	55.35	52.29
sp|O95834|EMAL2_HUMAN	Echinoderm microtubule-associated protein-like 2 OS=Homo sapiens OX=9606 GN=EML2 PE=1 SV=1	HUMAN	2	O95834	GN=EML2	1.18032	0.470169	2.83139	0.416869	3.63078	--	1504	2.87	3.34	14.02	4.622	4.006
sp|O00767|ACOD_HUMAN	Acyl-CoA desaturase OS=Homo sapiens OX=9606 GN=SCD PE=1 SV=2	HUMAN	2	O00767	GN=SCD	1.18032	0.570162	2.0893	0.564937	2.46604	--	1644	2.27	3.35	16.99	7.242	5.571
sp|O75439|MPPB_HUMAN	Mitochondrial-processing peptidase subunit beta OS=Homo sapiens OX=9606 GN=PMPCB PE=1 SV=2	HUMAN	1	O75439	GN=PMPCB	1.18032	0.734408	2.0893	0.564937	2.46604	--	1832	2.01	2.7	27.61	5.317	3.272
sp|Q9Y6Y8|S23IP_HUMAN	SEC23-interacting protein OS=Homo sapiens OX=9606 GN=SEC23IP PE=1 SV=1	HUMAN	4	Q9Y6Y8	GN=SEC23IP	1.18032	0.507007	1.57036	0.751623	1.85353	--	1419	3.27	8.43	12.2	4.9	2.8
sp|Q9UBR2|CATZ_HUMAN	Cathepsin Z OS=Homo sapiens OX=9606 GN=CTSZ PE=1 SV=1	HUMAN	5	Q9UBR2	GN=CTSZ	1.18032	0.53608	1.44544	0.816582	1.90546	--	784	8.01	8.12	25.08	14.19	12.87
sp|P51991|ROA3_HUMAN	Heterogeneous nuclear ribonucleoprotein A3 OS=Homo sapiens OX=9606 GN=HNRNPA3 PE=1 SV=2	HUMAN	8	P51991	GN=HNRNPA3	1.18032	0.363106	1.36773	0.862979	1.90546	--	657	9.78	18	66.67	41.53	23.02
sp|P47914|RL29_HUMAN	60S ribosomal protein L29 OS=Homo sapiens OX=9606 GN=RPL29 PE=1 SV=2	HUMAN	2	P47914	GN=RPL29	1.18032	0.342674	1.35519	0.870964	1.75388	--	1239	4.12	4.33	45.28	18.24	14.47
sp|Q9NX63|MIC19_HUMAN	MICOS complex subunit MIC19 OS=Homo sapiens OX=9606 GN=CHCHD3 PE=1 SV=1	HUMAN	4	Q9NX63	GN=CHCHD3	1.18032	0.686521	1.30617	0.903649	1.70608	--	887	6.88	7.64	40.53	23.35	15.86
sp|P48637|GSHB_HUMAN	Glutathione synthetase OS=Homo sapiens OX=9606 GN=GSS PE=1 SV=1	HUMAN	6	P48637	GN=GSS	1.18032	0.476038	1.25892	0.937562	1.61436	--	642	10	12.11	49.16	23	15.19
sp|P14866|HNRPL_HUMAN	Heterogeneous nuclear ribonucleoprotein L OS=Homo sapiens OX=9606 GN=HNRNPL PE=1 SV=2	HUMAN	9	P14866	GN=HNRNPL	1.18032	0.160505	1.24738	0.946237	1.49969	--	360	17.3	17.74	38.2	28.18	20.2
sp|O00487|PSDE_HUMAN	26S proteasome non-ATPase regulatory subunit 14 OS=Homo sapiens OX=9606 GN=PSMD14 PE=1 SV=1	HUMAN	4	O00487	GN=PSMD14	1.18032	0.519661	1.24738	0.946237	1.65959	--	826	7.53	8.45	25.16	14.19	12.9
sp|P07437|TBB5_HUMAN	Tubulin beta chain OS=Homo sapiens OX=9606 GN=TUBB PE=1 SV=2	HUMAN	46	P07437	GN=TUBB	1.18032	0.895986	1.23595	0.954993	1.61436	--	79	45.21	46.32	70.5	67.12	59.01
sp|P36542|ATPG_HUMAN	ATP synthase subunit gamma, mitochondrial OS=Homo sapiens OX=9606 GN=ATP5F1C PE=1 SV=1	HUMAN	9	P36542	GN=ATP5F1C	1.18032	0.419458	1.20226	0.981748	1.45881	--	518	11.98	14.39	51.34	28.19	22.48
sp|O75955|FLOT1_HUMAN	Flotillin-1 OS=Homo sapiens OX=9606 GN=FLOT1 PE=1 SV=3	HUMAN	9	O75955	GN=FLOT1	1.18032	0.746183	1.18032	1	1.47231	--	423	14.91	16.73	49.65	23.89	22.72
sp|P08236|BGLR_HUMAN	Beta-glucuronidase OS=Homo sapiens OX=9606 GN=GUSB PE=1 SV=2	HUMAN	4	P08236	GN=GUSB	1.18032	0.347517	1.18032	1	1.49969	--	852	7.24	9.04	23.2	10.45	6.452
sp|P41218|MNDA_HUMAN	Myeloid cell nuclear differentiation antigen OS=Homo sapiens OX=9606 GN=MNDA PE=1 SV=1	HUMAN	22	P41218	GN=MNDA	1.18032	0.0678032	1.11686	1.05682	1.33045	--	157	30.23	34.48	64.37	49.14	44.23
sp|Q8WWX9|SELM_HUMAN	Selenoprotein M OS=Homo sapiens OX=9606 GN=SELENOM PE=1 SV=3	HUMAN	1	Q8WWX9	GN=SELENOM	1.1695	0.75032	2.10863	0.554626	2.44343	--	2034	1.59	1.82	20.69	9.655	9.655
sp|P55795|HNRH2_HUMAN	Heterogeneous nuclear ribonucleoprotein H2 OS=Homo sapiens OX=9606 GN=HNRNPH2 PE=1 SV=1	HUMAN	7	P55795	GN=HNRNPH2	1.1695	0.652003	2.0893	0.559758	2.44343	--	1759	2.06	12.05	38.98	19.82	17.37
sp|O14737|PDCD5_HUMAN	Programmed cell death protein 5 OS=Homo sapiens OX=9606 GN=PDCD5 PE=1 SV=3	HUMAN	2	O14737	GN=PDCD5	1.1695	0.741673	2.0893	0.559758	2.44343	--	1813	2.02	3.09	35.2	19.2	15.2
sp|Q8NBF2|NHLC2_HUMAN	NHL repeat-containing protein 2 OS=Homo sapiens OX=9606 GN=NHLRC2 PE=1 SV=1	HUMAN	1	Q8NBF2	GN=NHLRC2	1.1695	0.744722	2.0893	0.559758	2.44343	--	1978	1.78	2.49	12.67	2.204	0.9642
sp|Q969H8|MYDGF_HUMAN	Myeloid-derived growth factor OS=Homo sapiens OX=9606 GN=MYDGF PE=1 SV=1	HUMAN	2	Q969H8	GN=MYDGF	1.1695	0.702548	1.72187	0.679204	2.14783	--	1347	3.71	3.74	28.9	19.08	10.4
sp|P15498|VAV_HUMAN	Proto-oncogene vav OS=Homo sapiens OX=9606 GN=VAV1 PE=1 SV=4	HUMAN	2	P15498	GN=VAV1	1.1695	0.604028	1.6293	0.717794	2.37684	--	1920	1.99	3.88	24.62	5.444	2.012
sp|P49593|PPM1F_HUMAN	Protein phosphatase 1F OS=Homo sapiens OX=9606 GN=PPM1F PE=1 SV=3	HUMAN	3	P49593	GN=PPM1F	1.1695	0.65199	1.55597	0.751623	1.87068	--	1032	5.63	5.92	21.59	10.13	10.13
sp|Q13526|PIN1_HUMAN	Peptidyl-prolyl cis-trans isomerase NIMA-interacting 1 OS=Homo sapiens OX=9606 GN=PIN1 PE=1 SV=1	HUMAN	1	Q13526	GN=PIN1	1.1695	0.549851	1.49969	0.77983	1.75388	--	2083	1.4	1.69	38.04	16.56	9.202
sp|Q53EL6|PDCD4_HUMAN	Programmed cell death protein 4 OS=Homo sapiens OX=9606 GN=PDCD4 PE=1 SV=2	HUMAN	6	Q53EL6	GN=PDCD4	1.1695	0.461812	1.47231	0.794328	1.77011	--	918	6.6	10.09	30.49	12.58	12.58
sp|Q9HD20|AT131_HUMAN	Manganese-transporting ATPase 13A1 OS=Homo sapiens OX=9606 GN=ATP13A1 PE=1 SV=2	HUMAN	2	Q9HD20	GN=ATP13A1	1.1695	0.643231	1.39316	0.83946	1.61436	--	1567	2.55	5.11	23.59	6.395	1.412
sp|Q92947|GCDH_HUMAN	Glutaryl-CoA dehydrogenase, mitochondrial OS=Homo sapiens OX=9606 GN=GCDH PE=1 SV=1	HUMAN	2	Q92947	GN=GCDH	1.1695	0.376894	1.38038	0.847227	1.61436	--	1651	2.25	5.15	28.77	13.7	3.653
sp|Q92882|OSTF1_HUMAN	Osteoclast-stimulating factor 1 OS=Homo sapiens OX=9606 GN=OSTF1 PE=1 SV=2	HUMAN	1	Q92882	GN=OSTF1	1.1695	0.711383	1.38038	0.847227	1.61436	--	1793	2.04	2.29	28.97	7.477	3.738
sp|P07910|HNRPC_HUMAN	Heterogeneous nuclear ribonucleoproteins C1/C2 OS=Homo sapiens OX=9606 GN=HNRNPC PE=1 SV=4	HUMAN	11	P07910	GN=HNRNPC	1.1695	0.317683	1.31826	0.887156	1.65959	--	430	14.72	16.27	50.65	26.14	24.84
sp|P62333|PRS10_HUMAN	26S proteasome regulatory subunit 10B OS=Homo sapiens OX=9606 GN=PSMC6 PE=1 SV=1	HUMAN	8	P62333	GN=PSMC6	1.1695	0.754107	1.28233	0.912011	1.67494	--	610	10.51	16.2	70.18	38.3	25.45
sp|Q15029|U5S1_HUMAN	116 kDa U5 small nuclear ribonucleoprotein component OS=Homo sapiens OX=9606 GN=EFTUD2 PE=1 SV=1	HUMAN	9	Q15029	GN=EFTUD2	1.1695	0.177861	1.25892	0.928966	1.65959	--	588	10.84	21.37	26.44	12.55	8.23
sp|P40121|CAPG_HUMAN	Macrophage-capping protein OS=Homo sapiens OX=9606 GN=CAPG PE=1 SV=2	HUMAN	10	P40121	GN=CAPG	1.1695	0.510385	1.20226	0.972747	1.44544	--	319	18.77	19.06	60.92	37.64	32.76
sp|P45974|UBP5_HUMAN	Ubiquitin carboxyl-terminal hydrolase 5 OS=Homo sapiens OX=9606 GN=USP5 PE=1 SV=2	HUMAN	10	P45974	GN=USP5	1.1695	0.121362	1.19124	0.981748	1.45881	--	450	14.14	18.12	27.51	17.72	13.05
sp|Q5JRX3|PREP_HUMAN	Presequence protease, mitochondrial OS=Homo sapiens OX=9606 GN=PITRM1 PE=1 SV=3	HUMAN	2	Q5JRX3	GN=PITRM1	1.15878	0.647647	11.3763	0.101859	13.1826	--	2025	1.61	5	16.97	3.472	1.543
sp|Q7LBR1|CHM1B_HUMAN	Charged multivesicular body protein 1b OS=Homo sapiens OX=9606 GN=CHMP1B PE=1 SV=1	HUMAN	1	Q7LBR1	GN=CHMP1B	1.15878	0.442198	2.10863	0.549541	2.44343	--	1669	2.21	2.41	33.67	11.56	3.518
sp|Q13404|UB2V1_HUMAN	Ubiquitin-conjugating enzyme E2 variant 1 OS=Homo sapiens OX=9606 GN=UBE2V1 PE=1 SV=2	HUMAN	6	Q13404	GN=UBE2V1	1.15878	0.211288	1.40605	0.824138	1.7378	--	516	11.99	12.27	84.35	54.42	40.82
sp|Q14498|RBM39_HUMAN	RNA-binding protein 39 OS=Homo sapiens OX=9606 GN=RBM39 PE=1 SV=2	HUMAN	2	Q14498	GN=RBM39	1.15878	0.422874	1.40605	0.824138	1.6293	--	1235	4.13	4.34	19.62	7.17	5.094
sp|O43866|CD5L_HUMAN	CD5 antigen-like OS=Homo sapiens OX=9606 GN=CD5L PE=1 SV=1	HUMAN	6	O43866	GN=CD5L	1.15878	0.40749	1.2942	0.895365	1.99526	--	682	9.42	9.77	31.41	18.44	17
sp|Q9P0L0|VAPA_HUMAN	Vesicle-associated membrane protein-associated protein A OS=Homo sapiens OX=9606 GN=VAPA PE=1 SV=3	HUMAN	2	Q9P0L0	GN=VAPA	1.15878	0.452004	1.27057	0.912011	1.78649	--	1432	3.2	3.26	25.3	13.25	10.44
sp|Q9BS26|ERP44_HUMAN	Endoplasmic reticulum resident protein 44 OS=Homo sapiens OX=9606 GN=ERP44 PE=1 SV=1	HUMAN	9	Q9BS26	GN=ERP44	1.15878	0.481274	1.24738	0.928966	1.45881	--	459	13.62	14.59	33.99	23.65	19.46
sp|P05107|ITB2_HUMAN	Integrin beta-2 OS=Homo sapiens OX=9606 GN=ITGB2 PE=1 SV=2	HUMAN	11	P05107	GN=ITGB2	1.15878	0.928664	1.21339	0.954993	1.40605	--	290	20.2	22.83	31.99	19.51	14.69
sp|P00492|HPRT_HUMAN	Hypoxanthine-guanine phosphoribosyltransferase OS=Homo sapiens OX=9606 GN=HPRT1 PE=1 SV=2	HUMAN	7	P00492	GN=HPRT1	1.15878	0.408994	1.15878	1	1.40605	--	501	12.46	12.85	52.75	35.32	35.32
sp|O00178|GTPB1_HUMAN	GTP-binding protein 1 OS=Homo sapiens OX=9606 GN=GTPBP1 PE=1 SV=3	HUMAN	4	O00178	GN=GTPBP1	1.14815	0.776345	2.10863	0.544503	2.39883	--	1734	2.09	5.02	20.48	6.577	4.484
sp|P49915|GUAA_HUMAN	GMP synthase [glutamine-hydrolyzing] OS=Homo sapiens OX=9606 GN=GMPS PE=1 SV=1	HUMAN	1	P49915	GN=GMPS	1.14815	0.763387	2.0893	0.549541	2.39883	--	1545	2.64	4.41	24.53	5.628	1.587
sp|A0A0C4DH33|HV124_HUMAN	Immunoglobulin heavy variable 1-24 OS=Homo sapiens OX=9606 GN=IGHV1-24 PE=3 SV=1	HUMAN	5	A0A0C4DH33	GN=IGHV1-24	1.14815	0.775339	2.0893	0.549541	2.39883	--	1855	2	8.13	45.3	27.35	27.35
sp|P13591|NCAM1_HUMAN	Neural cell adhesion molecule 1 OS=Homo sapiens OX=9606 GN=NCAM1 PE=1 SV=3	HUMAN	4	P13591	GN=NCAM1	1.14815	0.931273	1.99526	0.57544	2.70396	--	1171	4.42	6.22	20.75	4.429	3.497
sp|P02458|CO2A1_HUMAN	Collagen alpha-1(II) chain OS=Homo sapiens OX=9606 GN=COL2A1 PE=1 SV=3	HUMAN	63	P02458	GN=COL2A1	1.14815	0.479468	1.92309	0.597035	2.208	--	262	21.93	62	64.76	36.31	25.49
sp|P33176|KINH_HUMAN	Kinesin-1 heavy chain OS=Homo sapiens OX=9606 GN=KIF5B PE=1 SV=1	HUMAN	5	P33176	GN=KIF5B	1.14815	0.868426	1.6293	0.704693	2.0893	--	967	6.19	7.95	31.78	10.18	5.711
sp|O60664|PLIN3_HUMAN	Perilipin-3 OS=Homo sapiens OX=9606 GN=PLIN3 PE=1 SV=3	HUMAN	10	O60664	GN=PLIN3	1.14815	0.0809398	1.48594	0.772681	1.47231	--	324	18.55	19.02	42.4	33.41	26.04
sp|Q96IU4|ABHEB_HUMAN	Protein ABHD14B OS=Homo sapiens OX=9606 GN=ABHD14B PE=1 SV=1	HUMAN	6	Q96IU4	GN=ABHD14B	1.14815	0.398094	1.41906	0.809096	1.61436	--	557	11.25	11.43	46.19	39.52	39.52
sp|P38919|IF4A3_HUMAN	Eukaryotic initiation factor 4A-III OS=Homo sapiens OX=9606 GN=EIF4A3 PE=1 SV=4	HUMAN	9	P38919	GN=EIF4A3	1.14815	0.676315	1.35519	0.847227	1.61436	--	523	11.85	18.71	41.85	25.3	20.92
sp|Q8IV08|PLD3_HUMAN	Phospholipase D3 OS=Homo sapiens OX=9606 GN=PLD3 PE=1 SV=1	HUMAN	4	Q8IV08	GN=PLD3	1.14815	0.506711	1.2942	0.887156	1.59956	--	773	8.08	9.07	21.22	9.796	7.959
sp|P12270|TPR_HUMAN	Nucleoprotein TPR OS=Homo sapiens OX=9606 GN=TPR PE=1 SV=3	HUMAN	13	P12270	GN=TPR	1.14815	0.377402	1.27057	0.903649	1.5417	--	340	18.06	24.84	25.05	9.522	5.248
sp|P09497|CLCB_HUMAN	Clathrin light chain B OS=Homo sapiens OX=9606 GN=CLTB PE=1 SV=1	HUMAN	3	P09497	GN=CLTB	1.14815	0.75991	1.27057	0.903649	1.64437	--	1136	4.67	4.89	18.34	14.85	11.35
sp|P52597|HNRPF_HUMAN	Heterogeneous nuclear ribonucleoprotein F OS=Homo sapiens OX=9606 GN=HNRNPF PE=1 SV=3	HUMAN	9	P52597	GN=HNRNPF	1.14815	0.582436	1.25892	0.912011	1.45881	--	667	9.6	16.29	55.18	35.18	27.47
sp|P31997|CEAM8_HUMAN	Carcinoembryonic antigen-related cell adhesion molecule 8 OS=Homo sapiens OX=9606 GN=CEACAM8 PE=1 SV=2	HUMAN	6	P31997	GN=CEACAM8	1.14815	0.387747	1.25892	0.912011	1.48594	--	775	8.08	8.44	24.07	18.62	13.47
sp|P68366|TBA4A_HUMAN	Tubulin alpha-4A chain OS=Homo sapiens OX=9606 GN=TUBA4A PE=1 SV=1	HUMAN	35	P68366	GN=TUBA4A	1.14815	0.512709	1.25892	0.912011	1.51356	--	813	7.68	45.28	64.06	56.03	54.46
sp|P55010|IF5_HUMAN	Eukaryotic translation initiation factor 5 OS=Homo sapiens OX=9606 GN=EIF5 PE=1 SV=2	HUMAN	2	P55010	GN=EIF5	1.14815	0.442514	1.24738	0.92045	1.43219	--	1969	1.81	3.42	22.04	5.336	3.48
sp|P48507|GSH0_HUMAN	Glutamate--cysteine ligase regulatory subunit OS=Homo sapiens OX=9606 GN=GCLM PE=1 SV=1	HUMAN	3	P48507	GN=GCLM	1.14815	0.667306	1.23595	0.928966	1.5417	--	1232	4.14	4.61	29.56	17.88	16.06
sp|P46459|NSF_HUMAN	Vesicle-fusing ATPase OS=Homo sapiens OX=9606 GN=NSF PE=1 SV=3	HUMAN	10	P46459	GN=NSF	1.14815	0.498428	1.21339	0.946237	1.45881	--	295	19.88	25.31	43.41	25.67	13.71
sp|P40926|MDHM_HUMAN	Malate dehydrogenase, mitochondrial OS=Homo sapiens OX=9606 GN=MDH2 PE=1 SV=3	HUMAN	15	P40926	GN=MDH2	1.14815	0.999559	1.19124	0.963829	1.43219	--	204	26.13	28.46	67.16	55.33	47.34
sp|P49913|CAMP_HUMAN	Cathelicidin antimicrobial peptide OS=Homo sapiens OX=9606 GN=CAMP PE=1 SV=1	HUMAN	6	P49913	GN=CAMP	1.14815	0.72152	1.13763	1.00925	1.33045	--	721	8.8	9.39	53.53	34.71	26.47
sp|P51148|RAB5C_HUMAN	Ras-related protein Rab-5C OS=Homo sapiens OX=9606 GN=RAB5C PE=1 SV=2	HUMAN	5	P51148	GN=RAB5C	1.14815	0.219622	1.13763	1.00925	1.30617	--	764	8.23	8.53	56.48	31.94	29.17
sp|P04406|G3P_HUMAN	Glyceraldehyde-3-phosphate dehydrogenase OS=Homo sapiens OX=9606 GN=GAPDH PE=1 SV=3	HUMAN	59	P04406	GN=GAPDH	1.14815	0.197538	1.11686	1.02802	1.33045	--	52	60.9	61.87	93.13	82.69	79.1
sp|Q9H008|LHPP_HUMAN	Phospholysine phosphohistidine inorganic pyrophosphate phosphatase OS=Homo sapiens OX=9606 GN=LHPP PE=1 SV=2	HUMAN	3	Q9H008	GN=LHPP	1.13763	0.785159	2.0893	0.544503	2.37684	--	1861	2	4.36	28.15	8.148	6.667
sp|Q9H254|SPTN4_HUMAN	Spectrin beta chain, non-erythrocytic 4 OS=Homo sapiens OX=9606 GN=SPTBN4 PE=1 SV=2	HUMAN	12	Q9H254	GN=SPTBN4	1.13763	0.780211	2.0893	0.544503	2.37684	--	2108	1.32	11.12	24.18	6.825	2.574
sp|Q10589|BST2_HUMAN	Bone marrow stromal antigen 2 OS=Homo sapiens OX=9606 GN=BST2 PE=1 SV=1	HUMAN	3	Q10589	GN=BST2	1.13763	0.622713	2.01372	0.564937	2.29087	--	1502	2.88	3.24	27.22	15.56	12.22
sp|P06312|KV401_HUMAN	Immunoglobulin kappa variable 4-1 OS=Homo sapiens OX=9606 GN=IGKV4-1 PE=1 SV=1	HUMAN	3	P06312	GN=IGKV4-1	1.13763	0.742526	1.75388	0.648634	1.99526	--	1213	4.22	4.22	41.32	27.27	22.31
sp|O43681|ASNA_HUMAN	ATPase ASNA1 OS=Homo sapiens OX=9606 GN=ASNA1 PE=1 SV=2	HUMAN	1	O43681	GN=ASNA1	1.13763	0.733689	1.75388	0.648634	2.03236	--	2003	1.72	2	16.09	6.034	2.586
sp|P84085|ARF5_HUMAN	ADP-ribosylation factor 5 OS=Homo sapiens OX=9606 GN=ARF5 PE=1 SV=2	HUMAN	3	P84085	GN=ARF5	1.13763	0.999003	1.65959	0.685488	1.92309	--	1566	2.55	5.89	59.44	40.56	20
sp|Q9Y240|CLC11_HUMAN	C-type lectin domain family 11 member A OS=Homo sapiens OX=9606 GN=CLEC11A PE=1 SV=1	HUMAN	3	Q9Y240	GN=CLEC11A	1.13763	0.43632	1.47231	0.772681	1.70608	--	1098	4.96	5.34	37.77	10.84	9.288
sp|P23141|EST1_HUMAN	Liver carboxylesterase 1 OS=Homo sapiens OX=9606 GN=CES1 PE=1 SV=2	HUMAN	6	P23141	GN=CES1	1.13763	0.562975	1.45881	0.77983	1.83654	--	695	9.18	11.28	24.34	17.99	11.82
sp|P62917|RL8_HUMAN	60S ribosomal protein L8 OS=Homo sapiens OX=9606 GN=RPL8 PE=1 SV=2	HUMAN	4	P62917	GN=RPL8	1.13763	0.788032	1.40605	0.809096	1.69044	--	1082	5.11	6.43	44.36	20.23	12.45
sp|Q8TEM1|PO210_HUMAN	Nuclear pore membrane glycoprotein 210 OS=Homo sapiens OX=9606 GN=NUP210 PE=1 SV=3	HUMAN	4	Q8TEM1	GN=NUP210	1.13763	0.827629	1.36773	0.831764	1.7378	--	1146	4.59	7.76	11.61	4.24	0.7949
sp|Q9ULZ3|ASC_HUMAN	Apoptosis-associated speck-like protein containing a CARD OS=Homo sapiens OX=9606 GN=PYCARD PE=1 SV=2	HUMAN	2	Q9ULZ3	GN=PYCARD	1.13763	0.84424	1.36773	0.831764	1.65959	--	1245	4.1	5.26	27.18	21.03	11.79
sp|Q9Y5P6|GMPPB_HUMAN	Mannose-1-phosphate guanyltransferase beta OS=Homo sapiens OX=9606 GN=GMPPB PE=1 SV=2	HUMAN	3	Q9Y5P6	GN=GMPPB	1.13763	0.654939	1.35519	0.83946	1.5417	--	1242	4.11	5.42	36.67	12.22	8.333
sp|Q9NTX5|ECHD1_HUMAN	Ethylmalonyl-CoA decarboxylase OS=Homo sapiens OX=9606 GN=ECHDC1 PE=1 SV=2	HUMAN	6	Q9NTX5	GN=ECHDC1	1.13763	0.841717	1.34276	0.847227	1.57036	--	730	8.67	10.5	45.93	23.45	20.2
sp|P20340|RAB6A_HUMAN	Ras-related protein Rab-6A OS=Homo sapiens OX=9606 GN=RAB6A PE=1 SV=3	HUMAN	5	P20340	GN=RAB6A	1.13763	0.399684	1.34276	0.847227	1.47231	--	740	8.56	11.35	60.1	37.98	28.85
sp|P60891|PRPS1_HUMAN	Ribose-phosphate pyrophosphokinase 1 OS=Homo sapiens OX=9606 GN=PRPS1 PE=1 SV=2	HUMAN	3	P60891	GN=PRPS1	1.13763	0.993231	1.33045	0.855067	1.57036	--	863	7.15	7.75	37.74	19.18	10.38
sp|P62888|RL30_HUMAN	60S ribosomal protein L30 OS=Homo sapiens OX=9606 GN=RPL30 PE=1 SV=2	HUMAN	5	P62888	GN=RPL30	1.13763	0.931756	1.31826	0.862979	1.61436	--	881	6.93	7.31	47.83	37.39	33.04
sp|P62195|PRS8_HUMAN	26S proteasome regulatory subunit 8 OS=Homo sapiens OX=9606 GN=PSMC5 PE=1 SV=1	HUMAN	8	P62195	GN=PSMC5	1.13763	0.323427	1.2942	0.879022	1.49969	--	703	9.04	14.47	46.06	29.56	22.41
sp|Q92619|HMHA1_HUMAN	Rho GTPase-activating protein 45 OS=Homo sapiens OX=9606 GN=ARHGAP45 PE=1 SV=2	HUMAN	1	Q92619	GN=ARHGAP45	1.13763	0.597208	1.2942	0.879022	1.58489	--	2044	1.54	3.63	19.89	6.162	1.144
sp|O75947|ATP5H_HUMAN	ATP synthase subunit d, mitochondrial OS=Homo sapiens OX=9606 GN=ATP5H PE=1 SV=3	HUMAN	5	O75947	GN=ATP5H	1.13763	0.293165	1.28233	0.887156	1.72187	--	636	10.13	10.96	64.6	44.1	32.3
sp|Q96JB5|CK5P3_HUMAN	CDK5 regulatory subunit-associated protein 3 OS=Homo sapiens OX=9606 GN=CDK5RAP3 PE=1 SV=2	HUMAN	4	Q96JB5	GN=CDK5RAP3	1.13763	0.648298	1.28233	0.887156	1.45881	--	1617	2.34	7.45	28.85	10.47	4.743
sp|P05413|FABPH_HUMAN	Fatty acid-binding protein, heart OS=Homo sapiens OX=9606 GN=FABP3 PE=1 SV=4	HUMAN	8	P05413	GN=FABP3	1.13763	0.785232	1.24738	0.912011	1.43219	--	1095	4.99	10.93	76.69	43.61	36.09
sp|Q04760|LGUL_HUMAN	Lactoylglutathione lyase OS=Homo sapiens OX=9606 GN=GLO1 PE=1 SV=4	HUMAN	6	Q04760	GN=GLO1	1.13763	0.541357	1.20226	0.946237	1.40605	--	555	11.28	11.54	58.7	36.41	32.61
sp|P48735|IDHP_HUMAN	Isocitrate dehydrogenase [NADP], mitochondrial OS=Homo sapiens OX=9606 GN=IDH2 PE=1 SV=2	HUMAN	14	P48735	GN=IDH2	1.13763	0.2084	1.1695	0.972747	1.34276	--	205	25.99	28.64	58.41	44.47	32.08
sp|P41250|GARS_HUMAN	Glycine--tRNA ligase OS=Homo sapiens OX=9606 GN=GARS PE=1 SV=3	HUMAN	3	P41250	GN=GARS	1.13763	0.369408	1.15878	0.981748	1.31826	--	817	7.65	9.7	39.92	12.18	3.248
sp|P30041|PRDX6_HUMAN	Peroxiredoxin-6 OS=Homo sapiens OX=9606 GN=PRDX6 PE=1 SV=3	HUMAN	15	P30041	GN=PRDX6	1.13763	0.426753	1.13763	1	1.31826	--	236	23.66	23.97	82.59	70.09	51.79
sp|P43686|PRS6B_HUMAN	26S proteasome regulatory subunit 6B OS=Homo sapiens OX=9606 GN=PSMC4 PE=1 SV=2	HUMAN	2	P43686	GN=PSMC4	1.13763	0.288147	1.13763	1	1.30617	--	1084	5.06	5.97	34.69	17.46	5.502
sp|Q05707|COEA1_HUMAN	Collagen alpha-1(XIV) chain OS=Homo sapiens OX=9606 GN=COL14A1 PE=1 SV=3	HUMAN	35	Q05707	GN=COL14A1	1.13763	0.617025	1.1272	1.00925	1.36773	--	65	52.16	57.17	33.96	23.83	19.77
sp|P15090|FABP4_HUMAN	Fatty acid-binding protein, adipocyte OS=Homo sapiens OX=9606 GN=FABP4 PE=1 SV=3	HUMAN	10	P15090	GN=FABP4	1.13763	0.767508	1.1272	1.00925	1.30617	--	549	11.4	11.63	80.3	63.64	60.61
sp|P13489|RINI_HUMAN	Ribonuclease inhibitor OS=Homo sapiens OX=9606 GN=RNH1 PE=1 SV=2	HUMAN	9	P13489	GN=RNH1	1.13763	0.429221	1.10662	1.02802	1.27057	--	460	13.58	16.39	31.67	22.56	19.09
sp|Q9Y315|DEOC_HUMAN	Deoxyribose-phosphate aldolase OS=Homo sapiens OX=9606 GN=DERA PE=1 SV=2	HUMAN	2	Q9Y315	GN=DERA	1.1272	0.843967	4.32514	0.260615	4.92039	--	1753	2.07	3.47	28.3	9.748	5.346
sp|P00374|DYR_HUMAN	Dihydrofolate reductase OS=Homo sapiens OX=9606 GN=DHFR PE=1 SV=2	HUMAN	1	P00374	GN=DHFR	1.1272	0.770733	2.0893	0.539511	2.35505	--	1756	2.07	2.61	41.18	15.51	8.556
sp|Q9BXR6|FHR5_HUMAN	Complement factor H-related protein 5 OS=Homo sapiens OX=9606 GN=CFHR5 PE=1 SV=1	HUMAN	2	Q9BXR6	GN=CFHR5	1.1272	0.878281	1.77011	0.636796	2.0893	--	1155	4.56	5.14	21.44	10.72	3.866
sp|P48163|MAOX_HUMAN	NADP-dependent malic enzyme OS=Homo sapiens OX=9606 GN=ME1 PE=1 SV=1	HUMAN	2	P48163	GN=ME1	1.1272	0.839288	1.75388	0.642688	2.01372	--	1445	3.13	5.34	22.9	7.867	3.147
sp|P30085|KCY_HUMAN	UMP-CMP kinase OS=Homo sapiens OX=9606 GN=CMPK1 PE=1 SV=3	HUMAN	4	P30085	GN=CMPK1	1.1272	0.762617	1.69044	0.666807	1.94089	--	2031	1.59	5.41	34.69	24.49	17.35
sp|Q9UMS4|PRP19_HUMAN	Pre-mRNA-processing factor 19 OS=Homo sapiens OX=9606 GN=PRPF19 PE=1 SV=1	HUMAN	2	Q9UMS4	GN=PRPF19	1.1272	0.274352	1.67494	0.672977	1.88799	--	1610	2.36	5.17	29.76	10.32	2.976
sp|P23368|MAOM_HUMAN	NAD-dependent malic enzyme, mitochondrial OS=Homo sapiens OX=9606 GN=ME2 PE=1 SV=1	HUMAN	5	P23368	GN=ME2	1.1272	0.96093	1.48594	0.758578	1.72187	--	927	6.54	8.04	26.54	11.13	8.904
sp|P26599|PTBP1_HUMAN	Polypyrimidine tract-binding protein 1 OS=Homo sapiens OX=9606 GN=PTBP1 PE=1 SV=1	HUMAN	7	P26599	GN=PTBP1	1.1272	0.660498	1.47231	0.765597	1.65959	--	363	17.22	18.07	43.5	29.57	20.15
sp|P28070|PSB4_HUMAN	Proteasome subunit beta type-4 OS=Homo sapiens OX=9606 GN=PSMB4 PE=1 SV=4	HUMAN	4	P28070	GN=PSMB4	1.1272	0.625549	1.40605	0.801678	1.55597	--	825	7.54	8.77	43.56	32.58	25
sp|Q02878|RL6_HUMAN	60S ribosomal protein L6 OS=Homo sapiens OX=9606 GN=RPL6 PE=1 SV=3	HUMAN	9	Q02878	GN=RPL6	1.1272	0.981637	1.38038	0.816582	1.5417	--	567	11.1	15.08	53.13	29.51	26.04
sp|P40199|CEAM6_HUMAN	Carcinoembryonic antigen-related cell adhesion molecule 6 OS=Homo sapiens OX=9606 GN=CEACAM6 PE=1 SV=3	HUMAN	2	P40199	GN=CEACAM6	1.1272	0.468768	1.31826	0.855067	1.5417	--	1301	4	4.38	18.9	12.79	9.884
sp|P31946|1433B_HUMAN	14-3-3 protein beta/alpha OS=Homo sapiens OX=9606 GN=YWHAB PE=1 SV=3	HUMAN	21	P31946	GN=YWHAB	1.1272	0.513924	1.30617	0.862979	1.45881	--	378	16.61	33.29	81.3	73.17	71.14
sp|Q9Y3F4|STRAP_HUMAN	Serine-threonine kinase receptor-associated protein OS=Homo sapiens OX=9606 GN=STRAP PE=1 SV=1	HUMAN	3	Q9Y3F4	GN=STRAP	1.1272	0.529477	1.27057	0.887156	1.47231	--	1096	4.99	5.48	22	13.71	11.14
sp|P39059|COFA1_HUMAN	Collagen alpha-1(XV) chain OS=Homo sapiens OX=9606 GN=COL15A1 PE=1 SV=2	HUMAN	6	P39059	GN=COL15A1	1.1272	0.80374	1.25892	0.895365	1.49969	--	848	7.27	10.51	17.22	9.798	3.602
sp|Q9HDC9|APMAP_HUMAN	Adipocyte plasma membrane-associated protein OS=Homo sapiens OX=9606 GN=APMAP PE=1 SV=2	HUMAN	12	Q9HDC9	GN=APMAP	1.1272	0.418304	1.23595	0.912011	1.40605	--	219	25.23	25.7	51.92	35.1	31.49
sp|Q9H3K6|BOLA2_HUMAN	BolA-like protein 2 OS=Homo sapiens OX=9606 GN=BOLA2 PE=1 SV=1	HUMAN	2	Q9H3K6	GN=BOLA2	1.1272	0.718084	1.19124	0.946237	1.34276	--	1539	2.68	2.75	30.23	20.93	20.93
sp|P62942|FKB1A_HUMAN	Peptidyl-prolyl cis-trans isomerase FKBP1A OS=Homo sapiens OX=9606 GN=FKBP1A PE=1 SV=2	HUMAN	2	P62942	GN=FKBP1A	1.1272	0.61304	1.14815	0.981748	1.30617	--	1287	4.01	4.61	53.7	36.11	25
sp|P36405|ARL3_HUMAN	ADP-ribosylation factor-like protein 3 OS=Homo sapiens OX=9606 GN=ARL3 PE=1 SV=2	HUMAN	1	P36405	GN=ARL3	1.11686	0.518093	2.80543	0.398107	3.59749	--	2055	1.51	1.8	25.27	19.78	6.044
sp|Q86WV6|STING_HUMAN	Stimulator of interferon genes protein OS=Homo sapiens OX=9606 GN=TMEM173 PE=1 SV=1	HUMAN	1	Q86WV6	GN=TMEM173	1.11686	0.814385	2.0893	0.534564	2.33346	--	1594	2.43	2.67	18.73	8.971	5.541
sp|P98082|DAB2_HUMAN	Disabled homolog 2 OS=Homo sapiens OX=9606 GN=DAB2 PE=1 SV=3	HUMAN	2	P98082	GN=DAB2	1.11686	0.880558	2.03236	0.549541	2.29087	--	1314	3.93	5.06	17.27	4.416	2.727
sp|P26583|HMGB2_HUMAN	High mobility group protein B2 OS=Homo sapiens OX=9606 GN=HMGB2 PE=1 SV=2	HUMAN	2	P26583	GN=HMGB2	1.11686	0.481667	1.52757	0.731139	1.75388	--	1473	3.01	3.04	33.01	12.44	11.48
sp|P46779|RL28_HUMAN	60S ribosomal protein L28 OS=Homo sapiens OX=9606 GN=RPL28 PE=1 SV=3	HUMAN	3	P46779	GN=RPL28	1.11686	0.522307	1.41906	0.787046	1.6293	--	1042	5.52	6.08	67.88	36.5	21.9
sp|P35527|K1C9_HUMAN	Keratin, type I cytoskeletal 9 OS=Homo sapiens OX=9606 GN=KRT9 PE=1 SV=3	HUMAN	6	P35527	GN=KRT9	1.11686	0.830408	1.39316	0.801678	1.57036	--	898	6.78	12.06	26	11.88	9.31
sp|Q15404|RSU1_HUMAN	Ras suppressor protein 1 OS=Homo sapiens OX=9606 GN=RSU1 PE=1 SV=3	HUMAN	8	Q15404	GN=RSU1	1.11686	0.477683	1.27057	0.879022	1.41906	--	665	9.61	13.18	40.43	33.21	19.86
sp|P84090|ERH_HUMAN	Enhancer of rudimentary homolog OS=Homo sapiens OX=9606 GN=ERH PE=1 SV=1	HUMAN	5	P84090	GN=ERH	1.11686	0.2401	1.27057	0.879022	1.48594	--	805	7.82	8.49	62.5	51.92	39.42
sp|P14678|RSMB_HUMAN	Small nuclear ribonucleoprotein-associated proteins B and B' OS=Homo sapiens OX=9606 GN=SNRPB PE=1 SV=2	HUMAN	3	P14678	GN=SNRPB	1.11686	0.407443	1.27057	0.879022	1.41906	--	1627	2.32	4.06	45.83	21.25	12.08
sp|P15121|ALDR_HUMAN	Aldose reductase OS=Homo sapiens OX=9606 GN=AKR1B1 PE=1 SV=3	HUMAN	4	P15121	GN=AKR1B1	1.11686	0.720315	1.24738	0.895365	1.52757	--	894	6.82	8.91	51.27	37.03	12.97
sp|O15269|SPTC1_HUMAN	Serine palmitoyltransferase 1 OS=Homo sapiens OX=9606 GN=SPTLC1 PE=1 SV=1	HUMAN	1	O15269	GN=SPTLC1	1.11686	0.783184	1.21339	0.92045	1.35519	--	1741	2.09	2.47	27.27	5.92	2.96
sp|P17980|PRS6A_HUMAN	26S proteasome regulatory subunit 6A OS=Homo sapiens OX=9606 GN=PSMC3 PE=1 SV=3	HUMAN	13	P17980	GN=PSMC3	1.11686	0.284912	1.20226	0.928966	1.40605	--	316	18.95	24.03	57.4	43.05	38.72
sp|P20618|PSB1_HUMAN	Proteasome subunit beta type-1 OS=Homo sapiens OX=9606 GN=PSMB1 PE=1 SV=2	HUMAN	8	P20618	GN=PSMB1	1.11686	0.677315	1.15878	0.963829	1.39316	--	399	15.6	16.3	45.64	38.59	34.44
sp|O75368|SH3L1_HUMAN	SH3 domain-binding glutamic acid-rich-like protein OS=Homo sapiens OX=9606 GN=SH3BGRL PE=1 SV=1	HUMAN	6	O75368	GN=SH3BGRL	1.11686	0.25571	1.15878	0.963829	1.36773	--	635	10.14	10.17	87.72	70.18	58.77
sp|Q04917|1433F_HUMAN	14-3-3 protein eta OS=Homo sapiens OX=9606 GN=YWHAH PE=1 SV=4	HUMAN	12	Q04917	GN=YWHAH	1.11686	0.634188	1.15878	0.963829	1.34276	--	720	8.8	23.16	72.36	49.59	43.9
sp|P13224|GP1BB_HUMAN	Platelet glycoprotein Ib beta chain OS=Homo sapiens OX=9606 GN=GP1BB PE=1 SV=1	HUMAN	2	P13224	GN=GP1BB	1.10662	0.736698	4.13048	0.267917	1.78649	--	1212	4.22	4.51	30.1	27.18	10.19
sp|Q96FW1|OTUB1_HUMAN	Ubiquitin thioesterase OTUB1 OS=Homo sapiens OX=9606 GN=OTUB1 PE=1 SV=2	HUMAN	3	Q96FW1	GN=OTUB1	1.10662	0.02677	2.72898	0.405508	3.01995	--	1175	4.4	4.86	40.22	22.14	12.18
sp|P01859|IGHG2_HUMAN	Immunoglobulin heavy constant gamma 2 OS=Homo sapiens OX=9606 GN=IGHG2 PE=1 SV=2	HUMAN	44	P01859	GN=IGHG2	1.10662	0.463947	2.63027	0.420727	2.48886	--	1693	2.14	38.27	76.99	62.58	43.87
sp|P10746|HEM4_HUMAN	Uroporphyrinogen-III synthase OS=Homo sapiens OX=9606 GN=UROS PE=1 SV=1	HUMAN	2	P10746	GN=UROS	1.10662	0.792973	2.10863	0.524808	2.31206	--	1558	2.58	4.32	17.36	14.34	6.792
sp|Q9Y3B4|SF3B6_HUMAN	Splicing factor 3B subunit 6 OS=Homo sapiens OX=9606 GN=SF3B6 PE=1 SV=1	HUMAN	2	Q9Y3B4	GN=SF3B6	1.10662	0.829612	2.0893	0.529663	2.31206	--	1865	2	3.82	20.8	16.8	12.8
sp|Q9Y3D9|RT23_HUMAN	28S ribosomal protein S23, mitochondrial OS=Homo sapiens OX=9606 GN=MRPS23 PE=1 SV=2	HUMAN	1	Q9Y3D9	GN=MRPS23	1.10662	0.823786	2.0893	0.529663	2.31206	--	2019	1.64	2.02	38.42	7.895	5.263
sp|P51570|GALK1_HUMAN	Galactokinase OS=Homo sapiens OX=9606 GN=GALK1 PE=1 SV=1	HUMAN	2	P51570	GN=GALK1	1.10662	0.995712	2.03236	0.544503	1.97697	--	1523	2.76	2.88	27.81	11.22	6.633
sp|Q16181|SEPT7_HUMAN	Septin-7 OS=Homo sapiens OX=9606 GN=SEPT7 PE=1 SV=2	HUMAN	6	Q16181	GN=SEPT7	1.10662	0.692712	1.44544	0.765597	1.61436	--	564	11.16	11.93	30.66	17.62	13.04
sp|Q5JWF2|GNAS1_HUMAN	Guanine nucleotide-binding protein G(s) subunit alpha isoforms XLas OS=Homo sapiens OX=9606 GN=GNAS PE=1 SV=2	HUMAN	6	Q5JWF2	GN=GNAS	1.10662	0.835585	1.40605	0.787046	1.61436	--	933	6.5	15.35	22.76	10.61	5.497
sp|Q9Y608|LRRF2_HUMAN	Leucine-rich repeat flightless-interacting protein 2 OS=Homo sapiens OX=9606 GN=LRRFIP2 PE=1 SV=1	HUMAN	3	Q9Y608	GN=LRRFIP2	1.10662	0.820681	1.38038	0.801678	1.52757	--	1478	2.98	5.16	26.49	5.132	3.19
sp|P29692|EF1D_HUMAN	Elongation factor 1-delta OS=Homo sapiens OX=9606 GN=EEF1D PE=1 SV=5	HUMAN	7	P29692	GN=EEF1D	1.10662	0.906079	1.35519	0.816582	1.59956	--	631	10.23	11.29	53.74	36.65	27.05
sp|P16219|ACADS_HUMAN	Short-chain specific acyl-CoA dehydrogenase, mitochondrial OS=Homo sapiens OX=9606 GN=ACADS PE=1 SV=1	HUMAN	3	P16219	GN=ACADS	1.10662	0.328664	1.2942	0.855067	1.47231	--	840	7.37	8.1	37.62	15.29	8.495
sp|P25098|ARBK1_HUMAN	Beta-adrenergic receptor kinase 1 OS=Homo sapiens OX=9606 GN=GRK2 PE=1 SV=2	HUMAN	2	P25098	GN=GRK2	1.10662	0.785801	1.28233	0.862979	1.41906	--	1575	2.51	4.72	24.82	8.273	2.032
sp|Q9HD89|RETN_HUMAN	Resistin OS=Homo sapiens OX=9606 GN=RETN PE=1 SV=1	HUMAN	2	Q9HD89	GN=RETN	1.10662	0.656611	1.25892	0.879022	1.45881	--	1150	4.59	4.71	46.3	29.63	25
sp|P09467|F16P1_HUMAN	Fructose-1,6-bisphosphatase 1 OS=Homo sapiens OX=9606 GN=FBP1 PE=1 SV=5	HUMAN	2	P09467	GN=FBP1	1.10662	0.731202	1.24738	0.887156	1.41906	--	1190	4.32	4.6	24.56	9.763	7.692
sp|Q00169|PIPNA_HUMAN	Phosphatidylinositol transfer protein alpha isoform OS=Homo sapiens OX=9606 GN=PITPNA PE=1 SV=2	HUMAN	2	Q00169	GN=PITPNA	1.10662	0.42205	1.21339	0.912011	1.36773	--	1393	3.43	3.96	50.37	18.52	7.778
sp|Q96Q06|PLIN4_HUMAN	Perilipin-4 OS=Homo sapiens OX=9606 GN=PLIN4 PE=1 SV=2	HUMAN	30	Q96Q06	GN=PLIN4	1.10662	0.12789	1.1695	0.946237	2.07014	--	56	55.92	57.88	59.69	52.1	34.86
sp|P26038|MOES_HUMAN	Moesin OS=Homo sapiens OX=9606 GN=MSN PE=1 SV=3	HUMAN	33	P26038	GN=MSN	1.10662	0.082378	1.1272	0.981748	1.23595	--	53	60.08	61.91	69.5	50.78	42.46
sp|Q03518|TAP1_HUMAN	Antigen peptide transporter 1 OS=Homo sapiens OX=9606 GN=TAP1 PE=1 SV=2	HUMAN	2	Q03518	GN=TAP1	1.09648	0.808544	19.4089	0.0564937	19.5884	--	1977	1.78	5	22.65	5.817	2.847
sp|P55036|PSMD4_HUMAN	26S proteasome non-ATPase regulatory subunit 4 OS=Homo sapiens OX=9606 GN=PSMD4 PE=1 SV=1	HUMAN	3	P55036	GN=PSMD4	1.09648	0.852173	2.10863	0.519996	2.29087	--	1277	4.03	4.86	23.34	12.73	10.08
sp|Q9BRK3|MXRA8_HUMAN	Matrix remodeling-associated protein 8 OS=Homo sapiens OX=9606 GN=MXRA8 PE=1 SV=1	HUMAN	1	Q9BRK3	GN=MXRA8	1.09648	0.8458	2.10863	0.519996	2.29087	--	1767	2.06	3.19	26.92	7.919	2.941
sp|P49753|ACOT2_HUMAN	Acyl-coenzyme A thioesterase 2, mitochondrial OS=Homo sapiens OX=9606 GN=ACOT2 PE=1 SV=6	HUMAN	3	P49753	GN=ACOT2	1.09648	0.820903	2.0893	0.524808	2.29087	--	1509	2.84	4.73	22.57	7.246	5.176
sp|Q13217|DNJC3_HUMAN	DnaJ homolog subfamily C member 3 OS=Homo sapiens OX=9606 GN=DNAJC3 PE=1 SV=1	HUMAN	2	Q13217	GN=DNAJC3	1.09648	0.842776	2.0893	0.524808	2.29087	--	1735	2.09	3.89	23.02	7.738	2.778
sp|Q9NQG5|RPR1B_HUMAN	Regulation of nuclear pre-mRNA domain-containing protein 1B OS=Homo sapiens OX=9606 GN=RPRD1B PE=1 SV=1	HUMAN	3	Q9NQG5	GN=RPRD1B	1.09648	0.871258	2.0893	0.524808	2.29087	--	1870	2	3.16	21.47	6.442	6.135
sp|Q99685|MGLL_HUMAN	Monoglyceride lipase OS=Homo sapiens OX=9606 GN=MGLL PE=1 SV=2	HUMAN	2	Q99685	GN=MGLL	1.09648	0.834309	2.0893	0.524808	2.29087	--	1876	2	2.88	16.5	8.251	4.62
sp|Q9H4E7|DEFI6_HUMAN	Differentially expressed in FDCP 6 homolog OS=Homo sapiens OX=9606 GN=DEF6 PE=1 SV=1	HUMAN	1	Q9H4E7	GN=DEF6	1.09648	0.840615	2.0893	0.524808	2.29087	--	2067	1.46	2.66	25.67	4.754	2.06
sp|Q9H2M9|RBGPR_HUMAN	Rab3 GTPase-activating protein non-catalytic subunit OS=Homo sapiens OX=9606 GN=RAB3GAP2 PE=1 SV=1	HUMAN	5	Q9H2M9	GN=RAB3GAP2	1.09648	0.837765	2.0893	0.524808	2.29087	--	2088	1.37	9.74	20.89	6.676	2.225
sp|P67809|YBOX1_HUMAN	Nuclease-sensitive element-binding protein 1 OS=Homo sapiens OX=9606 GN=YBX1 PE=1 SV=3	HUMAN	3	P67809	GN=YBX1	1.09648	0.924851	1.69044	0.648634	2.03236	--	1076	5.17	5.37	41.36	18.52	13.58
sp|P22102|PUR2_HUMAN	Trifunctional purine biosynthetic protein adenosine-3 OS=Homo sapiens OX=9606 GN=GART PE=1 SV=1	HUMAN	6	P22102	GN=GART	1.09648	0.933987	1.65959	0.660694	1.95885	--	921	6.58	12.35	23.56	9.703	4.455
sp|Q13201|MMRN1_HUMAN	Multimerin-1 OS=Homo sapiens OX=9606 GN=MMRN1 PE=1 SV=3	HUMAN	6	Q13201	GN=MMRN1	1.09648	0.972282	1.5417	0.711214	1.77011	--	608	10.55	13.48	25.16	11.89	4.723
sp|P35637|FUS_HUMAN	RNA-binding protein FUS OS=Homo sapiens OX=9606 GN=FUS PE=1 SV=1	HUMAN	3	P35637	GN=FUS	1.09648	0.773669	1.45881	0.751623	1.6293	--	1187	4.32	5.8	33.65	9.125	6.654
sp|O15371|EIF3D_HUMAN	Eukaryotic translation initiation factor 3 subunit D OS=Homo sapiens OX=9606 GN=EIF3D PE=1 SV=1	HUMAN	3	O15371	GN=EIF3D	1.09648	0.543913	1.28233	0.855067	1.41906	--	1671	2.2	5.43	24.64	10.77	3.65
sp|Q9UBW5|BIN2_HUMAN	Bridging integrator 2 OS=Homo sapiens OX=9606 GN=BIN2 PE=1 SV=3	HUMAN	3	Q9UBW5	GN=BIN2	1.09648	0.826418	1.27057	0.862979	1.39316	--	1085	5.06	5.62	18.23	7.08	5.487
sp|P53396|ACLY_HUMAN	ATP-citrate synthase OS=Homo sapiens OX=9606 GN=ACLY PE=1 SV=3	HUMAN	17	P53396	GN=ACLY	1.09648	0.492718	1.24738	0.879022	1.36773	--	141	32.62	36.5	38.96	22.62	17.71
sp|P28676|GRAN_HUMAN	Grancalcin OS=Homo sapiens OX=9606 GN=GCA PE=1 SV=2	HUMAN	5	P28676	GN=GCA	1.09648	0.39613	1.22462	0.895365	1.33045	--	832	7.47	7.58	35.94	26.27	21.66
sp|Q9Y3Z3|SAMH1_HUMAN	Deoxynucleoside triphosphate triphosphohydrolase SAMHD1 OS=Homo sapiens OX=9606 GN=SAMHD1 PE=1 SV=2	HUMAN	12	Q9Y3Z3	GN=SAMHD1	1.09648	0.299473	1.11686	0.981748	1.23595	--	227	24.69	26.32	45.37	28.59	23
sp|Q9Y3Z3|SAMH1_HUMAN	Deoxynucleoside triphosphate triphosphohydrolase SAMHD1 OS=Homo sapiens OX=9606 GN=SAMHD1 PE=1 SV=2	HUMAN	12	Q9Y3Z3	GN=SAMHD1	1.09648	0.299473	1.11686	0.981748	1.23595	--	3228	24.69	26.32	45.37	28.59	23
sp|Q6UX71|PXDC2_HUMAN	Plexin domain-containing protein 2 OS=Homo sapiens OX=9606 GN=PLXDC2 PE=1 SV=1	HUMAN	1	Q6UX71	GN=PLXDC2	1.08643	0.737379	3.80189	0.285759	4.13048	--	1600	2.4	3.03	12.29	4.537	2.268
sp|P36404|ARL2_HUMAN	ADP-ribosylation factor-like protein 2 OS=Homo sapiens OX=9606 GN=ARL2 PE=1 SV=4	HUMAN	1	P36404	GN=ARL2	1.08643	0.847855	2.0893	0.519996	2.26987	--	1789	2.04	2.49	31.52	11.96	4.891
sp|Q9NV70|EXOC1_HUMAN	Exocyst complex component 1 OS=Homo sapiens OX=9606 GN=EXOC1 PE=1 SV=4	HUMAN	1	Q9NV70	GN=EXOC1	1.08643	0.859151	2.0893	0.519996	2.26987	--	1811	2.02	3.84	23.83	4.362	1.23
sp|P62308|RUXG_HUMAN	Small nuclear ribonucleoprotein G OS=Homo sapiens OX=9606 GN=SNRPG PE=1 SV=1	HUMAN	1	P62308	GN=SNRPG	1.08643	0.854447	2.0893	0.519996	2.26987	--	1989	1.76	1.83	43.42	15.79	15.79
sp|P43405|KSYK_HUMAN	Tyrosine-protein kinase SYK OS=Homo sapiens OX=9606 GN=SYK PE=1 SV=1	HUMAN	4	P43405	GN=SYK	1.08643	0.622803	2.05116	0.529663	2.18776	--	1309	3.97	5.17	27.24	9.449	5.669
sp|Q16643|DREB_HUMAN	Drebrin OS=Homo sapiens OX=9606 GN=DBN1 PE=1 SV=4	HUMAN	3	Q16643	GN=DBN1	1.08643	0.922414	1.83654	0.591562	2.24905	--	1142	4.62	5.06	23.42	5.701	5.085
sp|Q96M27|PRRC1_HUMAN	Protein PRRC1 OS=Homo sapiens OX=9606 GN=PRRC1 PE=1 SV=1	HUMAN	3	Q96M27	GN=PRRC1	1.08643	0.815974	1.65959	0.654636	2.33346	--	1205	4.24	5.68	21.8	13.93	7.416
sp|Q03135|CAV1_HUMAN	Caveolin-1 OS=Homo sapiens OX=9606 GN=CAV1 PE=1 SV=4	HUMAN	5	Q03135	GN=CAV1	1.08643	0.866855	1.52757	0.711214	1.64437	--	711	8.96	9.36	59.55	40.45	32.58
sp|P11172|UMPS_HUMAN	Uridine 5'-monophosphate synthase OS=Homo sapiens OX=9606 GN=UMPS PE=1 SV=1	HUMAN	3	P11172	GN=UMPS	1.08643	0.646656	1.47231	0.737904	1.59956	--	1344	3.73	5.35	27.92	11.25	5.417
sp|P46939|UTRO_HUMAN	Utrophin OS=Homo sapiens OX=9606 GN=UTRN PE=1 SV=2	HUMAN	8	P46939	GN=UTRN	1.08643	0.546943	1.47231	0.737904	1.59956	--	2039	1.55	5.82	22.98	6.35	1.194
sp|P80748|LV321_HUMAN	Immunoglobulin lambda variable 3-21 OS=Homo sapiens OX=9606 GN=IGLV3-21 PE=1 SV=2	HUMAN	5	P80748	GN=IGLV3-21	1.08643	0.922369	1.43219	0.758578	1.58489	--	988	6	6.05	32.48	29.06	29.06
sp|Q9NYL9|TMOD3_HUMAN	Tropomodulin-3 OS=Homo sapiens OX=9606 GN=TMOD3 PE=1 SV=1	HUMAN	2	Q9NYL9	GN=TMOD3	1.08643	0.859433	1.40605	0.772681	1.87068	--	1106	4.88	6.08	32.1	19.03	6.818
sp|Q92499|DDX1_HUMAN	ATP-dependent RNA helicase DDX1 OS=Homo sapiens OX=9606 GN=DDX1 PE=1 SV=2	HUMAN	5	Q92499	GN=DDX1	1.08643	0.374739	1.39316	0.77983	1.44544	--	578	10.99	12.07	34.86	14.59	6.081
sp|P51572|BAP31_HUMAN	B-cell receptor-associated protein 31 OS=Homo sapiens OX=9606 GN=BCAP31 PE=1 SV=3	HUMAN	6	P51572	GN=BCAP31	1.08643	0.212988	1.39316	0.77983	1.51356	--	606	10.58	11.05	46.75	25.2	23.58
sp|P63096|GNAI1_HUMAN	Guanine nucleotide-binding protein G(i) subunit alpha-1 OS=Homo sapiens OX=9606 GN=GNAI1 PE=1 SV=2	HUMAN	9	P63096	GN=GNAI1	1.08643	0.832648	1.38038	0.787046	1.49969	--	1850	2	14.02	48.02	27.97	22.88
sp|P07814|SYEP_HUMAN	Bifunctional glutamate/proline--tRNA ligase OS=Homo sapiens OX=9606 GN=EPRS PE=1 SV=5	HUMAN	9	P07814	GN=EPRS	1.08643	0.551786	1.31826	0.824138	1.43219	--	467	13.44	21.77	28.9	10.91	5.556
sp|P22894|MMP8_HUMAN	Neutrophil collagenase OS=Homo sapiens OX=9606 GN=MMP8 PE=1 SV=1	HUMAN	8	P22894	GN=MMP8	1.08643	0.939383	1.25892	0.862979	1.35519	--	414	15.25	16.06	37.04	23.55	18.84
sp|Q14974|IMB1_HUMAN	Importin subunit beta-1 OS=Homo sapiens OX=9606 GN=KPNB1 PE=1 SV=2	HUMAN	15	Q14974	GN=KPNB1	1.08643	0.703361	1.23595	0.879022	1.34276	--	283	20.43	25.63	27.63	16.67	14.38
sp|P49721|PSB2_HUMAN	Proteasome subunit beta type-2 OS=Homo sapiens OX=9606 GN=PSMB2 PE=1 SV=1	HUMAN	3	P49721	GN=PSMB2	1.08643	0.898352	1.21339	0.895365	1.31826	--	1424	3.22	6.51	40.8	20.9	15.42
sp|P11215|ITAM_HUMAN	Integrin alpha-M OS=Homo sapiens OX=9606 GN=ITGAM PE=1 SV=2	HUMAN	20	P11215	GN=ITGAM	1.08643	0.104845	1.20226	0.903649	1.2942	--	153	30.83	38.44	33.33	23	17.27
sp|O15400|STX7_HUMAN	Syntaxin-7 OS=Homo sapiens OX=9606 GN=STX7 PE=1 SV=4	HUMAN	4	O15400	GN=STX7	1.08643	0.767487	1.15878	0.937562	1.25892	--	976	6.08	6.66	42.15	22.22	20.69
sp|P27694|RFA1_HUMAN	Replication protein A 70 kDa DNA-binding subunit OS=Homo sapiens OX=9606 GN=RPA1 PE=1 SV=2	HUMAN	4	P27694	GN=RPA1	1.08643	0.614235	1.11686	0.972747	1.21339	--	1083	5.1	8.89	30.84	16.4	7.63
sp|Q8NF37|PCAT1_HUMAN	Lysophosphatidylcholine acyltransferase 1 OS=Homo sapiens OX=9606 GN=LPCAT1 PE=1 SV=2	HUMAN	1	Q8NF37	GN=LPCAT1	1.07647	0.706739	3.10456	0.346737	3.34195	--	1984	1.77	2.58	18.91	6.742	1.873
sp|P21397|AOFA_HUMAN	Amine oxidase [flavin-containing] A OS=Homo sapiens OX=9606 GN=MAOA PE=1 SV=1	HUMAN	4	P21397	GN=MAOA	1.07647	0.716966	2.67917	0.401791	2.88403	--	797	7.91	9.77	34.54	16.51	9.488
sp|Q96D96|HVCN1_HUMAN	Voltage-gated hydrogen channel 1 OS=Homo sapiens OX=9606 GN=HVCN1 PE=1 SV=1	HUMAN	3	Q96D96	GN=HVCN1	1.07647	0.728709	2.35505	0.457088	2.53513	--	2054	1.51	4.76	29.67	15.02	8.791
sp|Q9BQE5|APOL2_HUMAN	Apolipoprotein L2 OS=Homo sapiens OX=9606 GN=APOL2 PE=1 SV=1	HUMAN	1	Q9BQE5	GN=APOL2	1.07647	0.909355	2.14783	0.501187	2.31206	--	1819	2.02	2.43	26.11	5.935	3.264
sp|O75251|NDUS7_HUMAN	NADH dehydrogenase [ubiquinone] iron-sulfur protein 7, mitochondrial OS=Homo sapiens OX=9606 GN=NDUFS7 PE=1 SV=3	HUMAN	1	O75251	GN=NDUFS7	1.07647	0.864594	2.0893	0.515229	2.24905	--	1806	2.03	2.15	23	9.39	4.225
sp|P05165|PCCA_HUMAN	Propionyl-CoA carboxylase alpha chain, mitochondrial OS=Homo sapiens OX=9606 GN=PCCA PE=1 SV=4	HUMAN	3	P05165	GN=PCCA	1.07647	0.859172	2.0893	0.515229	2.24905	--	1967	1.81	5.7	24.86	4.945	2.747
sp|P01880|IGHD_HUMAN	Immunoglobulin heavy constant delta OS=Homo sapiens OX=9606 GN=IGHD PE=1 SV=3	HUMAN	1	P01880	GN=IGHD	1.07647	0.701617	1.99526	0.539511	1.94089	--	1632	2.31	2.59	23.18	8.073	3.385
sp|P01042|KNG1_HUMAN	Kininogen-1 OS=Homo sapiens OX=9606 GN=KNG1 PE=1 SV=2	HUMAN	18	P01042	GN=KNG1	1.07647	0.884789	1.5417	0.698232	1.28233	--	181	28.37	30.96	42.24	27.95	23.91
sp|Q08380|LG3BP_HUMAN	Galectin-3-binding protein OS=Homo sapiens OX=9606 GN=LGALS3BP PE=1 SV=1	HUMAN	3	Q08380	GN=LGALS3BP	1.07647	0.68884	1.51356	0.711214	1.65959	--	1163	4.47	7.59	18.8	10.94	3.419
sp|P23381|SYWC_HUMAN	Tryptophan--tRNA ligase, cytoplasmic OS=Homo sapiens OX=9606 GN=WARS PE=1 SV=2	HUMAN	5	P23381	GN=WARS	1.07647	0.575097	1.41906	0.758578	1.5417	--	685	9.37	10.54	32.27	19.96	14.23
sp|P09972|ALDOC_HUMAN	Fructose-bisphosphate aldolase C OS=Homo sapiens OX=9606 GN=ALDOC PE=1 SV=2	HUMAN	15	P09972	GN=ALDOC	1.07647	0.874728	1.41906	0.758578	1.5417	--	865	7.13	19.39	48.08	43.41	36.54
sp|Q86VP6|CAND1_HUMAN	Cullin-associated NEDD8-dissociated protein 1 OS=Homo sapiens OX=9606 GN=CAND1 PE=1 SV=2	HUMAN	11	Q86VP6	GN=CAND1	1.07647	0.84914	1.39316	0.772681	1.51356	--	946	6.37	18.98	28.78	9.756	5.122
sp|Q86VP6|CAND1_HUMAN	Cullin-associated NEDD8-dissociated protein 1 OS=Homo sapiens OX=9606 GN=CAND1 PE=1 SV=2	HUMAN	11	Q86VP6	GN=CAND1	1.07647	0.84914	1.39316	0.772681	1.51356	--	3561	6.37	18.98	28.78	9.756	5.122
sp|Q9HD45|TM9S3_HUMAN	Transmembrane 9 superfamily member 3 OS=Homo sapiens OX=9606 GN=TM9SF3 PE=1 SV=2	HUMAN	1	Q9HD45	GN=TM9SF3	1.07647	0.823971	1.38038	0.77983	1.48594	--	1776	2.05	3.55	16.81	5.603	1.868
sp|P51532|SMCA4_HUMAN	Transcription activator BRG1 OS=Homo sapiens OX=9606 GN=SMARCA4 PE=1 SV=2	HUMAN	2	P51532	GN=SMARCA4	1.07647	0.745051	1.38038	0.77983	1.48594	--	2053	1.51	5.51	19.43	6.072	0.9715
sp|P00742|FA10_HUMAN	Coagulation factor X OS=Homo sapiens OX=9606 GN=F10 PE=1 SV=2	HUMAN	5	P00742	GN=F10	1.07647	0.69098	1.36773	0.787046	1.47231	--	680	9.44	10.04	21.93	14.34	11.07
sp|O94804|STK10_HUMAN	Serine/threonine-protein kinase 10 OS=Homo sapiens OX=9606 GN=STK10 PE=1 SV=1	HUMAN	5	O94804	GN=STK10	1.07647	0.769515	1.34276	0.801678	1.48594	--	1363	3.59	9.55	27.48	6.921	4.132
sp|O75436|VP26A_HUMAN	Vacuolar protein sorting-associated protein 26A OS=Homo sapiens OX=9606 GN=VPS26A PE=1 SV=2	HUMAN	3	O75436	GN=VPS26A	1.07647	0.491249	1.31826	0.816582	1.41906	--	1234	4.13	5.68	35.47	12.54	9.174
sp|Q8IXM2|BAP18_HUMAN	Chromatin complexes subunit BAP18 OS=Homo sapiens OX=9606 GN=BAP18 PE=1 SV=1	HUMAN	1	Q8IXM2	GN=BAP18	1.07647	0.798622	1.24738	0.862979	1.34276	--	1888	2	2.39	40.12	8.721	5.814
sp|P14550|AK1A1_HUMAN	Alcohol dehydrogenase [NADP(+)] OS=Homo sapiens OX=9606 GN=AKR1A1 PE=1 SV=3	HUMAN	9	P14550	GN=AKR1A1	1.07647	0.60074	1.20226	0.895365	1.28233	--	275	21.16	22.18	67.38	49.54	35.08
sp|P04075|ALDOA_HUMAN	Fructose-bisphosphate aldolase A OS=Homo sapiens OX=9606 GN=ALDOA PE=1 SV=2	HUMAN	34	P04075	GN=ALDOA	1.07647	0.308235	1.14815	0.937562	1.22462	--	107	37.81	38.85	73.9	70.05	64.29
sp|P18031|PTN1_HUMAN	Tyrosine-protein phosphatase non-receptor type 1 OS=Homo sapiens OX=9606 GN=PTPN1 PE=1 SV=1	HUMAN	3	P18031	GN=PTPN1	1.07647	0.615205	1.1272	0.954993	1.21339	--	1109	4.86	5.13	37.24	13.1	7.586
sp|Q9NRY5|F1142_HUMAN	Protein FAM114A2 OS=Homo sapiens OX=9606 GN=FAM114A2 PE=1 SV=4	HUMAN	3	Q9NRY5	GN=FAM114A2	1.0666	0.870391	14.1906	0.0751623	14.5881	--	1448	3.11	5.36	15.45	6.139	4.95
sp|Q96A33|CCD47_HUMAN	Coiled-coil domain-containing protein 47 OS=Homo sapiens OX=9606 GN=CCDC47 PE=1 SV=1	HUMAN	2	Q96A33	GN=CCDC47	1.0666	0.810523	3.43558	0.310456	3.66438	--	1484	2.95	3.34	19.67	9.11	5.797
sp|P61923|COPZ1_HUMAN	Coatomer subunit zeta-1 OS=Homo sapiens OX=9606 GN=COPZ1 PE=1 SV=1	HUMAN	3	P61923	GN=COPZ1	1.0666	0.754857	2.77971	0.383707	2.96483	--	1541	2.66	4.01	23.73	16.38	16.38
sp|P50402|EMD_HUMAN	Emerin OS=Homo sapiens OX=9606 GN=EMD PE=1 SV=1	HUMAN	1	P50402	GN=EMD	1.0666	0.797998	2.10863	0.505825	2.24905	--	1727	2.1	2.65	46.85	7.48	5.906
sp|Q9NZP8|C1RL_HUMAN	Complement C1r subcomponent-like protein OS=Homo sapiens OX=9606 GN=C1RL PE=1 SV=2	HUMAN	1	Q9NZP8	GN=C1RL	1.0666	0.879241	2.0893	0.510505	2.22844	--	1821	2.02	2.14	17.86	2.875	2.875
sp|O75558|STX11_HUMAN	Syntaxin-11 OS=Homo sapiens OX=9606 GN=STX11 PE=1 SV=1	HUMAN	1	O75558	GN=STX11	1.0666	0.875272	2.0893	0.510505	2.24905	--	1979	1.78	2.17	35.54	6.272	3.136
sp|P30273|FCERG_HUMAN	High affinity immunoglobulin epsilon receptor subunit gamma OS=Homo sapiens OX=9606 GN=FCER1G PE=1 SV=1	HUMAN	2	P30273	GN=FCER1G	1.0666	0.865492	2.0893	0.510505	2.22844	--	2061	1.49	2.57	36.05	27.91	15.12
sp|Q13464|ROCK1_HUMAN	Rho-associated protein kinase 1 OS=Homo sapiens OX=9606 GN=ROCK1 PE=1 SV=1	HUMAN	2	Q13464	GN=ROCK1	1.0666	0.711261	1.87068	0.570164	1.99526	--	1383	3.48	7.33	31.02	6.13	1.108
sp|Q13464|ROCK1_HUMAN	Rho-associated protein kinase 1 OS=Homo sapiens OX=9606 GN=ROCK1 PE=1 SV=1	HUMAN	2	Q13464	GN=ROCK1	1.0666	0.711261	1.87068	0.570164	1.99526	--	2941	3.48	7.33	31.02	6.13	1.108
sp|P30533|AMRP_HUMAN	Alpha-2-macroglobulin receptor-associated protein OS=Homo sapiens OX=9606 GN=LRPAP1 PE=1 SV=1	HUMAN	1	P30533	GN=LRPAP1	1.0666	0.726451	1.61436	0.660694	1.7378	--	1705	2.13	3.03	35.57	6.443	3.641
sp|Q12913|PTPRJ_HUMAN	Receptor-type tyrosine-protein phosphatase eta OS=Homo sapiens OX=9606 GN=PTPRJ PE=1 SV=3	HUMAN	5	Q12913	GN=PTPRJ	1.0666	0.919699	1.5417	0.691831	1.64437	--	926	6.55	11.41	16.98	7.33	3.889
sp|Q99613|EIF3C_HUMAN	Eukaryotic translation initiation factor 3 subunit C OS=Homo sapiens OX=9606 GN=EIF3C PE=1 SV=1	HUMAN	3	Q99613	GN=EIF3C	1.0666	0.589337	1.44544	0.737904	1.57036	--	1181	4.36	6.49	21.58	6.353	2.848
sp|P06703|S10A6_HUMAN	Protein S100-A6 OS=Homo sapiens OX=9606 GN=S100A6 PE=1 SV=1	HUMAN	3	P06703	GN=S100A6	1.0666	0.522066	1.44544	0.737904	1.59956	--	1211	4.22	4.56	48.89	35.56	26.67
sp|Q9HA64|KT3K_HUMAN	Ketosamine-3-kinase OS=Homo sapiens OX=9606 GN=FN3KRP PE=1 SV=2	HUMAN	2	Q9HA64	GN=FN3KRP	1.0666	0.407024	1.43219	0.744732	1.5417	--	1238	4.12	5.05	36.25	14.56	9.385
sp|O43684|BUB3_HUMAN	Mitotic checkpoint protein BUB3 OS=Homo sapiens OX=9606 GN=BUB3 PE=1 SV=1	HUMAN	6	O43684	GN=BUB3	1.0666	0.757616	1.41906	0.751623	1.5417	--	731	8.66	10.23	39.63	31.71	23.17
sp|Q9UQE7|SMC3_HUMAN	Structural maintenance of chromosomes protein 3 OS=Homo sapiens OX=9606 GN=SMC3 PE=1 SV=2	HUMAN	8	Q9UQE7	GN=SMC3	1.0666	0.875385	1.39316	0.765597	1.52757	--	875	7.06	15.74	31.22	12.08	5.423
sp|P09496|CLCA_HUMAN	Clathrin light chain A OS=Homo sapiens OX=9606 GN=CLTA PE=1 SV=1	HUMAN	5	P09496	GN=CLTA	1.0666	0.608343	1.38038	0.772681	1.45881	--	861	7.16	7.48	37.1	23.79	18.95
sp|P09769|FGR_HUMAN	Tyrosine-protein kinase Fgr OS=Homo sapiens OX=9606 GN=FGR PE=1 SV=2	HUMAN	4	P09769	GN=FGR	1.0666	0.856284	1.38038	0.772681	1.47231	--	1294	4	9.1	19.09	11.34	7.561
sp|P15927|RFA2_HUMAN	Replication protein A 32 kDa subunit OS=Homo sapiens OX=9606 GN=RPA2 PE=1 SV=1	HUMAN	1	P15927	GN=RPA2	1.0666	0.840072	1.38038	0.772681	1.47231	--	1785	2.04	2.72	27.78	7.778	4.444
sp|P25815|S100P_HUMAN	Protein S100-P OS=Homo sapiens OX=9606 GN=S100P PE=1 SV=2	HUMAN	5	P25815	GN=S100P	1.0666	0.776128	1.2942	0.824138	1.38038	--	838	7.43	7.78	58.95	46.32	46.32
sp|O43175|SERA_HUMAN	D-3-phosphoglycerate dehydrogenase OS=Homo sapiens OX=9606 GN=PHGDH PE=1 SV=4	HUMAN	6	O43175	GN=PHGDH	1.0666	0.725682	1.24738	0.855067	1.36773	--	599	10.64	12.64	32.83	20.08	13.7
sp|Q13242|SRSF9_HUMAN	Serine/arginine-rich splicing factor 9 OS=Homo sapiens OX=9606 GN=SRSF9 PE=1 SV=1	HUMAN	2	Q13242	GN=SRSF9	1.0666	0.696245	1.23595	0.862979	1.31826	--	1396	3.4	4.82	28.96	22.17	9.502
sp|P55735|SEC13_HUMAN	Protein SEC13 homolog OS=Homo sapiens OX=9606 GN=SEC13 PE=1 SV=3	HUMAN	4	P55735	GN=SEC13	1.0666	0.79701	1.22462	0.870964	1.2942	--	920	6.59	7.27	43.17	23.6	22.05
sp|P31483|TIA1_HUMAN	Nucleolysin TIA-1 isoform p40 OS=Homo sapiens OX=9606 GN=TIA1 PE=1 SV=3	HUMAN	2	P31483	GN=TIA1	1.0666	0.470007	1.18032	0.903649	1.25892	--	1520	2.77	2.92	13.99	5.699	4.404
sp|P42126|ECI1_HUMAN	Enoyl-CoA delta isomerase 1, mitochondrial OS=Homo sapiens OX=9606 GN=ECI1 PE=1 SV=1	HUMAN	1	P42126	GN=ECI1	1.0666	0.731902	1.18032	0.903649	1.25892	--	1612	2.36	2.62	24.5	7.616	4.967
sp|P02647|APOA1_HUMAN	Apolipoprotein A-I OS=Homo sapiens OX=9606 GN=APOA1 PE=1 SV=1	HUMAN	40	P02647	GN=APOA1	1.0666	0.0101599	1.14815	0.928966	1.67494	--	57	55.68	56.6	88.39	85.02	77.15
sp|P30048|PRDX3_HUMAN	Thioredoxin-dependent peroxide reductase, mitochondrial OS=Homo sapiens OX=9606 GN=PRDX3 PE=1 SV=3	HUMAN	10	P30048	GN=PRDX3	1.0666	0.501291	1.13763	0.937562	1.21339	--	474	13.21	15.16	46.48	43.36	38.67
sp|P14618|KPYM_HUMAN	Pyruvate kinase PKM OS=Homo sapiens OX=9606 GN=PKM PE=1 SV=4	HUMAN	37	P14618	GN=PKM	1.0666	0.0196426	1.10662	0.963829	1.1695	--	55	56.1	59.76	81.54	59.13	56.87
sp|P08123|CO1A2_HUMAN	Collagen alpha-2(I) chain OS=Homo sapiens OX=9606 GN=COL1A2 PE=1 SV=7	HUMAN	715	P08123	GN=COL1A2	1.0666	0.0423881	1.00925	1.05682	1.07647	--	2	553.06	559.57	86.09	81.48	77.82
sp|P13473|LAMP2_HUMAN	Lysosome-associated membrane glycoprotein 2 OS=Homo sapiens OX=9606 GN=LAMP2 PE=1 SV=2	HUMAN	3	P13473	GN=LAMP2	1.05682	0.580016	2.14783	0.49204	2.26987	--	1694	2.14	4.52	13.9	8.049	5.122
sp|A0A0C4DH25|KVD20_HUMAN	Immunoglobulin kappa variable 3D-20 OS=Homo sapiens OX=9606 GN=IGKV3D-20 PE=3 SV=1	HUMAN	7	A0A0C4DH25	GN=IGKV3D-20	1.05682	0.874674	2.0893	0.505825	2.208	--	1296	4	6	43.1	43.1	37.07
sp|Q14318|FKBP8_HUMAN	Peptidyl-prolyl cis-trans isomerase FKBP8 OS=Homo sapiens OX=9606 GN=FKBP8 PE=1 SV=2	HUMAN	2	Q14318	GN=FKBP8	1.05682	0.827838	2.0893	0.505825	2.208	--	1801	2.03	2.74	24.03	10.92	5.097
sp|Q6IAA8|LTOR1_HUMAN	Ragulator complex protein LAMTOR1 OS=Homo sapiens OX=9606 GN=LAMTOR1 PE=1 SV=2	HUMAN	1	Q6IAA8	GN=LAMTOR1	1.05682	0.895104	2.0893	0.505825	2.208	--	1913	2	2.04	21.74	14.91	14.91
sp|P61086|UBE2K_HUMAN	Ubiquitin-conjugating enzyme E2 K OS=Homo sapiens OX=9606 GN=UBE2K PE=1 SV=3	HUMAN	4	P61086	GN=UBE2K	1.05682	0.782112	1.48594	0.711214	1.57036	--	1054	5.41	7.44	45.5	26	18
sp|P10644|KAP0_HUMAN	cAMP-dependent protein kinase type I-alpha regulatory subunit OS=Homo sapiens OX=9606 GN=PRKAR1A PE=1 SV=1	HUMAN	5	P10644	GN=PRKAR1A	1.05682	0.35627	1.41906	0.744732	1.48594	--	645	9.91	11.87	41.21	23.62	16.27
sp|Q969T9|WBP2_HUMAN	WW domain-binding protein 2 OS=Homo sapiens OX=9606 GN=WBP2 PE=1 SV=1	HUMAN	2	Q969T9	GN=WBP2	1.05682	0.965665	1.41906	0.744732	1.6293	--	1307	3.98	4.1	21.07	14.18	9.195
sp|Q92945|FUBP2_HUMAN	Far upstream element-binding protein 2 OS=Homo sapiens OX=9606 GN=KHSRP PE=1 SV=4	HUMAN	12	Q92945	GN=KHSRP	1.05682	0.888045	1.39316	0.758578	1.39316	--	376	16.74	25.56	33.19	23.07	18
sp|Q9UHD8|SEPT9_HUMAN	Septin-9 OS=Homo sapiens OX=9606 GN=SEPT9 PE=1 SV=2	HUMAN	7	Q9UHD8	GN=SEPT9	1.05682	0.763779	1.38038	0.765597	1.41906	--	502	12.45	16.92	37.37	19.11	12.29
sp|O43169|CYB5B_HUMAN	Cytochrome b5 type B OS=Homo sapiens OX=9606 GN=CYB5B PE=1 SV=2	HUMAN	3	O43169	GN=CYB5B	1.05682	0.583456	1.38038	0.765597	1.45881	--	1113	4.83	5.42	32.19	22.6	18.49
sp|P17612|KAPCA_HUMAN	cAMP-dependent protein kinase catalytic subunit alpha OS=Homo sapiens OX=9606 GN=PRKACA PE=1 SV=2	HUMAN	2	P17612	GN=PRKACA	1.05682	0.801151	1.33045	0.794328	1.40605	--	1317	3.91	6.64	36.18	15.67	5.128
sp|O94905|ERLN2_HUMAN	Erlin-2 OS=Homo sapiens OX=9606 GN=ERLIN2 PE=1 SV=1	HUMAN	7	O94905	GN=ERLIN2	1.05682	0.515756	1.2942	0.816582	1.39316	--	413	15.27	15.9	40.12	28.32	20.06
sp|O60313|OPA1_HUMAN	Dynamin-like 120 kDa protein, mitochondrial OS=Homo sapiens OX=9606 GN=OPA1 PE=1 SV=3	HUMAN	2	O60313	GN=OPA1	1.05682	0.684334	1.28233	0.824138	1.35519	--	1390	3.44	5.86	26.15	8.229	2.396
sp|P36957|ODO2_HUMAN	Dihydrolipoyllysine-residue succinyltransferase component of 2-oxoglutarate dehydrogenase complex, mitochondrial OS=Homo sapiens OX=9606 GN=DLST PE=1 SV=4	HUMAN	7	P36957	GN=DLST	1.05682	0.641069	1.27057	0.831764	1.33045	--	455	13.73	15.55	37.97	21.85	17.88
sp|Q01105|SET_HUMAN	Protein SET OS=Homo sapiens OX=9606 GN=SET PE=1 SV=3	HUMAN	4	Q01105	GN=SET	1.05682	0.368093	1.24738	0.847227	1.43219	--	794	7.94	8.69	28.28	18.97	15.17
sp|P15170|ERF3A_HUMAN	Eukaryotic peptide chain release factor GTP-binding subunit ERF3A OS=Homo sapiens OX=9606 GN=GSPT1 PE=1 SV=1	HUMAN	1	P15170	GN=GSPT1	1.05682	0.767449	1.24738	0.847227	1.31826	--	1728	2.1	2.58	20.04	5.01	2.004
sp|Q9NP97|DLRB1_HUMAN	Dynein light chain roadblock-type 1 OS=Homo sapiens OX=9606 GN=DYNLRB1 PE=1 SV=3	HUMAN	2	Q9NP97	GN=DYNLRB1	1.05682	0.375065	1.23595	0.855067	1.30617	--	1435	3.19	3.44	56.25	29.17	29.17
sp|P62879|GBB2_HUMAN	Guanine nucleotide-binding protein G(I)/G(S)/G(T) subunit beta-2 OS=Homo sapiens OX=9606 GN=GNB2 PE=1 SV=3	HUMAN	7	P62879	GN=GNB2	1.05682	0.781995	1.20226	0.879022	1.27057	--	672	9.53	12.54	27.94	20.29	18.82
sp|P53582|MAP11_HUMAN	Methionine aminopeptidase 1 OS=Homo sapiens OX=9606 GN=METAP1 PE=1 SV=2	HUMAN	2	P53582	GN=METAP1	1.05682	0.902444	1.18032	0.895365	1.24738	--	1943	1.92	2.96	32.64	6.736	2.85
sp|P49368|TCPG_HUMAN	T-complex protein 1 subunit gamma OS=Homo sapiens OX=9606 GN=CCT3 PE=1 SV=4	HUMAN	21	P49368	GN=CCT3	1.05682	0.516984	1.15878	0.912011	1.24738	--	148	31.8	38.63	61.65	40.37	36.33
sp|P37802|TAGL2_HUMAN	Transgelin-2 OS=Homo sapiens OX=9606 GN=TAGLN2 PE=1 SV=3	HUMAN	13	P37802	GN=TAGLN2	1.05682	0.853992	1.14815	0.92045	1.23595	--	322	18.57	18.69	58.79	50.75	45.23
sp|O60493|SNX3_HUMAN	Sorting nexin-3 OS=Homo sapiens OX=9606 GN=SNX3 PE=1 SV=3	HUMAN	3	O60493	GN=SNX3	1.05682	0.756237	1.14815	0.92045	1.21339	--	1091	5.03	5.72	48.15	28.4	16.05
sp|P55072|TERA_HUMAN	Transitional endoplasmic reticulum ATPase OS=Homo sapiens OX=9606 GN=VCP PE=1 SV=4	HUMAN	28	P55072	GN=VCP	1.05682	0.30181	1.11686	0.946237	1.18032	--	66	51.54	56.27	59.93	46.15	37.34
sp|O95347|SMC2_HUMAN	Structural maintenance of chromosomes protein 2 OS=Homo sapiens OX=9606 GN=SMC2 PE=1 SV=2	HUMAN	3	O95347	GN=SMC2	1.04713	0.89899	7.17794	0.145881	7.51623	--	1635	2.29	8.94	29.07	5.931	1.921
sp|P51153|RAB13_HUMAN	Ras-related protein Rab-13 OS=Homo sapiens OX=9606 GN=RAB13 PE=1 SV=1	HUMAN	5	P51153	GN=RAB13	1.04713	0.749429	3.46737	0.301995	3.63078	--	1749	2.07	6.69	48.28	22.66	17.73
sp|A0AVT1|UBA6_HUMAN	Ubiquitin-like modifier-activating enzyme 6 OS=Homo sapiens OX=9606 GN=UBA6 PE=1 SV=1	HUMAN	5	A0AVT1	GN=UBA6	1.04713	0.716768	2.14783	0.487529	2.24905	--	983	6.02	11.52	21.48	6.844	3.612
sp|Q9UBC2|EP15R_HUMAN	Epidermal growth factor receptor substrate 15-like 1 OS=Homo sapiens OX=9606 GN=EPS15L1 PE=1 SV=1	HUMAN	2	Q9UBC2	GN=EPS15L1	1.04713	0.858317	2.0893	0.501187	2.18776	--	1137	4.66	6.26	22.45	5.903	3.125
sp|P16050|LOX15_HUMAN	Arachidonate 15-lipoxygenase OS=Homo sapiens OX=9606 GN=ALOX15 PE=1 SV=3	HUMAN	3	P16050	GN=ALOX15	1.04713	0.832225	2.0893	0.501187	2.18776	--	1236	4.12	5.21	25.98	7.402	4.834
sp|Q5VTR2|BRE1A_HUMAN	E3 ubiquitin-protein ligase BRE1A OS=Homo sapiens OX=9606 GN=RNF20 PE=1 SV=2	HUMAN	3	Q5VTR2	GN=RNF20	1.04713	0.92284	2.0893	0.501187	2.18776	--	1646	2.26	6.56	29.74	7.282	2.462
sp|Q9NP59|S40A1_HUMAN	Solute carrier family 40 member 1 OS=Homo sapiens OX=9606 GN=SLC40A1 PE=1 SV=1	HUMAN	1	Q9NP59	GN=SLC40A1	1.04713	0.912443	2.0893	0.501187	2.18776	--	1739	2.09	2.66	9.982	2.802	1.926
sp|O00429|DNM1L_HUMAN	Dynamin-1-like protein OS=Homo sapiens OX=9606 GN=DNM1L PE=1 SV=2	HUMAN	5	O00429	GN=DNM1L	1.04713	0.782659	1.55597	0.672977	1.64437	--	780	8.02	10.99	28.94	13.04	7.065
sp|P84098|RL19_HUMAN	60S ribosomal protein L19 OS=Homo sapiens OX=9606 GN=RPL19 PE=1 SV=1	HUMAN	3	P84098	GN=RPL19	1.04713	0.715083	1.52757	0.685488	1.72187	--	1593	2.43	3.1	57.14	18.88	8.673
sp|P28072|PSB6_HUMAN	Proteasome subunit beta type-6 OS=Homo sapiens OX=9606 GN=PSMB6 PE=1 SV=4	HUMAN	2	P28072	GN=PSMB6	1.04713	0.789395	1.47231	0.711214	1.55597	--	1524	2.76	2.85	24.69	12.55	8.787
sp|P30613|KPYR_HUMAN	Pyruvate kinase PKLR OS=Homo sapiens OX=9606 GN=PKLR PE=1 SV=2	HUMAN	10	P30613	GN=PKLR	1.04713	0.478419	1.39316	0.751623	1.45881	--	498	12.58	20.78	47.39	27.53	18.82
sp|P63218|GBG5_HUMAN	Guanine nucleotide-binding protein G(I)/G(S)/G(O) subunit gamma-5 OS=Homo sapiens OX=9606 GN=GNG5 PE=1 SV=3	HUMAN	1	P63218	GN=GNG5	1.04713	0.935703	1.38038	0.758578	1.44544	--	1620	2.34	2.6	29.41	23.53	13.24
sp|Q9H4G4|GAPR1_HUMAN	Golgi-associated plant pathogenesis-related protein 1 OS=Homo sapiens OX=9606 GN=GLIPR2 PE=1 SV=3	HUMAN	1	Q9H4G4	GN=GLIPR2	1.04713	0.74121	1.38038	0.758578	1.44544	--	1730	2.1	2.12	28.57	16.88	8.442
sp|Q9H4M9|EHD1_HUMAN	EH domain-containing protein 1 OS=Homo sapiens OX=9606 GN=EHD1 PE=1 SV=2	HUMAN	11	Q9H4M9	GN=EHD1	1.04713	0.981334	1.33045	0.787046	1.40605	--	344	17.93	21.89	46.82	26.03	21.91
sp|P10768|ESTD_HUMAN	S-formylglutathione hydrolase OS=Homo sapiens OX=9606 GN=ESD PE=1 SV=2	HUMAN	1	P10768	GN=ESD	1.04713	0.594385	1.30617	0.801678	1.36773	--	1543	2.65	2.74	32.62	12.06	4.255
sp|P08962|CD63_HUMAN	CD63 antigen OS=Homo sapiens OX=9606 GN=CD63 PE=1 SV=2	HUMAN	3	P08962	GN=CD63	1.04713	0.664894	1.24738	0.83946	1.2942	--	1047	5.49	5.82	27.31	17.65	10.08
sp|P24752|THIL_HUMAN	Acetyl-CoA acetyltransferase, mitochondrial OS=Homo sapiens OX=9606 GN=ACAT1 PE=1 SV=1	HUMAN	7	P24752	GN=ACAT1	1.04713	0.86754	1.23595	0.847227	1.2942	--	576	11.01	13.11	51.99	27.17	17.56
sp|P99999|CYC_HUMAN	Cytochrome c OS=Homo sapiens OX=9606 GN=CYCS PE=1 SV=2	HUMAN	4	P99999	GN=CYCS	1.04713	0.89086	1.23595	0.847227	1.51356	--	788	8	8.58	46.67	42.86	38.1
sp|Q9UNH7|SNX6_HUMAN	Sorting nexin-6 OS=Homo sapiens OX=9606 GN=SNX6 PE=1 SV=1	HUMAN	4	Q9UNH7	GN=SNX6	1.04713	0.680715	1.21339	0.862979	1.27057	--	1126	4.74	10.45	31.28	16.75	7.882
sp|P62310|LSM3_HUMAN	U6 snRNA-associated Sm-like protein LSm3 OS=Homo sapiens OX=9606 GN=LSM3 PE=1 SV=2	HUMAN	2	P62310	GN=LSM3	1.04713	0.851261	1.18032	0.887156	1.23595	--	1872	2	3.1	36.27	16.67	16.67
sp|O00754|MA2B1_HUMAN	Lysosomal alpha-mannosidase OS=Homo sapiens OX=9606 GN=MAN2B1 PE=1 SV=3	HUMAN	5	O00754	GN=MAN2B1	1.04713	0.46426	1.1695	0.895365	1.22462	--	677	9.45	10.36	24.63	10.09	6.528
sp|Q9Y230|RUVB2_HUMAN	RuvB-like 2 OS=Homo sapiens OX=9606 GN=RUVBL2 PE=1 SV=3	HUMAN	5	Q9Y230	GN=RUVBL2	1.04713	0.814903	1.09648	0.954993	1.14815	--	616	10.44	11.98	43.63	23.33	12.1
sp|P68871|HBB_HUMAN	Hemoglobin subunit beta OS=Homo sapiens OX=9606 GN=HBB PE=1 SV=2	HUMAN	240	P68871	GN=HBB	1.04713	0.166428	1	1.04713	1.04713	--	15	145.05	145.3	100	100	100
sp|P69905|HBA_HUMAN	Hemoglobin subunit alpha OS=Homo sapiens OX=9606 GN=HBA1 PE=1 SV=2	HUMAN	135	P69905	GN=HBA1	1.04713	0.00462858	1	1.04713	1.04713	--	35	79.42	79.44	80.99	78.17	75.35
sp|P27487|DPP4_HUMAN	Dipeptidyl peptidase 4 OS=Homo sapiens OX=9606 GN=DPP4 PE=1 SV=2	HUMAN	2	P27487	GN=DPP4	1.03753	0.641548	2.67917	0.387258	2.77971	--	1555	2.59	2.99	19.19	6.266	2.872
sp|P27695|APEX1_HUMAN	DNA-(apurinic or apyrimidinic site) lyase OS=Homo sapiens OX=9606 GN=APEX1 PE=1 SV=2	HUMAN	3	P27695	GN=APEX1	1.03753	0.802326	2.18776	0.474242	2.26987	--	1004	5.86	6.19	28.3	13.52	11.64
sp|Q99447|PCY2_HUMAN	Ethanolamine-phosphate cytidylyltransferase OS=Homo sapiens OX=9606 GN=PCYT2 PE=1 SV=1	HUMAN	1	Q99447	GN=PCYT2	1.03753	0.921848	2.0893	0.496592	2.1677	--	1945	1.92	2.51	25.71	5.913	3.085
sp|Q8NE86|MCU_HUMAN	Calcium uniporter protein, mitochondrial OS=Homo sapiens OX=9606 GN=MCU PE=1 SV=1	HUMAN	3	Q8NE86	GN=MCU	1.03753	0.714946	1.5417	0.672977	1.64437	--	1070	5.23	6.1	31.05	13.11	9.402
sp|P53597|SUCA_HUMAN	Succinate--CoA ligase [ADP/GDP-forming] subunit alpha, mitochondrial OS=Homo sapiens OX=9606 GN=SUCLG1 PE=1 SV=4	HUMAN	2	P53597	GN=SUCLG1	1.03753	0.69536	1.45881	0.711214	1.52757	--	1151	4.58	4.84	32.08	16.76	6.936
sp|P68371|TBB4B_HUMAN	Tubulin beta-4B chain OS=Homo sapiens OX=9606 GN=TUBB4B PE=1 SV=1	HUMAN	44	P68371	GN=TUBB4B	1.03753	0.708091	1.40605	0.737904	1.41906	--	709	8.97	45.68	70.34	66.97	58.88
sp|O76003|GLRX3_HUMAN	Glutaredoxin-3 OS=Homo sapiens OX=9606 GN=GLRX3 PE=1 SV=2	HUMAN	3	O76003	GN=GLRX3	1.03753	0.851498	1.38038	0.751623	1.43219	--	1465	3.04	4.66	39.7	15.52	8.06
sp|P24593|IBP5_HUMAN	Insulin-like growth factor-binding protein 5 OS=Homo sapiens OX=9606 GN=IGFBP5 PE=1 SV=1	HUMAN	2	P24593	GN=IGFBP5	1.03753	0.903184	1.38038	0.751623	1.43219	--	1938	1.93	3.3	23.9	6.618	4.779
sp|P0DP25|CALM3_HUMAN	Calmodulin-3 OS=Homo sapiens OX=9606 GN=CALM3 PE=1 SV=1	HUMAN	13	P0DP25	GN=CALM3	1.03753	0.343905	1.36773	0.758578	1.80302	--	526	11.8	12.31	98.66	85.23	70.47
sp|P63208|SKP1_HUMAN	S-phase kinase-associated protein 1 OS=Homo sapiens OX=9606 GN=SKP1 PE=1 SV=2	HUMAN	3	P63208	GN=SKP1	1.03753	0.972974	1.33045	0.77983	1.38038	--	958	6.26	8.23	50.92	39.26	19.63
sp|Q04446|GLGB_HUMAN	1,4-alpha-glucan-branching enzyme OS=Homo sapiens OX=9606 GN=GBE1 PE=1 SV=3	HUMAN	5	Q04446	GN=GBE1	1.03753	0.708348	1.25892	0.824138	1.31826	--	836	7.44	10.56	22.51	10.68	6.553
sp|P34932|HSP74_HUMAN	Heat shock 70 kDa protein 4 OS=Homo sapiens OX=9606 GN=HSPA4 PE=1 SV=4	HUMAN	14	P34932	GN=HSPA4	1.03753	0.821471	1.23595	0.83946	1.39316	--	200	26.48	30.36	39.17	23.81	19.29
sp|P31040|SDHA_HUMAN	Succinate dehydrogenase [ubiquinone] flavoprotein subunit, mitochondrial OS=Homo sapiens OX=9606 GN=SDHA PE=1 SV=2	HUMAN	9	P31040	GN=SDHA	1.03753	0.427542	1.23595	0.83946	1.30617	--	345	17.85	18.9	45.03	24.25	20.03
sp|Q13363|CTBP1_HUMAN	C-terminal-binding protein 1 OS=Homo sapiens OX=9606 GN=CTBP1 PE=1 SV=2	HUMAN	3	Q13363	GN=CTBP1	1.03753	0.896332	1.23595	0.83946	1.28233	--	943	6.41	7.38	34.32	14.77	6.136
sp|P19623|SPEE_HUMAN	Spermidine synthase OS=Homo sapiens OX=9606 GN=SRM PE=1 SV=1	HUMAN	2	P19623	GN=SRM	1.03753	0.67629	1.23595	0.83946	1.28233	--	1690	2.15	3.18	22.52	10.93	4.967
sp|P39019|RS19_HUMAN	40S ribosomal protein S19 OS=Homo sapiens OX=9606 GN=RPS19 PE=1 SV=2	HUMAN	7	P39019	GN=RPS19	1.03753	0.228427	1.22462	0.847227	1.36773	--	406	15.43	15.83	82.76	69.66	46.9
sp|O00231|PSD11_HUMAN	26S proteasome non-ATPase regulatory subunit 11 OS=Homo sapiens OX=9606 GN=PSMD11 PE=1 SV=3	HUMAN	3	O00231	GN=PSMD11	1.03753	0.821604	1.19124	0.870964	1.22462	--	1034	5.6	8.11	34.6	20.38	8.057
sp|P56537|IF6_HUMAN	Eukaryotic translation initiation factor 6 OS=Homo sapiens OX=9606 GN=EIF6 PE=1 SV=1	HUMAN	2	P56537	GN=EIF6	1.03753	0.845634	1.19124	0.870964	1.23595	--	1428	3.22	3.58	26.94	11.84	9.796
sp|P55786|PSA_HUMAN	Puromycin-sensitive aminopeptidase OS=Homo sapiens OX=9606 GN=NPEPPS PE=1 SV=2	HUMAN	7	P55786	GN=NPEPPS	1.03753	0.934048	1.15878	0.895365	1.21339	--	505	12.3	14.81	33.84	15.02	9.14
sp|P60900|PSA6_HUMAN	Proteasome subunit alpha type-6 OS=Homo sapiens OX=9606 GN=PSMA6 PE=1 SV=1	HUMAN	5	P60900	GN=PSMA6	1.03753	0.686955	1.11686	0.928966	1.15878	--	754	8.31	8.47	44.31	30.49	20.33
sp|Q13596|SNX1_HUMAN	Sorting nexin-1 OS=Homo sapiens OX=9606 GN=SNX1 PE=1 SV=3	HUMAN	4	Q13596	GN=SNX1	1.03753	0.301801	1.10662	0.937562	1.14815	--	914	6.63	11.77	29.5	17.05	9.004
sp|P35998|PRS7_HUMAN	26S proteasome regulatory subunit 7 OS=Homo sapiens OX=9606 GN=PSMC2 PE=1 SV=3	HUMAN	9	P35998	GN=PSMC2	1.03753	0.532255	1.07647	0.963829	1.11686	--	512	12.08	16.37	53.81	34.87	21.48
sp|Q9NR46|SHLB2_HUMAN	Endophilin-B2 OS=Homo sapiens OX=9606 GN=SH3GLB2 PE=1 SV=1	HUMAN	2	Q9NR46	GN=SH3GLB2	1.02802	0.945881	6.79204	0.151356	6.98232	--	2063	1.48	4.65	23.29	9.62	4.304
sp|P42025|ACTY_HUMAN	Beta-centractin OS=Homo sapiens OX=9606 GN=ACTR1B PE=1 SV=1	HUMAN	4	P42025	GN=ACTR1B	1.02802	0.940904	2.12814	0.483059	2.18776	--	1760	2.06	7.94	39.1	17.82	16.76
sp|Q9UK45|LSM7_HUMAN	U6 snRNA-associated Sm-like protein LSm7 OS=Homo sapiens OX=9606 GN=LSM7 PE=1 SV=1	HUMAN	1	Q9UK45	GN=LSM7	1.02802	0.94613	2.0893	0.49204	2.14783	--	1586	2.47	2.62	23.3	15.53	7.767
sp|Q9H2K8|TAOK3_HUMAN	Serine/threonine-protein kinase TAO3 OS=Homo sapiens OX=9606 GN=TAOK3 PE=1 SV=2	HUMAN	2	Q9H2K8	GN=TAOK3	1.02802	0.947402	2.0893	0.49204	2.14783	--	1780	2.04	4.95	24.94	5.679	1.67
sp|Q5JTZ9|SYAM_HUMAN	Alanine--tRNA ligase, mitochondrial OS=Homo sapiens OX=9606 GN=AARS2 PE=1 SV=1	HUMAN	1	Q5JTZ9	GN=AARS2	1.02802	0.902236	2.0893	0.49204	2.14783	--	1965	1.82	2.74	20.91	4.061	1.117
sp|P08575|PTPRC_HUMAN	Receptor-type tyrosine-protein phosphatase C OS=Homo sapiens OX=9606 GN=PTPRC PE=1 SV=3	HUMAN	13	P08575	GN=PTPRC	1.02802	0.518446	1.88799	0.544503	1.39316	--	357	17.36	23.62	25.11	11.49	8.346
sp|P61927|RL37_HUMAN	60S ribosomal protein L37 OS=Homo sapiens OX=9606 GN=RPL37 PE=1 SV=2	HUMAN	1	P61927	GN=RPL37	1.02802	0.958994	1.77011	0.580764	1.85353	--	1947	1.91	1.96	39.18	15.46	8.247
sp|Q12905|ILF2_HUMAN	Interleukin enhancer-binding factor 2 OS=Homo sapiens OX=9606 GN=ILF2 PE=1 SV=2	HUMAN	3	Q12905	GN=ILF2	1.02802	0.948225	1.61436	0.636796	1.59956	--	1220	4.19	6.94	20	14.36	6.667
sp|P22234|PUR6_HUMAN	Multifunctional protein ADE2 OS=Homo sapiens OX=9606 GN=PAICS PE=1 SV=3	HUMAN	7	P22234	GN=PAICS	1.02802	0.94505	1.5417	0.666807	1.6293	--	952	6.31	10.92	31.29	18.82	11.53
sp|Q9Y5Z4|HEBP2_HUMAN	Heme-binding protein 2 OS=Homo sapiens OX=9606 GN=HEBP2 PE=1 SV=1	HUMAN	3	Q9Y5Z4	GN=HEBP2	1.02802	0.4982	1.43219	0.717794	1.49969	--	1102	4.93	5.1	27.32	15.61	15.61
sp|P62269|RS18_HUMAN	40S ribosomal protein S18 OS=Homo sapiens OX=9606 GN=RPS18 PE=1 SV=3	HUMAN	5	P62269	GN=RPS18	1.02802	0.800276	1.41906	0.724436	1.44544	--	694	9.24	9.46	72.37	32.89	28.29
sp|P29144|TPP2_HUMAN	Tripeptidyl-peptidase 2 OS=Homo sapiens OX=9606 GN=TPP2 PE=1 SV=4	HUMAN	5	P29144	GN=TPP2	1.02802	0.870808	1.39316	0.737904	1.43219	--	1496	2.89	7.19	22.18	5.124	2.482
sp|P13804|ETFA_HUMAN	Electron transfer flavoprotein subunit alpha, mitochondrial OS=Homo sapiens OX=9606 GN=ETFA PE=1 SV=1	HUMAN	12	P13804	GN=ETFA	1.02802	0.79358	1.30617	0.787046	1.31826	--	314	19.05	20.43	64.26	44.74	39.04
sp|P05198|IF2A_HUMAN	Eukaryotic translation initiation factor 2 subunit 1 OS=Homo sapiens OX=9606 GN=EIF2S1 PE=1 SV=3	HUMAN	6	P05198	GN=EIF2S1	1.02802	0.866755	1.24738	0.824138	1.2942	--	581	10.91	11.63	44.76	25.4	20.63
sp|P61247|RS3A_HUMAN	40S ribosomal protein S3a OS=Homo sapiens OX=9606 GN=RPS3A PE=1 SV=2	HUMAN	8	P61247	GN=RPS3A	1.02802	0.918445	1.23595	0.831764	1.27057	--	326	18.5	20.01	69.7	54.55	30.3
sp|P33316|DUT_HUMAN	Deoxyuridine 5'-triphosphate nucleotidohydrolase, mitochondrial OS=Homo sapiens OX=9606 GN=DUT PE=1 SV=4	HUMAN	7	P33316	GN=DUT	1.02802	0.433775	1.23595	0.831764	1.27057	--	806	7.8	8.88	50.4	28.17	28.17
sp|P07900|HS90A_HUMAN	Heat shock protein HSP 90-alpha OS=Homo sapiens OX=9606 GN=HSP90AA1 PE=1 SV=5	HUMAN	43	P07900	GN=HSP90AA1	1.02802	0.446462	1.18032	0.870964	1.20226	--	49	63.24	66.83	56.69	44.95	40.3
sp|O00161|SNP23_HUMAN	Synaptosomal-associated protein 23 OS=Homo sapiens OX=9606 GN=SNAP23 PE=1 SV=1	HUMAN	1	O00161	GN=SNAP23	1.01859	0.914964	3.16228	0.322107	3.19154	--	1839	2.01	2.29	19.91	9.953	4.739
sp|Q02952|AKA12_HUMAN	A-kinase anchor protein 12 OS=Homo sapiens OX=9606 GN=AKAP12 PE=1 SV=4	HUMAN	2	Q02952	GN=AKAP12	1.01859	0.718091	2.96483	0.343558	2.48886	--	1476	2.99	4.13	18.18	3.367	1.627
sp|Q16881|TRXR1_HUMAN	Thioredoxin reductase 1, cytoplasmic OS=Homo sapiens OX=9606 GN=TXNRD1 PE=1 SV=3	HUMAN	3	Q16881	GN=TXNRD1	1.01859	0.905294	2.29087	0.444631	2.33346	--	1282	4.02	5.06	21.26	8.012	4.931
sp|O00186|STXB3_HUMAN	Syntaxin-binding protein 3 OS=Homo sapiens OX=9606 GN=STXBP3 PE=1 SV=2	HUMAN	2	O00186	GN=STXBP3	1.01859	0.925731	2.0893	0.487529	2.12814	--	1631	2.31	4.54	22.47	6.588	2.534
sp|P68036|UB2L3_HUMAN	Ubiquitin-conjugating enzyme E2 L3 OS=Homo sapiens OX=9606 GN=UBE2L3 PE=1 SV=1	HUMAN	2	P68036	GN=UBE2L3	1.01859	0.965804	1.83654	0.554626	1.87068	--	1590	2.44	3.18	53.25	37.66	17.53
sp|Q99729|ROAA_HUMAN	Heterogeneous nuclear ribonucleoprotein A/B OS=Homo sapiens OX=9606 GN=HNRNPAB PE=1 SV=2	HUMAN	3	Q99729	GN=HNRNPAB	1.01859	0.994234	1.8197	0.559758	1.85353	--	1241	4.11	6.77	33.43	14.76	10.54
sp|Q96PK6|RBM14_HUMAN	RNA-binding protein 14 OS=Homo sapiens OX=9606 GN=RBM14 PE=1 SV=2	HUMAN	2	Q96PK6	GN=RBM14	1.01859	0.867118	1.5417	0.660694	1.57036	--	1328	3.84	4.58	20.78	7.175	3.438
sp|O75396|SC22B_HUMAN	Vesicle-trafficking protein SEC22b OS=Homo sapiens OX=9606 GN=SEC22B PE=1 SV=4	HUMAN	5	O75396	GN=SEC22B	1.01859	0.377244	1.47231	0.691831	1.47231	--	614	10.47	10.79	48.84	34.42	30.23
sp|Q9BV40|VAMP8_HUMAN	Vesicle-associated membrane protein 8 OS=Homo sapiens OX=9606 GN=VAMP8 PE=1 SV=1	HUMAN	1	Q9BV40	GN=VAMP8	1.01859	0.849139	1.47231	0.691831	1.51356	--	1570	2.53	2.59	30	18	10
sp|Q9Y333|LSM2_HUMAN	U6 snRNA-associated Sm-like protein LSm2 OS=Homo sapiens OX=9606 GN=LSM2 PE=1 SV=1	HUMAN	1	Q9Y333	GN=LSM2	1.01859	0.981454	1.47231	0.691831	1.49969	--	1899	2	2.14	38.95	24.21	20
sp|P11233|RALA_HUMAN	Ras-related protein Ral-A OS=Homo sapiens OX=9606 GN=RALA PE=1 SV=1	HUMAN	3	P11233	GN=RALA	1.01859	0.877655	1.45881	0.698232	1.48594	--	1319	3.89	4.93	33.98	23.3	15.53
sp|P50552|VASP_HUMAN	Vasodilator-stimulated phosphoprotein OS=Homo sapiens OX=9606 GN=VASP PE=1 SV=3	HUMAN	3	P50552	GN=VASP	1.01859	0.842573	1.41906	0.717794	1.44544	--	1108	4.86	5.3	33.42	13.68	10
sp|O96000|NDUBA_HUMAN	NADH dehydrogenase [ubiquinone] 1 beta subcomplex subunit 10 OS=Homo sapiens OX=9606 GN=NDUFB10 PE=1 SV=3	HUMAN	1	O96000	GN=NDUFB10	1.01859	0.902102	1.41906	0.717794	1.44544	--	1808	2.03	2.14	33.72	5.814	5.814
sp|Q9UI12|VATH_HUMAN	V-type proton ATPase subunit H OS=Homo sapiens OX=9606 GN=ATP6V1H PE=1 SV=1	HUMAN	5	Q9UI12	GN=ATP6V1H	1.01859	0.880831	1.38038	0.737904	1.40605	--	1407	3.35	8.45	21.74	7.66	6.418
sp|Q13361|MFAP5_HUMAN	Microfibrillar-associated protein 5 OS=Homo sapiens OX=9606 GN=MFAP5 PE=1 SV=1	HUMAN	2	Q13361	GN=MFAP5	1.01859	0.957721	1.38038	0.737904	1.40605	--	2029	1.6	1.92	24.28	13.87	8.092
sp|P24666|PPAC_HUMAN	Low molecular weight phosphotyrosine protein phosphatase OS=Homo sapiens OX=9606 GN=ACP1 PE=1 SV=3	HUMAN	4	P24666	GN=ACP1	1.01859	0.523092	1.33045	0.765597	1.35519	--	1003	5.88	6.03	58.23	37.97	31.01
sp|Q99733|NP1L4_HUMAN	Nucleosome assembly protein 1-like 4 OS=Homo sapiens OX=9606 GN=NAP1L4 PE=1 SV=1	HUMAN	4	Q99733	GN=NAP1L4	1.01859	0.654402	1.30617	0.77983	1.33045	--	1252	4.08	6.13	27.73	16.27	7.733
sp|P46734|MP2K3_HUMAN	Dual specificity mitogen-activated protein kinase kinase 3 OS=Homo sapiens OX=9606 GN=MAP2K3 PE=1 SV=2	HUMAN	3	P46734	GN=MAP2K3	1.01859	0.869812	1.2942	0.787046	1.31826	--	2064	1.48	3.63	24.21	10.09	5.187
sp|P35613|BASI_HUMAN	Basigin OS=Homo sapiens OX=9606 GN=BSG PE=1 SV=2	HUMAN	3	P35613	GN=BSG	1.01859	0.84836	1.25892	0.809096	1.28233	--	1259	4.07	4.76	18.96	10.65	9.61
sp|Q7Z4W1|DCXR_HUMAN	L-xylulose reductase OS=Homo sapiens OX=9606 GN=DCXR PE=1 SV=2	HUMAN	5	Q7Z4W1	GN=DCXR	1.01859	0.781398	1.20226	0.847227	1.22462	--	802	7.89	8.34	39.75	29.51	17.62
sp|O00232|PSD12_HUMAN	26S proteasome non-ATPase regulatory subunit 12 OS=Homo sapiens OX=9606 GN=PSMD12 PE=1 SV=3	HUMAN	2	O00232	GN=PSMD12	1.01859	0.477106	1.18032	0.862979	1.20226	--	1261	4.07	4.49	29.61	3.947	3.947
sp|Q9UH65|SWP70_HUMAN	Switch-associated protein 70 OS=Homo sapiens OX=9606 GN=SWAP70 PE=1 SV=1	HUMAN	3	Q9UH65	GN=SWAP70	1.01859	0.930015	1.18032	0.862979	1.20226	--	1498	2.88	5.73	38.63	7.179	3.932
sp|P26885|FKBP2_HUMAN	Peptidyl-prolyl cis-trans isomerase FKBP2 OS=Homo sapiens OX=9606 GN=FKBP2 PE=1 SV=2	HUMAN	1	P26885	GN=FKBP2	1.01859	0.857724	1.18032	0.862979	1.20226	--	2036	1.57	1.8	27.46	12.68	9.155
sp|Q92888|ARHG1_HUMAN	Rho guanine nucleotide exchange factor 1 OS=Homo sapiens OX=9606 GN=ARHGEF1 PE=1 SV=2	HUMAN	6	Q92888	GN=ARHGEF1	1.01859	0.738839	1.13763	0.895365	1.15878	--	953	6.31	10.81	27.3	11.51	6.469
sp|O60506|HNRPQ_HUMAN	Heterogeneous nuclear ribonucleoprotein Q OS=Homo sapiens OX=9606 GN=SYNCRIP PE=1 SV=2	HUMAN	14	O60506	GN=SYNCRIP	1.01859	0.978341	1.1272	0.903649	1.14815	--	212	25.48	28.89	50.08	27.93	24.56
sp|Q9BR76|COR1B_HUMAN	Coronin-1B OS=Homo sapiens OX=9606 GN=CORO1B PE=1 SV=1	HUMAN	6	Q9BR76	GN=CORO1B	1.01859	0.999194	1.1272	0.903649	1.14815	--	799	7.9	9.11	30.47	18	12.68
sp|Q9BU61|NDUF3_HUMAN	NADH dehydrogenase [ubiquinone] 1 alpha subcomplex assembly factor 3 OS=Homo sapiens OX=9606 GN=NDUFAF3 PE=1 SV=1	HUMAN	1	Q9BU61	GN=NDUFAF3	1.00925	0.968861	2.22844	0.452898	2.24905	--	1893	2	2.24	23.91	5.435	5.435
sp|Q13308|PTK7_HUMAN	Inactive tyrosine-protein kinase 7 OS=Homo sapiens OX=9606 GN=PTK7 PE=1 SV=2	HUMAN	1	Q13308	GN=PTK7	1.00925	0.952369	2.0893	0.483059	2.10863	--	1799	2.03	3.29	18.97	4.486	1.121
sp|O95479|G6PE_HUMAN	GDH/6PGL endoplasmic bifunctional protein OS=Homo sapiens OX=9606 GN=H6PD PE=1 SV=2	HUMAN	1	O95479	GN=H6PD	1.00925	0.933682	2.0893	0.483059	2.10863	--	2001	1.72	2.61	18.96	3.666	1.517
sp|P19404|NDUV2_HUMAN	NADH dehydrogenase [ubiquinone] flavoprotein 2, mitochondrial OS=Homo sapiens OX=9606 GN=NDUFV2 PE=1 SV=2	HUMAN	4	P19404	GN=NDUFV2	1.00925	0.948333	1.55597	0.648634	1.57036	--	808	7.76	8.19	45.38	23.69	21.29
sp|P48444|COPD_HUMAN	Coatomer subunit delta OS=Homo sapiens OX=9606 GN=ARCN1 PE=1 SV=1	HUMAN	10	P48444	GN=ARCN1	1.00925	0.85142	1.43219	0.704693	1.35519	--	380	16.57	17.48	40.12	24.66	19.57
sp|Q8WU39|MZB1_HUMAN	Marginal zone B- and B1-cell-specific protein OS=Homo sapiens OX=9606 GN=MZB1 PE=1 SV=1	HUMAN	8	Q8WU39	GN=MZB1	1.00925	0.534884	1.41906	0.711214	1.41906	--	589	10.84	11.33	54.5	49.74	49.74
sp|Q9NQP4|PFD4_HUMAN	Prefoldin subunit 4 OS=Homo sapiens OX=9606 GN=PFDN4 PE=1 SV=1	HUMAN	2	Q9NQP4	GN=PFDN4	1.00925	0.964768	1.38038	0.731139	1.39316	--	1751	2.07	4.2	33.58	17.16	12.69
sp|P51858|HDGF_HUMAN	Hepatoma-derived growth factor OS=Homo sapiens OX=9606 GN=HDGF PE=1 SV=1	HUMAN	2	P51858	GN=HDGF	1.00925	0.760229	1.35519	0.744732	1.33045	--	1127	4.74	4.88	40.83	19.17	7.917
sp|Q92530|PSMF1_HUMAN	Proteasome inhibitor PI31 subunit OS=Homo sapiens OX=9606 GN=PSMF1 PE=1 SV=2	HUMAN	2	Q92530	GN=PSMF1	1.00925	0.884389	1.33045	0.758578	1.34276	--	1399	3.39	3.42	39.48	15.5	8.856
sp|Q14240|IF4A2_HUMAN	Eukaryotic initiation factor 4A-II OS=Homo sapiens OX=9606 GN=EIF4A2 PE=1 SV=2	HUMAN	13	Q14240	GN=EIF4A2	1.00925	0.940306	1.30617	0.772681	1.30617	--	1292	4	25.63	51.11	36.61	32.68
sp|Q96EP5|DAZP1_HUMAN	DAZ-associated protein 1 OS=Homo sapiens OX=9606 GN=DAZAP1 PE=1 SV=1	HUMAN	1	Q96EP5	GN=DAZAP1	1.00925	0.731042	1.30617	0.772681	1.31826	--	1486	2.94	3.33	19.66	10.32	3.931
sp|Q86SX6|GLRX5_HUMAN	Glutaredoxin-related protein 5, mitochondrial OS=Homo sapiens OX=9606 GN=GLRX5 PE=1 SV=2	HUMAN	2	Q86SX6	GN=GLRX5	1.00925	0.964693	1.24738	0.809096	1.25892	--	1400	3.38	4.2	55.41	26.11	12.74
sp|Q15369|ELOC_HUMAN	Elongin-C OS=Homo sapiens OX=9606 GN=ELOC PE=1 SV=1	HUMAN	1	Q15369	GN=ELOC	1.00925	0.955469	1.23595	0.816582	1.24738	--	1988	1.76	1.83	45.54	23.21	12.5
sp|Q9NP72|RAB18_HUMAN	Ras-related protein Rab-18 OS=Homo sapiens OX=9606 GN=RAB18 PE=1 SV=1	HUMAN	4	Q9NP72	GN=RAB18	1.00925	0.982645	1.21339	0.831764	1.22462	--	916	6.62	9.84	49.03	29.61	24.27
sp|Q9NSD9|SYFB_HUMAN	Phenylalanine--tRNA ligase beta subunit OS=Homo sapiens OX=9606 GN=FARSB PE=1 SV=3	HUMAN	4	Q9NSD9	GN=FARSB	1.00925	0.87603	1.18032	0.855067	1.19124	--	1158	4.51	8.8	35.82	10.87	4.924
sp|O75348|VATG1_HUMAN	V-type proton ATPase subunit G 1 OS=Homo sapiens OX=9606 GN=ATP6V1G1 PE=1 SV=3	HUMAN	2	O75348	GN=ATP6V1G1	1	0.977903	2.0893	0.47863	2.0893	--	1327	3.85	3.9	41.53	22.03	22.03
sp|Q9Y295|DRG1_HUMAN	Developmentally-regulated GTP-binding protein 1 OS=Homo sapiens OX=9606 GN=DRG1 PE=1 SV=1	HUMAN	3	Q9Y295	GN=DRG1	1	0.991801	2.0893	0.47863	2.0893	--	1364	3.59	6.85	37.06	18.53	8.174
sp|P48739|PIPNB_HUMAN	Phosphatidylinositol transfer protein beta isoform OS=Homo sapiens OX=9606 GN=PITPNB PE=1 SV=2	HUMAN	2	P48739	GN=PITPNB	1	0.986003	2.0893	0.47863	2.0893	--	1868	2	3.36	31.73	10.7	7.38
sp|Q01629|IFM2_HUMAN	Interferon-induced transmembrane protein 2 OS=Homo sapiens OX=9606 GN=IFITM2 PE=1 SV=2	HUMAN	1	Q01629	GN=IFITM2	1	0.985253	2.0893	0.47863	2.0893	--	1900	2	2.14	25.76	15.91	12.12
sp|Q9NZN3|EHD3_HUMAN	EH domain-containing protein 3 OS=Homo sapiens OX=9606 GN=EHD3 PE=1 SV=2	HUMAN	5	Q9NZN3	GN=EHD3	1	0.991014	2.0893	0.47863	2.0893	--	1961	1.85	11.17	25.79	15.14	8.785
sp|Q8WWP7|GIMA1_HUMAN	GTPase IMAP family member 1 OS=Homo sapiens OX=9606 GN=GIMAP1 PE=1 SV=1	HUMAN	2	Q8WWP7	GN=GIMAP1	1	0.992473	2.0893	0.47863	2.0893	--	2000	1.72	3.22	45.75	6.536	4.902
sp|O43852|CALU_HUMAN	Calumenin OS=Homo sapiens OX=9606 GN=CALU PE=1 SV=2	HUMAN	5	O43852	GN=CALU	1	0.965084	1.87068	0.534564	1.7378	--	889	6.86	9.55	36.83	26.98	20.63
sp|P08754|GNAI3_HUMAN	Guanine nucleotide-binding protein G(k) subunit alpha OS=Homo sapiens OX=9606 GN=GNAI3 PE=1 SV=3	HUMAN	6	P08754	GN=GNAI3	1	0.833815	1.77011	0.564937	1.77011	--	1240	4.11	13.28	42.94	25.99	19.49
sp|Q9BUJ2|HNRL1_HUMAN	Heterogeneous nuclear ribonucleoprotein U-like protein 1 OS=Homo sapiens OX=9606 GN=HNRNPUL1 PE=1 SV=2	HUMAN	3	Q9BUJ2	GN=HNRNPUL1	1	0.727462	1.67494	0.597035	1.67494	--	1499	2.88	5.01	16.71	5.958	2.336
sp|P35659|DEK_HUMAN	Protein DEK OS=Homo sapiens OX=9606 GN=DEK PE=1 SV=1	HUMAN	5	P35659	GN=DEK	1	0.903648	1.55597	0.642688	1.58489	--	937	6.45	8.99	33.07	14.67	12.27
sp|O94826|TOM70_HUMAN	Mitochondrial import receptor subunit TOM70 OS=Homo sapiens OX=9606 GN=TOMM70 PE=1 SV=1	HUMAN	4	O94826	GN=TOMM70	1	0.535843	1.45881	0.685488	1.36773	--	994	5.96	8.98	36.18	11.68	4.605
sp|Q6UW68|TM205_HUMAN	Transmembrane protein 205 OS=Homo sapiens OX=9606 GN=TMEM205 PE=1 SV=1	HUMAN	2	Q6UW68	GN=TMEM205	1	0.965678	1.45881	0.685488	1.45881	--	1471	3.01	3.47	32.8	23.81	15.87
sp|P61225|RAP2B_HUMAN	Ras-related protein Rap-2b OS=Homo sapiens OX=9606 GN=RAP2B PE=1 SV=1	HUMAN	4	P61225	GN=RAP2B	1	0.993179	1.33045	0.751623	1.33045	--	1164	4.46	6.99	37.7	25.68	17.49
sp|O15372|EIF3H_HUMAN	Eukaryotic translation initiation factor 3 subunit H OS=Homo sapiens OX=9606 GN=EIF3H PE=1 SV=1	HUMAN	2	O15372	GN=EIF3H	1	0.914783	1.24738	0.801678	1.24738	--	1345	3.71	4.41	34.94	13.07	6.818
sp|P98095|FBLN2_HUMAN	Fibulin-2 OS=Homo sapiens OX=9606 GN=FBLN2 PE=1 SV=2	HUMAN	1	P98095	GN=FBLN2	1	0.948836	1.24738	0.801678	1.24738	--	1725	2.1	2.93	12.5	1.943	1.52
sp|P23526|SAHH_HUMAN	Adenosylhomocysteinase OS=Homo sapiens OX=9606 GN=AHCY PE=1 SV=4	HUMAN	10	P23526	GN=AHCY	1	0.764889	1.20226	0.831764	1.20226	--	335	18.21	19.66	44.44	31.25	22.22
sp|P19971|TYPH_HUMAN	Thymidine phosphorylase OS=Homo sapiens OX=9606 GN=TYMP PE=1 SV=2	HUMAN	10	P19971	GN=TYMP	1	0.771018	1.19124	0.83946	1.19124	--	272	21.25	22.4	54.36	36.1	28.84
sp|P09543|CN37_HUMAN	2',3'-cyclic-nucleotide 3'-phosphodiesterase OS=Homo sapiens OX=9606 GN=CNP PE=1 SV=2	HUMAN	3	P09543	GN=CNP	1	0.909633	1.19124	0.83946	1.19124	--	1343	3.73	7.76	43.71	18.53	6.888
sp|P53992|SC24C_HUMAN	Protein transport protein Sec24C OS=Homo sapiens OX=9606 GN=SEC24C PE=1 SV=3	HUMAN	1	P53992	GN=SEC24C	1	0.890186	1.18032	0.847227	1.18032	--	1500	2.88	3.92	14.44	3.108	1.371
sp|Q99460|PSMD1_HUMAN	26S proteasome non-ATPase regulatory subunit 1 OS=Homo sapiens OX=9606 GN=PSMD1 PE=1 SV=2	HUMAN	7	Q99460	GN=PSMD1	1	0.990248	1.1695	0.855067	1.1695	--	1080	5.12	12.4	18.89	7.66	3.987
sp|Q16531|DDB1_HUMAN	DNA damage-binding protein 1 OS=Homo sapiens OX=9606 GN=DDB1 PE=1 SV=1	HUMAN	4	Q16531	GN=DDB1	1	0.917686	1.13763	0.879022	1.13763	--	981	6.03	9.43	24.39	10.09	3.772
sp|P30626|SORCN_HUMAN	Sorcin OS=Homo sapiens OX=9606 GN=SRI PE=1 SV=1	HUMAN	3	P30626	GN=SRI	1	0.901695	1.09648	0.912011	1.09648	--	1043	5.52	5.56	23.74	19.7	16.16
sp|P49961|ENTP1_HUMAN	Ectonucleoside triphosphate diphosphohydrolase 1 OS=Homo sapiens OX=9606 GN=ENTPD1 PE=1 SV=1	HUMAN	1	P49961	GN=ENTPD1	0.990832	0.995059	2.24905	0.440555	2.22844	--	1921	1.99	3.31	15.69	10.2	2.549
sp|P01619|KV320_HUMAN	Immunoglobulin kappa variable 3-20 OS=Homo sapiens OX=9606 GN=IGKV3-20 PE=1 SV=2	HUMAN	11	P01619	GN=IGKV3-20	0.990832	0.993753	2.0893	0.474242	2.07014	--	762	8.24	8.26	42.24	42.24	37.07
sp|P49720|PSB3_HUMAN	Proteasome subunit beta type-3 OS=Homo sapiens OX=9606 GN=PSMB3 PE=1 SV=2	HUMAN	3	P49720	GN=PSMB3	0.990832	0.975916	2.0893	0.474242	2.07014	--	1272	4.04	5.41	27.8	19.51	17.56
sp|Q96FZ7|CHMP6_HUMAN	Charged multivesicular body protein 6 OS=Homo sapiens OX=9606 GN=CHMP6 PE=1 SV=3	HUMAN	3	Q96FZ7	GN=CHMP6	0.990832	0.996582	2.0893	0.474242	2.07014	--	1775	2.05	3.71	45.77	13.43	10.95
sp|P17302|CXA1_HUMAN	Gap junction alpha-1 protein OS=Homo sapiens OX=9606 GN=GJA1 PE=1 SV=2	HUMAN	1	P17302	GN=GJA1	0.990832	0.999119	2.0893	0.474242	2.07014	--	1782	2.04	3.43	21.73	7.068	3.665
sp|P52789|HXK2_HUMAN	Hexokinase-2 OS=Homo sapiens OX=9606 GN=HK2 PE=1 SV=2	HUMAN	6	P52789	GN=HK2	0.990832	0.998456	2.0893	0.474242	2.07014	--	1930	1.95	13.45	24.75	9.269	2.835
sp|Q9UKE5|TNIK_HUMAN	TRAF2 and NCK-interacting protein kinase OS=Homo sapiens OX=9606 GN=TNIK PE=1 SV=1	HUMAN	2	Q9UKE5	GN=TNIK	0.990832	0.992584	2.0893	0.474242	2.07014	--	2015	1.65	4.75	18.31	4.118	0.8824
sp|P25787|PSA2_HUMAN	Proteasome subunit alpha type-2 OS=Homo sapiens OX=9606 GN=PSMA2 PE=1 SV=2	HUMAN	3	P25787	GN=PSMA2	0.990832	0.950181	1.77011	0.559758	1.75388	--	1000	5.9	6.46	49.57	27.78	16.67
sp|O95433|AHSA1_HUMAN	Activator of 90 kDa heat shock protein ATPase homolog 1 OS=Homo sapiens OX=9606 GN=AHSA1 PE=1 SV=1	HUMAN	1	O95433	GN=AHSA1	0.990832	0.9956	1.77011	0.559758	1.75388	--	1729	2.1	2.55	20.71	7.101	3.55
sp|A0A0C4DH38|HV551_HUMAN	Immunoglobulin heavy variable 5-51 OS=Homo sapiens OX=9606 GN=IGHV5-51 PE=3 SV=1	HUMAN	7	A0A0C4DH38	GN=IGHV5-51	0.990832	0.910149	1.69044	0.619441	1.67494	--	907	6.69	10.02	59.83	46.15	46.15
sp|Q07666|KHDR1_HUMAN	KH domain-containing, RNA-binding, signal transduction-associated protein 1 OS=Homo sapiens OX=9606 GN=KHDRBS1 PE=1 SV=1	HUMAN	2	Q07666	GN=KHDRBS1	0.990832	0.940891	1.52757	0.636796	1.51356	--	1659	2.23	2.84	27.54	8.804	3.612
sp|Q15075|EEA1_HUMAN	Early endosome antigen 1 OS=Homo sapiens OX=9606 GN=EEA1 PE=1 SV=2	HUMAN	8	Q15075	GN=EEA1	0.990832	0.675251	1.48594	0.580764	1.47231	--	626	10.29	19.49	32.6	11.84	5.245
sp|P30084|ECHM_HUMAN	Enoyl-CoA hydratase, mitochondrial OS=Homo sapiens OX=9606 GN=ECHS1 PE=1 SV=4	HUMAN	8	P30084	GN=ECHS1	0.990832	0.971963	1.44544	0.660694	1.43219	--	464	13.51	14.01	52.07	31.72	28.62
sp|P09917|LOX5_HUMAN	Arachidonate 5-lipoxygenase OS=Homo sapiens OX=9606 GN=ALOX5 PE=1 SV=2	HUMAN	2	P09917	GN=ALOX5	0.990832	0.864411	1.43219	0.691831	1.41906	--	1446	3.12	4.45	21.96	6.677	3.709
sp|P63241|IF5A1_HUMAN	Eukaryotic translation initiation factor 5A-1 OS=Homo sapiens OX=9606 GN=EIF5A PE=1 SV=2	HUMAN	7	P63241	GN=EIF5A	0.990832	0.878044	1.38038	0.717794	1.36773	--	719	8.83	9.14	66.23	48.7	45.45
sp|O43615|TIM44_HUMAN	Mitochondrial import inner membrane translocase subunit TIM44 OS=Homo sapiens OX=9606 GN=TIMM44 PE=1 SV=2	HUMAN	4	O43615	GN=TIMM44	0.990832	0.95384	1.38038	0.717794	1.36773	--	1452	3.1	6.2	27.65	8.628	7.301
sp|Q96PU8|QKI_HUMAN	Protein quaking OS=Homo sapiens OX=9606 GN=QKI PE=1 SV=1	HUMAN	1	Q96PU8	GN=QKI	0.990832	0.976741	1.38038	0.717794	1.36773	--	1688	2.16	2.32	36.07	6.452	2.346
sp|Q8TAT6|NPL4_HUMAN	Nuclear protein localization protein 4 homolog OS=Homo sapiens OX=9606 GN=NPLOC4 PE=1 SV=3	HUMAN	2	Q8TAT6	GN=NPLOC4	0.990832	0.818434	1.36773	0.724436	1.35519	--	2005	1.7	3.88	16.28	9.211	2.961
sp|P46109|CRKL_HUMAN	Crk-like protein OS=Homo sapiens OX=9606 GN=CRKL PE=1 SV=1	HUMAN	5	P46109	GN=CRKL	0.990832	0.337019	1.30617	0.654636	1.2942	--	822	7.56	9.13	45.87	32.67	13.2
sp|P47755|CAZA2_HUMAN	F-actin-capping protein subunit alpha-2 OS=Homo sapiens OX=9606 GN=CAPZA2 PE=1 SV=3	HUMAN	11	P47755	GN=CAPZA2	0.990832	0.975305	1.27057	0.77983	1.25892	--	882	6.92	14.51	60.14	47.9	37.06
sp|P14324|FPPS_HUMAN	Farnesyl pyrophosphate synthase OS=Homo sapiens OX=9606 GN=FDPS PE=1 SV=4	HUMAN	1	P14324	GN=FDPS	0.990832	0.925919	1.25892	0.751623	1.24738	--	1602	2.4	2.86	17.42	10.26	4.296
sp|P39023|RL3_HUMAN	60S ribosomal protein L3 OS=Homo sapiens OX=9606 GN=RPL3 PE=1 SV=2	HUMAN	12	P39023	GN=RPL3	0.990832	0.973245	1.23595	0.77983	1.22462	--	287	20.21	22.21	59.31	39.95	29.03
sp|P20073|ANXA7_HUMAN	Annexin A7 OS=Homo sapiens OX=9606 GN=ANXA7 PE=1 SV=3	HUMAN	10	P20073	GN=ANXA7	0.990832	0.681601	1.21339	0.816582	1.20226	--	311	19.09	21.41	39.14	26.84	19.06
sp|P22314|UBA1_HUMAN	Ubiquitin-like modifier-activating enzyme 1 OS=Homo sapiens OX=9606 GN=UBA1 PE=1 SV=3	HUMAN	24	P22314	GN=UBA1	0.990832	0.317078	1.20226	0.824138	1.19124	--	92	40.43	43.5	42.53	28.26	22.59
sp|P60660|MYL6_HUMAN	Myosin light polypeptide 6 OS=Homo sapiens OX=9606 GN=MYL6 PE=1 SV=2	HUMAN	13	P60660	GN=MYL6	0.990832	0.412257	1.20226	0.816582	1.19124	--	288	20.21	21.27	88.08	84.77	84.77
sp|P30043|BLVRB_HUMAN	Flavin reductase (NADPH) OS=Homo sapiens OX=9606 GN=BLVRB PE=1 SV=3	HUMAN	17	P30043	GN=BLVRB	0.990832	0.330783	1.20226	0.787046	1.19124	--	338	18.11	18.35	66.5	62.62	62.62
sp|P48643|TCPE_HUMAN	T-complex protein 1 subunit epsilon OS=Homo sapiens OX=9606 GN=CCT5 PE=1 SV=1	HUMAN	17	P48643	GN=CCT5	0.990832	0.721397	1.18032	0.816582	1.1695	--	168	29.45	36.42	58.41	47.32	35.49
sp|P31948|STIP1_HUMAN	Stress-induced-phosphoprotein 1 OS=Homo sapiens OX=9606 GN=STIP1 PE=1 SV=1	HUMAN	10	P31948	GN=STIP1	0.990832	0.703133	1.1695	0.831764	1.15878	--	321	18.75	21.97	55.8	25.6	15.47
sp|P50990|TCPQ_HUMAN	T-complex protein 1 subunit theta OS=Homo sapiens OX=9606 GN=CCT8 PE=1 SV=4	HUMAN	22	P50990	GN=CCT8	0.990832	0.478218	1.15878	0.809096	1.14815	--	85	42.35	43.66	59.49	45.99	41.61
sp|O95394|AGM1_HUMAN	Phosphoacetylglucosamine mutase OS=Homo sapiens OX=9606 GN=PGM3 PE=1 SV=1	HUMAN	3	O95394	GN=PGM3	0.990832	0.889358	1.15878	0.855067	1.14815	--	1371	3.56	3.97	22.32	5.904	3.137
sp|Q08209|PP2BA_HUMAN	Serine/threonine-protein phosphatase 2B catalytic subunit alpha isoform OS=Homo sapiens OX=9606 GN=PPP3CA PE=1 SV=1	HUMAN	5	Q08209	GN=PPP3CA	0.990832	0.994463	1.1272	0.879022	1.11686	--	761	8.25	11.42	30.13	14.59	9.789
sp|Q99436|PSB7_HUMAN	Proteasome subunit beta type-7 OS=Homo sapiens OX=9606 GN=PSMB7 PE=1 SV=1	HUMAN	5	Q99436	GN=PSMB7	0.990832	0.960475	1.11686	0.887156	1.10662	--	847	7.28	7.78	28.16	22.38	20.58
sp|O00233|PSMD9_HUMAN	26S proteasome non-ATPase regulatory subunit 9 OS=Homo sapiens OX=9606 GN=PSMD9 PE=1 SV=3	HUMAN	2	O00233	GN=PSMD9	0.981748	0.958991	3.25087	0.301995	3.19154	--	1306	3.98	4.11	43.5	10.76	8.52
sp|P78344|IF4G2_HUMAN	Eukaryotic translation initiation factor 4 gamma 2 OS=Homo sapiens OX=9606 GN=EIF4G2 PE=1 SV=1	HUMAN	4	P78344	GN=EIF4G2	0.981748	0.841379	2.53513	0.387258	2.48886	--	1963	1.83	6.32	30.76	7.718	3.197
sp|Q06124|PTN11_HUMAN	Tyrosine-protein phosphatase non-receptor type 11 OS=Homo sapiens OX=9606 GN=PTPN11 PE=1 SV=2	HUMAN	2	Q06124	GN=PTPN11	0.981748	0.971689	2.22844	0.448745	2.18776	--	1703	2.13	4.91	24.46	10.55	2.345
sp|Q9BX66|SRBS1_HUMAN	Sorbin and SH3 domain-containing protein 1 OS=Homo sapiens OX=9606 GN=SORBS1 PE=1 SV=3	HUMAN	4	Q9BX66	GN=SORBS1	0.981748	0.945638	2.208	0.444631	2.1677	--	2022	1.62	5.17	17.41	4.489	1.625
sp|O14929|HAT1_HUMAN	Histone acetyltransferase type B catalytic subunit OS=Homo sapiens OX=9606 GN=HAT1 PE=1 SV=1	HUMAN	2	O14929	GN=HAT1	0.981748	0.990599	2.0893	0.469894	2.05116	--	1762	2.06	4.66	21.48	8.353	4.057
sp|A0A0J9YX35|HV64D_HUMAN	Immunoglobulin heavy variable 3-64D OS=Homo sapiens OX=9606 GN=IGHV3-64D PE=3 SV=1	HUMAN	8	A0A0J9YX35	GN=IGHV3-64D	0.981748	0.991971	2.0893	0.469894	2.05116	--	1825	2.01	14.81	67.52	50.43	46.15
sp|Q13885|TBB2A_HUMAN	Tubulin beta-2A chain OS=Homo sapiens OX=9606 GN=TUBB2A PE=1 SV=1	HUMAN	38	Q13885	GN=TUBB2A	0.981748	0.987863	2.0893	0.469894	2.05116	--	1846	2	39.18	66.97	61.57	53.48
sp|Q9BUL8|PDC10_HUMAN	Programmed cell death protein 10 OS=Homo sapiens OX=9606 GN=PDCD10 PE=1 SV=1	HUMAN	2	Q9BUL8	GN=PDCD10	0.981748	0.991694	2.0893	0.469894	2.05116	--	1874	2	3.05	33.49	13.21	13.21
sp|P40261|NNMT_HUMAN	Nicotinamide N-methyltransferase OS=Homo sapiens OX=9606 GN=NNMT PE=1 SV=1	HUMAN	3	P40261	GN=NNMT	0.981748	0.873832	2.01372	0.483059	1.97697	--	1479	2.97	6.11	34.09	21.97	9.091
sp|P46063|RECQ1_HUMAN	ATP-dependent DNA helicase Q1 OS=Homo sapiens OX=9606 GN=RECQL PE=1 SV=3	HUMAN	3	P46063	GN=RECQL	0.981748	0.874012	1.61436	0.608135	1.58489	--	1264	4.06	5.49	28.35	10.17	5.239
sp|Q8ND30|LIPB2_HUMAN	Liprin-beta-2 OS=Homo sapiens OX=9606 GN=PPFIBP2 PE=1 SV=3	HUMAN	2	Q8ND30	GN=PPFIBP2	0.981748	0.81195	1.61436	0.608135	1.58489	--	1557	2.58	4.67	22.37	6.735	2.055
sp|P07359|GP1BA_HUMAN	Platelet glycoprotein Ib alpha chain OS=Homo sapiens OX=9606 GN=GP1BA PE=1 SV=2	HUMAN	5	P07359	GN=GP1BA	0.981748	0.679989	1.57036	0.613762	1.5417	--	970	6.14	7.86	21.47	8.436	5.675
sp|Q15181|IPYR_HUMAN	Inorganic pyrophosphatase OS=Homo sapiens OX=9606 GN=PPA1 PE=1 SV=2	HUMAN	2	Q15181	GN=PPA1	0.981748	0.725373	1.55597	0.630957	1.52757	--	1997	1.73	3.39	26.3	15.92	4.844
sp|O15498|YKT6_HUMAN	Synaptobrevin homolog YKT6 OS=Homo sapiens OX=9606 GN=YKT6 PE=1 SV=1	HUMAN	4	O15498	GN=YKT6	0.981748	0.911726	1.52757	0.642688	1.49969	--	1199	4.27	6.06	32.32	15.15	12.63
sp|Q9P2R3|ANFY1_HUMAN	Rabankyrin-5 OS=Homo sapiens OX=9606 GN=ANKFY1 PE=1 SV=2	HUMAN	5	Q9P2R3	GN=ANKFY1	0.981748	0.999159	1.44544	0.679204	1.41906	--	1348	3.7	9.38	21.81	7.1	3.422
sp|O60784|TOM1_HUMAN	Target of Myb protein 1 OS=Homo sapiens OX=9606 GN=TOM1 PE=1 SV=2	HUMAN	2	O60784	GN=TOM1	0.981748	0.979294	1.43219	0.685488	1.40605	--	1668	2.21	2.41	26.02	6.504	5.488
sp|P26640|SYVC_HUMAN	Valine--tRNA ligase OS=Homo sapiens OX=9606 GN=VARS PE=1 SV=4	HUMAN	12	P26640	GN=VARS	0.981748	0.820475	1.38038	0.586138	1.35519	--	232	23.99	26.95	26.82	15.66	11.39
sp|P46926|GNPI1_HUMAN	Glucosamine-6-phosphate isomerase 1 OS=Homo sapiens OX=9606 GN=GNPDA1 PE=1 SV=1	HUMAN	4	P46926	GN=GNPDA1	0.981748	0.945068	1.38038	0.711214	1.35519	--	1251	4.08	6.24	26.99	12.8	9.343
sp|P40763|STAT3_HUMAN	Signal transducer and activator of transcription 3 OS=Homo sapiens OX=9606 GN=STAT3 PE=1 SV=2	HUMAN	3	P40763	GN=STAT3	0.981748	0.940294	1.38038	0.711214	1.35519	--	1453	3.1	4.34	19.48	8.182	2.208
sp|Q9NXH8|TOR4A_HUMAN	Torsin-4A OS=Homo sapiens OX=9606 GN=TOR4A PE=1 SV=2	HUMAN	2	Q9NXH8	GN=TOR4A	0.981748	0.965156	1.38038	0.711214	1.35519	--	1466	3.04	3.83	30.26	8.038	5.674
sp|P60981|DEST_HUMAN	Destrin OS=Homo sapiens OX=9606 GN=DSTN PE=1 SV=3	HUMAN	3	P60981	GN=DSTN	0.981748	0.941828	1.36773	0.654636	1.34276	--	1153	4.57	5.45	45.45	34.55	19.39
sp|Q9NSE4|SYIM_HUMAN	Isoleucine--tRNA ligase, mitochondrial OS=Homo sapiens OX=9606 GN=IARS2 PE=1 SV=2	HUMAN	5	Q9NSE4	GN=IARS2	0.981748	0.962743	1.34276	0.731139	1.31826	--	1365	3.59	6.44	20.06	7.115	4.15
sp|Q15046|SYK_HUMAN	Lysine--tRNA ligase OS=Homo sapiens OX=9606 GN=KARS PE=1 SV=3	HUMAN	4	Q15046	GN=KARS	0.981748	0.860627	1.31826	0.744732	1.2942	--	1115	4.8	6.27	24.46	14.24	7.538
sp|P10515|ODP2_HUMAN	Dihydrolipoyllysine-residue acetyltransferase component of pyruvate dehydrogenase complex, mitochondrial OS=Homo sapiens OX=9606 GN=DLAT PE=1 SV=3	HUMAN	4	P10515	GN=DLAT	0.981748	0.945032	1.30617	0.751623	1.28233	--	1050	5.45	6.42	30.76	14.22	7.419
sp|Q16891|MIC60_HUMAN	MICOS complex subunit MIC60 OS=Homo sapiens OX=9606 GN=IMMT PE=1 SV=1	HUMAN	16	Q16891	GN=IMMT	0.981748	0.901075	1.2942	0.758578	1.27057	--	209	25.61	32.4	43.01	24.93	20.05
sp|P54136|SYRC_HUMAN	Arginine--tRNA ligase, cytoplasmic OS=Homo sapiens OX=9606 GN=RARS PE=1 SV=2	HUMAN	6	P54136	GN=RARS	0.981748	0.780013	1.2942	0.505825	1.27057	--	662	9.66	12.22	34.24	17.58	10.61
sp|P26196|DDX6_HUMAN	Probable ATP-dependent RNA helicase DDX6 OS=Homo sapiens OX=9606 GN=DDX6 PE=1 SV=2	HUMAN	5	P26196	GN=DDX6	0.981748	0.882069	1.2942	0.758578	1.27057	--	1055	5.4	9.92	21.53	14.7	8.903
sp|P11177|ODPB_HUMAN	Pyruvate dehydrogenase E1 component subunit beta, mitochondrial OS=Homo sapiens OX=9606 GN=PDHB PE=1 SV=3	HUMAN	8	P11177	GN=PDHB	0.981748	0.830453	1.27057	0.685488	1.24738	--	473	13.34	13.97	49.3	33.98	23.4
sp|P15311|EZRI_HUMAN	Ezrin OS=Homo sapiens OX=9606 GN=EZR PE=1 SV=4	HUMAN	16	P15311	GN=EZR	0.981748	0.810034	1.25892	0.77983	1.23595	--	658	9.76	30.02	54.78	27.99	19.97
sp|Q9UBE0|SAE1_HUMAN	SUMO-activating enzyme subunit 1 OS=Homo sapiens OX=9606 GN=SAE1 PE=1 SV=1	HUMAN	5	Q9UBE0	GN=SAE1	0.981748	0.969137	1.24738	0.787046	1.22462	--	1049	5.46	9.84	33.24	14.45	11.85
sp|Q92900|RENT1_HUMAN	Regulator of nonsense transcripts 1 OS=Homo sapiens OX=9606 GN=UPF1 PE=1 SV=2	HUMAN	3	Q92900	GN=UPF1	0.981748	0.969035	1.23595	0.794328	1.21339	--	1421	3.25	5	23.65	5.757	3.454
sp|P22830|HEMH_HUMAN	Ferrochelatase, mitochondrial OS=Homo sapiens OX=9606 GN=FECH PE=1 SV=2	HUMAN	2	P22830	GN=FECH	0.981748	0.996601	1.22462	0.801678	1.20226	--	1329	3.83	4.51	32.15	11.58	7.329
sp|P38117|ETFB_HUMAN	Electron transfer flavoprotein subunit beta OS=Homo sapiens OX=9606 GN=ETFB PE=1 SV=3	HUMAN	8	P38117	GN=ETFB	0.981748	0.778773	1.21339	0.744732	1.19124	--	407	15.41	16.18	51.76	36.86	32.94
sp|Q13418|ILK_HUMAN	Integrin-linked protein kinase OS=Homo sapiens OX=9606 GN=ILK PE=1 SV=2	HUMAN	13	Q13418	GN=ILK	0.981748	0.655502	1.18032	0.816582	1.15878	--	243	23.12	25.33	55.75	38.05	25
sp|Q07812|BAX_HUMAN	Apoptosis regulator BAX OS=Homo sapiens OX=9606 GN=BAX PE=1 SV=1	HUMAN	3	Q07812	GN=BAX	0.981748	0.992928	1.18032	0.831764	1.15878	--	1118	4.78	5.35	52.6	24.48	19.79
sp|P61221|ABCE1_HUMAN	ATP-binding cassette sub-family E member 1 OS=Homo sapiens OX=9606 GN=ABCE1 PE=1 SV=1	HUMAN	1	P61221	GN=ABCE1	0.981748	0.866189	1.18032	0.831764	1.15878	--	1951	1.89	3.89	31.22	8.681	1.503
sp|Q15233|NONO_HUMAN	Non-POU domain-containing octamer-binding protein OS=Homo sapiens OX=9606 GN=NONO PE=1 SV=4	HUMAN	11	Q15233	GN=NONO	0.981748	0.781457	1.1695	0.816582	1.14815	--	299	19.7	21.11	62.42	47.98	31.21
sp|P06132|DCUP_HUMAN	Uroporphyrinogen decarboxylase OS=Homo sapiens OX=9606 GN=UROD PE=1 SV=2	HUMAN	6	P06132	GN=UROD	0.981748	0.993818	1.13763	0.855067	1.11686	--	696	9.17	9.74	35.69	19.62	16.89
sp|P62495|ERF1_HUMAN	Eukaryotic peptide chain release factor subunit 1 OS=Homo sapiens OX=9606 GN=ETF1 PE=1 SV=3	HUMAN	2	P62495	GN=ETF1	0.981748	0.799139	1.11686	0.870964	1.09648	--	1117	4.79	5.4	31.81	16.48	5.263
sp|P02768|ALBU_HUMAN	Serum albumin OS=Homo sapiens OX=9606 GN=ALB PE=1 SV=2	HUMAN	218	P02768	GN=ALB	0.981748	0.310205	1	0.981748	0.981748	--	7	196.05	202.23	92.45	87.85	78.65
sp|Q96HS1|PGAM5_HUMAN	Serine/threonine-protein phosphatase PGAM5, mitochondrial OS=Homo sapiens OX=9606 GN=PGAM5 PE=1 SV=2	HUMAN	1	Q96HS1	GN=PGAM5	0.972747	0.964226	6.98232	0.139316	6.79204	--	1672	2.2	4.13	33.56	11.07	3.46
sp|Q8WVM8|SCFD1_HUMAN	Sec1 family domain-containing protein 1 OS=Homo sapiens OX=9606 GN=SCFD1 PE=1 SV=4	HUMAN	5	Q8WVM8	GN=SCFD1	0.972747	0.914211	2.10863	0.461318	2.05116	--	1111	4.84	7.44	31	12.77	8.567
sp|P19838|NFKB1_HUMAN	Nuclear factor NF-kappa-B p105 subunit OS=Homo sapiens OX=9606 GN=NFKB1 PE=1 SV=2	HUMAN	6	P19838	GN=NFKB1	0.972747	0.936642	2.0893	0.465586	2.03236	--	1279	4.02	11.91	22.31	9.711	5.372
sp|P34059|GALNS_HUMAN	N-acetylgalactosamine-6-sulfatase OS=Homo sapiens OX=9606 GN=GALNS PE=1 SV=1	HUMAN	2	P34059	GN=GALNS	0.972747	0.96229	2.0893	0.465586	2.03236	--	1375	3.51	4.76	18.01	7.088	4.215
sp|P56377|AP1S2_HUMAN	AP-1 complex subunit sigma-2 OS=Homo sapiens OX=9606 GN=AP1S2 PE=1 SV=1	HUMAN	2	P56377	GN=AP1S2	0.972747	0.956723	2.0893	0.465586	2.03236	--	1437	3.18	4.25	30.57	24.2	15.92
sp|Q13409|DC1I2_HUMAN	Cytoplasmic dynein 1 intermediate chain 2 OS=Homo sapiens OX=9606 GN=DYNC1I2 PE=1 SV=3	HUMAN	1	Q13409	GN=DYNC1I2	0.972747	0.914169	2.0893	0.465586	2.03236	--	1615	2.35	2.74	17.71	8.15	3.762
sp|O43739|CYH3_HUMAN	Cytohesin-3 OS=Homo sapiens OX=9606 GN=CYTH3 PE=1 SV=2	HUMAN	2	O43739	GN=CYTH3	0.972747	0.973967	2.0893	0.465586	2.03236	--	1797	2.03	3.76	31.25	8.75	4.25
sp|O75521|ECI2_HUMAN	Enoyl-CoA delta isomerase 2, mitochondrial OS=Homo sapiens OX=9606 GN=ECI2 PE=1 SV=4	HUMAN	1	O75521	GN=ECI2	0.972747	0.970425	2.0893	0.465586	2.03236	--	1835	2.01	2.43	20.81	6.091	4.315
sp|Q9BZE9|ASPC1_HUMAN	Tether containing UBX domain for GLUT4 OS=Homo sapiens OX=9606 GN=ASPSCR1 PE=1 SV=1	HUMAN	1	Q9BZE9	GN=ASPSCR1	0.972747	0.965591	2.0893	0.465586	2.03236	--	1897	2	2.17	16.46	3.074	3.074
sp|A0A0A0MS15|HV349_HUMAN	Immunoglobulin heavy variable 3-49 OS=Homo sapiens OX=9606 GN=IGHV3-49 PE=3 SV=1	HUMAN	5	A0A0A0MS15	GN=IGHV3-49	0.972747	0.983281	1.65959	0.586138	1.61436	--	1103	4.91	7.52	50.42	38.66	34.45
sp|P54709|AT1B3_HUMAN	Sodium/potassium-transporting ATPase subunit beta-3 OS=Homo sapiens OX=9606 GN=ATP1B3 PE=1 SV=1	HUMAN	2	P54709	GN=ATP1B3	0.972747	0.773822	1.48594	0.591562	1.44544	--	1959	1.86	2.38	25.45	10.75	6.452
sp|P21589|5NTD_HUMAN	5'-nucleotidase OS=Homo sapiens OX=9606 GN=NT5E PE=1 SV=1	HUMAN	2	P21589	GN=NT5E	0.972747	0.982872	1.41906	0.685488	1.38038	--	1487	2.93	3.54	20.21	8.362	3.31
sp|P20645|MPRD_HUMAN	Cation-dependent mannose-6-phosphate receptor OS=Homo sapiens OX=9606 GN=M6PR PE=1 SV=1	HUMAN	2	P20645	GN=M6PR	0.972747	0.527513	1.39316	0.698232	1.35519	--	1373	3.55	3.82	23.1	11.19	7.22
sp|O75569|PRKRA_HUMAN	Interferon-inducible double-stranded RNA-dependent protein kinase activator A OS=Homo sapiens OX=9606 GN=PRKRA PE=1 SV=1	HUMAN	2	O75569	GN=PRKRA	0.972747	0.967181	1.39316	0.698232	1.35519	--	1691	2.15	2.42	18.21	8.946	7.348
sp|Q99747|SNAG_HUMAN	Gamma-soluble NSF attachment protein OS=Homo sapiens OX=9606 GN=NAPG PE=1 SV=1	HUMAN	2	Q99747	GN=NAPG	0.972747	0.90127	1.38038	0.704693	1.34276	--	1831	2.01	3.12	34.62	8.654	6.731
sp|Q15287|RNPS1_HUMAN	RNA-binding protein with serine-rich domain 1 OS=Homo sapiens OX=9606 GN=RNPS1 PE=1 SV=1	HUMAN	1	Q15287	GN=RNPS1	0.972747	0.987799	1.38038	0.704693	1.34276	--	2080	1.41	1.45	29.84	2.623	2.623
sp|Q8TCJ2|STT3B_HUMAN	Dolichyl-diphosphooligosaccharide--protein glycosyltransferase subunit STT3B OS=Homo sapiens OX=9606 GN=STT3B PE=1 SV=1	HUMAN	7	Q8TCJ2	GN=STT3B	0.972747	0.783682	1.30617	0.704693	1.27057	--	844	7.3	9.37	17.19	9.201	6.416
sp|O75533|SF3B1_HUMAN	Splicing factor 3B subunit 1 OS=Homo sapiens OX=9606 GN=SF3B1 PE=1 SV=3	HUMAN	6	O75533	GN=SF3B1	0.972747	0.972561	1.2942	0.744732	1.25892	--	1017	5.71	13.97	28.68	10.05	3.144
sp|O75131|CPNE3_HUMAN	Copine-3 OS=Homo sapiens OX=9606 GN=CPNE3 PE=1 SV=1	HUMAN	10	O75131	GN=CPNE3	0.972747	0.910318	1.25892	0.765597	1.22462	--	392	15.94	17.41	28.12	22.35	16.76
sp|P62701|RS4X_HUMAN	40S ribosomal protein S4, X isoform OS=Homo sapiens OX=9606 GN=RPS4X PE=1 SV=2	HUMAN	9	P62701	GN=RPS4X	0.972747	0.581895	1.25892	0.765597	1.22462	--	404	15.45	17.99	73.76	44.87	36.12
sp|Q9UK55|ZPI_HUMAN	Protein Z-dependent protease inhibitor OS=Homo sapiens OX=9606 GN=SERPINA10 PE=1 SV=1	HUMAN	3	Q9UK55	GN=SERPINA10	0.972747	0.821667	1.24738	0.77983	1.21339	--	1464	3.04	5.88	30.86	9.009	5.405
sp|P47985|UCRI_HUMAN	Cytochrome b-c1 complex subunit Rieske, mitochondrial OS=Homo sapiens OX=9606 GN=UQCRFS1 PE=1 SV=2	HUMAN	3	P47985	GN=UQCRFS1	0.972747	0.936621	1.22462	0.758578	1.19124	--	850	7.25	9.1	38.32	21.9	12.77
sp|P50995|ANX11_HUMAN	Annexin A11 OS=Homo sapiens OX=9606 GN=ANXA11 PE=1 SV=1	HUMAN	12	P50995	GN=ANXA11	0.972747	0.768722	1.21339	0.758578	1.18032	--	310	19.14	25.69	46.34	29.9	21.98
sp|Q6B0K9|HBM_HUMAN	Hemoglobin subunit mu OS=Homo sapiens OX=9606 GN=HBM PE=2 SV=1	HUMAN	3	Q6B0K9	GN=HBM	0.972747	0.965556	1.20226	0.809096	1.1695	--	1209	4.22	4.83	39.72	36.88	21.99
sp|P11279|LAMP1_HUMAN	Lysosome-associated membrane glycoprotein 1 OS=Homo sapiens OX=9606 GN=LAMP1 PE=1 SV=3	HUMAN	1	P11279	GN=LAMP1	0.972747	0.79037	1.20226	0.809096	1.1695	--	1542	2.66	2.9	16.55	5.755	2.158
sp|O14980|XPO1_HUMAN	Exportin-1 OS=Homo sapiens OX=9606 GN=XPO1 PE=1 SV=1	HUMAN	8	O14980	GN=XPO1	0.972747	0.617483	1.19124	0.816582	1.15878	--	816	7.67	15.9	24.93	11.86	6.723
sp|Q8NFW1|COMA1_HUMAN	Collagen alpha-1(XXII) chain OS=Homo sapiens OX=9606 GN=COL22A1 PE=2 SV=2	HUMAN	7	Q8NFW1	GN=COL22A1	0.972747	0.886883	1.18032	0.824138	1.14815	--	713	8.94	14.4	30.57	6.888	4.182
sp|Q7Z5R6|AB1IP_HUMAN	Amyloid beta A4 precursor protein-binding family B member 1-interacting protein OS=Homo sapiens OX=9606 GN=APBB1IP PE=1 SV=1	HUMAN	1	Q7Z5R6	GN=APBB1IP	0.972747	0.559546	1.1695	0.816582	1.13763	--	1568	2.55	3.74	21.17	9.159	2.553
sp|Q9NVZ3|NECP2_HUMAN	Adaptin ear-binding coat-associated protein 2 OS=Homo sapiens OX=9606 GN=NECAP2 PE=1 SV=1	HUMAN	3	Q9NVZ3	GN=NECAP2	0.972747	0.883952	1.11686	0.870964	1.08643	--	1075	5.17	5.42	42.59	19.39	17.87
sp|Q96N66|MBOA7_HUMAN	Lysophospholipid acyltransferase 7 OS=Homo sapiens OX=9606 GN=MBOAT7 PE=1 SV=2	HUMAN	1	Q96N66	GN=MBOAT7	0.963829	0.980799	4.16869	0.231207	4.01791	--	1834	2.01	2.43	21.82	3.39	2.542
sp|Q9NZL9|MAT2B_HUMAN	Methionine adenosyltransferase 2 subunit beta OS=Homo sapiens OX=9606 GN=MAT2B PE=1 SV=1	HUMAN	2	Q9NZL9	GN=MAT2B	0.963829	0.891882	3.56451	0.270396	3.43558	--	1439	3.17	4.08	33.23	14.97	6.287
sp|A0A0C4DH72|KV106_HUMAN	Immunoglobulin kappa variable 1-6 OS=Homo sapiens OX=9606 GN=IGKV1-6 PE=3 SV=1	HUMAN	8	A0A0C4DH72	GN=IGKV1-6	0.963829	0.948047	2.0893	0.457088	2.01372	--	624	10.35	10.42	47.86	44.44	29.06
sp|O95372|LYPA2_HUMAN	Acyl-protein thioesterase 2 OS=Homo sapiens OX=9606 GN=LYPLA2 PE=1 SV=1	HUMAN	1	O95372	GN=LYPLA2	0.963829	0.957784	2.0893	0.461318	2.01372	--	1614	2.35	2.89	21.65	12.55	6.926
sp|Q14914|PTGR1_HUMAN	Prostaglandin reductase 1 OS=Homo sapiens OX=9606 GN=PTGR1 PE=1 SV=2	HUMAN	1	Q14914	GN=PTGR1	0.963829	0.958891	2.0893	0.461318	2.01372	--	1726	2.1	2.82	16.72	9.422	2.432
sp|Q9P265|DIP2B_HUMAN	Disco-interacting protein 2 homolog B OS=Homo sapiens OX=9606 GN=DIP2B PE=1 SV=3	HUMAN	2	Q9P265	GN=DIP2B	0.963829	0.951882	2.0893	0.461318	2.01372	--	2027	1.61	2.84	17.58	1.65	1.079
sp|Q92994|TF3B_HUMAN	Transcription factor IIIB 90 kDa subunit OS=Homo sapiens OX=9606 GN=BRF1 PE=1 SV=1	HUMAN	1	Q92994	GN=BRF1	0.963829	0.960139	2.0893	0.461318	2.01372	--	2059	1.5	2.59	28.21	4.431	1.182
sp|P50453|SPB9_HUMAN	Serpin B9 OS=Homo sapiens OX=9606 GN=SERPINB9 PE=1 SV=1	HUMAN	2	P50453	GN=SERPINB9	0.963829	0.941271	2.0893	0.461318	2.01372	--	2093	1.36	4.23	23.4	13.03	5.319
sp|P01034|CYTC_HUMAN	Cystatin-C OS=Homo sapiens OX=9606 GN=CST3 PE=1 SV=1	HUMAN	2	P01034	GN=CST3	0.963829	0.873613	2.03236	0.251189	1.95885	--	1368	3.58	3.71	24.66	18.49	11.64
sp|Q12904|AIMP1_HUMAN	Aminoacyl tRNA synthase complex-interacting multifunctional protein 1 OS=Homo sapiens OX=9606 GN=AIMP1 PE=1 SV=2	HUMAN	4	Q12904	GN=AIMP1	0.963829	0.00820292	1.94089	0.496592	1.87068	--	1063	5.32	7.3	39.1	17.31	14.42
sp|P35611|ADDA_HUMAN	Alpha-adducin OS=Homo sapiens OX=9606 GN=ADD1 PE=1 SV=2	HUMAN	9	P35611	GN=ADD1	0.963829	0.484806	1.52757	0.586138	1.47231	--	633	10.15	15.36	26.73	11.13	9.498
sp|Q9Y224|RTRAF_HUMAN	RNA transcription, translation and transport factor protein OS=Homo sapiens OX=9606 GN=RTRAF PE=1 SV=1	HUMAN	3	Q9Y224	GN=RTRAF	0.963829	0.956307	1.52757	0.630957	1.47231	--	1425	3.22	4.1	27.46	12.7	11.48
sp|Q13155|AIMP2_HUMAN	Aminoacyl tRNA synthase complex-interacting multifunctional protein 2 OS=Homo sapiens OX=9606 GN=AIMP2 PE=1 SV=2	HUMAN	2	Q13155	GN=AIMP2	0.963829	0.83469	1.44544	0.666807	1.39316	--	1200	4.27	4.66	29.69	12.19	7.813
sp|Q96FJ2|DYL2_HUMAN	Dynein light chain 2, cytoplasmic OS=Homo sapiens OX=9606 GN=DYNLL2 PE=1 SV=1	HUMAN	1	Q96FJ2	GN=DYNLL2	0.963829	0.920947	1.38038	0.698232	1.33045	--	1887	2	2.39	34.83	16.85	7.865
sp|P50570|DYN2_HUMAN	Dynamin-2 OS=Homo sapiens OX=9606 GN=DNM2 PE=1 SV=2	HUMAN	6	P50570	GN=DNM2	0.963829	0.76304	1.31826	0.724436	1.27057	--	621	10.38	14.25	34.02	11.72	6.782
sp|P20339|RAB5A_HUMAN	Ras-related protein Rab-5A OS=Homo sapiens OX=9606 GN=RAB5A PE=1 SV=2	HUMAN	4	P20339	GN=RAB5A	0.963829	0.738303	1.31826	0.731139	1.27057	--	1140	4.62	7.18	50.7	34.42	31.63
sp|P25398|RS12_HUMAN	40S ribosomal protein S12 OS=Homo sapiens OX=9606 GN=RPS12 PE=1 SV=3	HUMAN	4	P25398	GN=RPS12	0.963829	0.801404	1.28233	0.758578	1.23595	--	798	7.91	8.34	55.3	47.73	43.94
sp|P07203|GPX1_HUMAN	Glutathione peroxidase 1 OS=Homo sapiens OX=9606 GN=GPX1 PE=1 SV=4	HUMAN	7	P07203	GN=GPX1	0.963829	0.86908	1.27057	0.724436	1.22462	--	440	14.37	14.63	76.35	51.72	39.9
sp|P51608|MECP2_HUMAN	Methyl-CpG-binding protein 2 OS=Homo sapiens OX=9606 GN=MECP2 PE=1 SV=1	HUMAN	2	P51608	GN=MECP2	0.963829	0.974594	1.24738	0.772681	1.20226	--	1408	3.35	3.97	27.16	11.11	7.202
sp|P01780|HV307_HUMAN	Immunoglobulin heavy variable 3-7 OS=Homo sapiens OX=9606 GN=IGHV3-7 PE=1 SV=2	HUMAN	14	P01780	GN=IGHV3-7	0.963829	0.962216	1.23595	0.660694	1.19124	--	689	9.3	13.73	81.2	65.81	61.54
sp|Q13561|DCTN2_HUMAN	Dynactin subunit 2 OS=Homo sapiens OX=9606 GN=DCTN2 PE=1 SV=4	HUMAN	11	Q13561	GN=DCTN2	0.963829	0.799269	1.22462	0.717794	1.18032	--	254	22.42	23.49	53.37	37.41	33.42
sp|P21281|VATB2_HUMAN	V-type proton ATPase subunit B, brain isoform OS=Homo sapiens OX=9606 GN=ATP6V1B2 PE=1 SV=3	HUMAN	10	P21281	GN=ATP6V1B2	0.963829	0.598018	1.21339	0.787046	1.1695	--	341	18.05	19.25	46.38	33.27	27.01
sp|P36871|PGM1_HUMAN	Phosphoglucomutase-1 OS=Homo sapiens OX=9606 GN=PGM1 PE=1 SV=3	HUMAN	13	P36871	GN=PGM1	0.963829	0.695729	1.20226	0.801678	1.15878	--	195	26.84	28.13	52.85	34.88	24.02
sp|Q9UH99|SUN2_HUMAN	SUN domain-containing protein 2 OS=Homo sapiens OX=9606 GN=SUN2 PE=1 SV=3	HUMAN	8	Q9UH99	GN=SUN2	0.963829	0.573817	1.20226	0.801678	1.15878	--	446	14.21	15.45	29.29	17.57	13.81
sp|P43034|LIS1_HUMAN	Platelet-activating factor acetylhydrolase IB subunit alpha OS=Homo sapiens OX=9606 GN=PAFAH1B1 PE=1 SV=2	HUMAN	6	P43034	GN=PAFAH1B1	0.963829	0.936762	1.18032	0.816582	1.13763	--	858	7.17	10.03	26.83	11.46	11.46
sp|Q13148|TADBP_HUMAN	TAR DNA-binding protein 43 OS=Homo sapiens OX=9606 GN=TARDBP PE=1 SV=1	HUMAN	4	Q13148	GN=TARDBP	0.963829	0.918209	1.1695	0.824138	1.1272	--	1405	3.36	5.03	27.05	13.29	5.072
sp|P07585|PGS2_HUMAN	Decorin OS=Homo sapiens OX=9606 GN=DCN PE=1 SV=1	HUMAN	31	P07585	GN=DCN	0.963829	0.621782	1.14815	0.83946	1.10662	--	101	39.04	42.3	69.64	52.92	51.81
sp|Q9Y265|RUVB1_HUMAN	RuvB-like 1 OS=Homo sapiens OX=9606 GN=RUVBL1 PE=1 SV=1	HUMAN	5	Q9Y265	GN=RUVBL1	0.963829	0.9153	1.1272	0.855067	1.08643	--	900	6.76	9.64	36.4	22.15	9.649
sp|Q9NYL4|FKB11_HUMAN	Peptidyl-prolyl cis-trans isomerase FKBP11 OS=Homo sapiens OX=9606 GN=FKBP11 PE=1 SV=1	HUMAN	2	Q9NYL4	GN=FKBP11	0.954993	0.927902	2.72898	0.331131	2.60615	--	1925	1.98	2.2	26.37	18.41	10.45
sp|Q15435|PP1R7_HUMAN	Protein phosphatase 1 regulatory subunit 7 OS=Homo sapiens OX=9606 GN=PPP1R7 PE=1 SV=1	HUMAN	3	Q15435	GN=PPP1R7	0.954993	0.938486	2.0893	0.457088	1.99526	--	1334	3.78	5.15	28.06	8.611	6.111
sp|Q01130|SRSF2_HUMAN	Serine/arginine-rich splicing factor 2 OS=Homo sapiens OX=9606 GN=SRSF2 PE=1 SV=4	HUMAN	1	Q01130	GN=SRSF2	0.954993	0.896715	2.0893	0.457088	1.99526	--	1660	2.23	2.46	29.86	20.36	7.692
sp|Q96H20|SNF8_HUMAN	Vacuolar-sorting protein SNF8 OS=Homo sapiens OX=9606 GN=SNF8 PE=1 SV=1	HUMAN	2	Q96H20	GN=SNF8	0.954993	0.935214	2.0893	0.457088	1.99526	--	1869	2	3.27	27.52	6.977	6.977
sp|Q9Y2J8|PADI2_HUMAN	Protein-arginine deiminase type-2 OS=Homo sapiens OX=9606 GN=PADI2 PE=1 SV=2	HUMAN	3	Q9Y2J8	GN=PADI2	0.954993	0.702399	2.05116	0.452898	1.95885	--	1349	3.7	5.56	21.95	7.82	4.211
sp|Q27J81|INF2_HUMAN	Inverted formin-2 OS=Homo sapiens OX=9606 GN=INF2 PE=1 SV=2	HUMAN	1	Q27J81	GN=INF2	0.954993	0.951168	1.61436	0.591562	1.5417	--	1714	2.11	4.7	19.46	5.044	0.9608
sp|Q27J81|INF2_HUMAN	Inverted formin-2 OS=Homo sapiens OX=9606 GN=INF2 PE=1 SV=2	HUMAN	1	Q27J81	GN=INF2	0.954993	0.951168	1.61436	0.591562	1.5417	--	3658	2.11	4.7	19.46	5.044	0.9608
sp|O75688|PPM1B_HUMAN	Protein phosphatase 1B OS=Homo sapiens OX=9606 GN=PPM1B PE=1 SV=1	HUMAN	3	O75688	GN=PPM1B	0.954993	0.776603	1.59956	0.597035	1.52757	--	1129	4.72	6.41	25.47	11.69	6.054
sp|Q13177|PAK2_HUMAN	Serine/threonine-protein kinase PAK 2 OS=Homo sapiens OX=9606 GN=PAK2 PE=1 SV=3	HUMAN	2	Q13177	GN=PAK2	0.954993	0.930072	1.5417	0.619441	1.47231	--	1676	2.19	3.41	21.76	9.351	3.435
sp|P51812|KS6A3_HUMAN	Ribosomal protein S6 kinase alpha-3 OS=Homo sapiens OX=9606 GN=RPS6KA3 PE=1 SV=1	HUMAN	1	P51812	GN=RPS6KA3	0.954993	0.873563	1.49969	0.636796	1.43219	--	1974	1.79	4.46	28.78	8.378	1.486
sp|O15230|LAMA5_HUMAN	Laminin subunit alpha-5 OS=Homo sapiens OX=9606 GN=LAMA5 PE=1 SV=8	HUMAN	3	O15230	GN=LAMA5	0.954993	0.42744	1.48594	0.47863	1.41906	--	1044	5.5	6.14	16.81	3.464	1.191
sp|Q9P035|HACD3_HUMAN	Very-long-chain (3R)-3-hydroxyacyl-CoA dehydratase 3 OS=Homo sapiens OX=9606 GN=HACD3 PE=1 SV=2	HUMAN	5	Q9P035	GN=HACD3	0.954993	0.820997	1.45881	0.642688	1.39316	--	736	8.59	11.3	25.97	19.89	14.64
sp|Q08495|DEMA_HUMAN	Dematin OS=Homo sapiens OX=9606 GN=DMTN PE=1 SV=3	HUMAN	2	Q08495	GN=DMTN	0.954993	0.994624	1.45881	0.654636	1.39316	--	1754	2.07	3.4	25.68	4.938	3.951
sp|P33991|MCM4_HUMAN	DNA replication licensing factor MCM4 OS=Homo sapiens OX=9606 GN=MCM4 PE=1 SV=5	HUMAN	7	P33991	GN=MCM4	0.954993	0.986354	1.39316	0.679204	1.33045	--	442	14.31	17.14	32.21	16.57	9.154
sp|P08621|RU17_HUMAN	U1 small nuclear ribonucleoprotein 70 kDa OS=Homo sapiens OX=9606 GN=SNRNP70 PE=1 SV=2	HUMAN	4	P08621	GN=SNRNP70	0.954993	0.986586	1.39316	0.672977	1.33045	--	990	5.99	6.03	31.81	9.84	8.009
sp|Q9UIJ7|KAD3_HUMAN	GTP:AMP phosphotransferase AK3, mitochondrial OS=Homo sapiens OX=9606 GN=AK3 PE=1 SV=4	HUMAN	3	Q9UIJ7	GN=AK3	0.954993	0.843351	1.35519	0.648634	1.2942	--	944	6.39	6.95	37.44	24.67	15.86
sp|Q15382|RHEB_HUMAN	GTP-binding protein Rheb OS=Homo sapiens OX=9606 GN=RHEB PE=1 SV=1	HUMAN	1	Q15382	GN=RHEB	0.954993	0.801725	1.34276	0.704693	1.28233	--	1638	2.29	2.71	30.43	13.04	5.435
sp|P07384|CAN1_HUMAN	Calpain-1 catalytic subunit OS=Homo sapiens OX=9606 GN=CAPN1 PE=1 SV=1	HUMAN	12	P07384	GN=CAPN1	0.954993	0.784262	1.30617	0.685488	1.24738	--	318	18.8	23.97	37.11	19.61	14.15
sp|Q13151|ROA0_HUMAN	Heterogeneous nuclear ribonucleoprotein A0 OS=Homo sapiens OX=9606 GN=HNRNPA0 PE=1 SV=1	HUMAN	4	Q13151	GN=HNRNPA0	0.954993	0.927573	1.2942	0.731139	1.23595	--	977	6.05	8.13	42.95	20.66	19.02
sp|P13693|TCTP_HUMAN	Translationally-controlled tumor protein OS=Homo sapiens OX=9606 GN=TPT1 PE=1 SV=1	HUMAN	2	P13693	GN=TPT1	0.954993	0.953735	1.25892	0.731139	1.20226	--	1736	2.09	3.56	45.35	13.37	10.47
sp|P36551|HEM6_HUMAN	Oxygen-dependent coproporphyrinogen-III oxidase, mitochondrial OS=Homo sapiens OX=9606 GN=CPOX PE=1 SV=3	HUMAN	2	P36551	GN=CPOX	0.954993	0.89472	1.24738	0.765597	1.19124	--	1358	3.63	4.22	24.23	8.811	4.185
sp|O95202|LETM1_HUMAN	Mitochondrial proton/calcium exchanger protein OS=Homo sapiens OX=9606 GN=LETM1 PE=1 SV=1	HUMAN	3	O95202	GN=LETM1	0.954993	0.765574	1.24738	0.765597	1.19124	--	1441	3.14	7.49	30.45	12.18	4.465
sp|P06727|APOA4_HUMAN	Apolipoprotein A-IV OS=Homo sapiens OX=9606 GN=APOA4 PE=1 SV=3	HUMAN	25	P06727	GN=APOA4	0.954993	0.565106	1.22462	0.570164	1.1695	--	97	39.72	41.83	66.16	57.32	52.02
sp|P61604|CH10_HUMAN	10 kDa heat shock protein, mitochondrial OS=Homo sapiens OX=9606 GN=HSPE1 PE=1 SV=2	HUMAN	7	P61604	GN=HSPE1	0.954993	0.80813	1.21339	0.744732	1.15878	--	484	12.99	13.23	80.39	75.49	66.67
sp|Q15459|SF3A1_HUMAN	Splicing factor 3A subunit 1 OS=Homo sapiens OX=9606 GN=SF3A1 PE=1 SV=1	HUMAN	3	Q15459	GN=SF3A1	0.954993	0.997332	1.19124	0.794328	1.13763	--	1934	1.94	5.81	17.91	5.422	2.396
sp|Q99832|TCPH_HUMAN	T-complex protein 1 subunit eta OS=Homo sapiens OX=9606 GN=CCT7 PE=1 SV=2	HUMAN	15	Q99832	GN=CCT7	0.954993	0.953287	1.13763	0.824138	1.08643	--	218	25.24	33.36	57.27	38.12	30.76
sp|P61204|ARF3_HUMAN	ADP-ribosylation factor 3 OS=Homo sapiens OX=9606 GN=ARF3 PE=1 SV=2	HUMAN	10	P61204	GN=ARF3	0.954993	0.477661	1.1272	0.847227	1.07647	--	628	10.26	11.77	64.09	55.8	38.67
sp|Q53H96|P5CR3_HUMAN	Pyrroline-5-carboxylate reductase 3 OS=Homo sapiens OX=9606 GN=PYCR3 PE=1 SV=3	HUMAN	1	Q53H96	GN=PYCR3	0.946237	0.882168	4.48745	0.20893	4.2462	--	1692	2.15	2.17	17.15	11.31	8.394
sp|P61009|SPCS3_HUMAN	Signal peptidase complex subunit 3 OS=Homo sapiens OX=9606 GN=SPCS3 PE=1 SV=1	HUMAN	3	P61009	GN=SPCS3	0.946237	0.91397	2.0893	0.452898	1.97697	--	1460	3.06	3.88	39.44	12.78	12.78
sp|P61960|UFM1_HUMAN	Ubiquitin-fold modifier 1 OS=Homo sapiens OX=9606 GN=UFM1 PE=1 SV=1	HUMAN	1	P61960	GN=UFM1	0.946237	0.925621	2.0893	0.452898	1.97697	--	1895	2	2.23	37.65	22.35	17.65
sp|P54105|ICLN_HUMAN	Methylosome subunit pICln OS=Homo sapiens OX=9606 GN=CLNS1A PE=1 SV=1	HUMAN	1	P54105	GN=CLNS1A	0.946237	0.934713	2.0893	0.452898	1.97697	--	1912	2	2.04	12.66	5.485	5.485
sp|O00264|PGRC1_HUMAN	Membrane-associated progesterone receptor component 1 OS=Homo sapiens OX=9606 GN=PGRMC1 PE=1 SV=3	HUMAN	2	O00264	GN=PGRMC1	0.946237	0.9192	2.0893	0.452898	1.97697	--	2096	1.36	2.57	37.44	11.79	7.179
sp|Q9H3N1|TMX1_HUMAN	Thioredoxin-related transmembrane protein 1 OS=Homo sapiens OX=9606 GN=TMX1 PE=1 SV=1	HUMAN	1	Q9H3N1	GN=TMX1	0.946237	0.802165	2.01372	0.469894	1.90546	--	1603	2.39	2.58	22.14	9.643	4.286
sp|Q92879|CELF1_HUMAN	CUGBP Elav-like family member 1 OS=Homo sapiens OX=9606 GN=CELF1 PE=1 SV=2	HUMAN	2	Q92879	GN=CELF1	0.946237	0.991883	1.5417	0.613762	1.45881	--	1411	3.34	3.97	10.91	4.321	3.292
sp|P09105|HBAT_HUMAN	Hemoglobin subunit theta-1 OS=Homo sapiens OX=9606 GN=HBQ1 PE=1 SV=2	HUMAN	2	P09105	GN=HBQ1	0.946237	0.853436	1.5417	0.613762	1.45881	--	1554	2.6	2.75	34.51	27.46	18.31
sp|Q9Y5M8|SRPRB_HUMAN	Signal recognition particle receptor subunit beta OS=Homo sapiens OX=9606 GN=SRPRB PE=1 SV=3	HUMAN	3	Q9Y5M8	GN=SRPRB	0.946237	0.784883	1.51356	0.515229	1.43219	--	895	6.82	7.11	43.17	33.95	17.71
sp|Q15019|SEPT2_HUMAN	Septin-2 OS=Homo sapiens OX=9606 GN=SEPT2 PE=1 SV=1	HUMAN	9	Q15019	GN=SEPT2	0.946237	0.8109	1.41906	0.539511	1.34276	--	448	14.19	17.05	46.54	36.01	32.13
sp|P67812|SC11A_HUMAN	Signal peptidase complex catalytic subunit SEC11A OS=Homo sapiens OX=9606 GN=SEC11A PE=1 SV=1	HUMAN	2	P67812	GN=SEC11A	0.946237	0.5564	1.41906	0.654636	1.34276	--	1406	3.36	3.43	30.17	24.02	8.939
sp|P37108|SRP14_HUMAN	Signal recognition particle 14 kDa protein OS=Homo sapiens OX=9606 GN=SRP14 PE=1 SV=2	HUMAN	2	P37108	GN=SRP14	0.946237	0.858957	1.39316	0.660694	1.31826	--	1379	3.5	3.73	41.91	25.74	17.65
sp|P48147|PPCE_HUMAN	Prolyl endopeptidase OS=Homo sapiens OX=9606 GN=PREP PE=1 SV=2	HUMAN	1	P48147	GN=PREP	0.946237	0.638841	1.36773	0.691831	1.2942	--	1637	2.29	4.5	26.2	7.324	1.831
sp|Q96C19|EFHD2_HUMAN	EF-hand domain-containing protein D2 OS=Homo sapiens OX=9606 GN=EFHD2 PE=1 SV=1	HUMAN	6	Q96C19	GN=EFHD2	0.946237	0.891739	1.24738	0.731139	1.18032	--	668	9.57	11.64	45.83	27.5	25.83
sp|Q8TAQ2|SMRC2_HUMAN	SWI/SNF complex subunit SMARCC2 OS=Homo sapiens OX=9606 GN=SMARCC2 PE=1 SV=1	HUMAN	3	Q8TAQ2	GN=SMARCC2	0.946237	0.46173	1.24738	0.758578	1.18032	--	1256	4.07	6.94	14.66	3.213	2.471
sp|Q7KZF4|SND1_HUMAN	Staphylococcal nuclease domain-containing protein 1 OS=Homo sapiens OX=9606 GN=SND1 PE=1 SV=1	HUMAN	28	Q7KZF4	GN=SND1	0.946237	0.418287	1.15878	0.794328	1.09648	--	70	50	53.89	53.96	38.57	29.45
sp|Q8NE71|ABCF1_HUMAN	ATP-binding cassette sub-family F member 1 OS=Homo sapiens OX=9606 GN=ABCF1 PE=1 SV=2	HUMAN	4	Q8NE71	GN=ABCF1	0.946237	0.682896	1.14815	0.824138	1.08643	--	934	6.5	8.2	23.31	6.864	4.734
sp|P05455|LA_HUMAN	Lupus La protein OS=Homo sapiens OX=9606 GN=SSB PE=1 SV=2	HUMAN	4	P05455	GN=SSB	0.946237	0.880053	1.14815	0.824138	1.08643	--	1159	4.51	7.49	31.37	16.91	9.559
sp|Q99426|TBCB_HUMAN	Tubulin-folding cofactor B OS=Homo sapiens OX=9606 GN=TBCB PE=1 SV=2	HUMAN	1	Q99426	GN=TBCB	0.946237	0.700731	1.14815	0.824138	1.08643	--	2090	1.37	1.47	31.56	15.16	3.279
sp|P55884|EIF3B_HUMAN	Eukaryotic translation initiation factor 3 subunit B OS=Homo sapiens OX=9606 GN=EIF3B PE=1 SV=3	HUMAN	6	P55884	GN=EIF3B	0.946237	0.839614	1.07647	0.879022	1.01859	--	600	10.63	14.29	36.49	12.53	7.125
sp|P02675|FIBB_HUMAN	Fibrinogen beta chain OS=Homo sapiens OX=9606 GN=FGB PE=1 SV=2	HUMAN	188	P02675	GN=FGB	0.946237	0.330711	1.00925	0.937562	0.954993	--	19	114.41	119.19	91.85	87.37	72.91
sp|Q9P253|VPS18_HUMAN	Vacuolar protein sorting-associated protein 18 homolog OS=Homo sapiens OX=9606 GN=VPS18 PE=1 SV=2	HUMAN	2	Q9P253	GN=VPS18	0.937562	0.270507	2.39883	0.390841	2.24905	--	1712	2.11	5.1	17.78	4.625	1.542
sp|O15460|P4HA2_HUMAN	Prolyl 4-hydroxylase subunit alpha-2 OS=Homo sapiens OX=9606 GN=P4HA2 PE=1 SV=1	HUMAN	3	O15460	GN=P4HA2	0.937562	0.774489	2.1677	0.248886	2.03236	--	1216	4.2	4.95	27.66	10.65	5.794
sp|Q9GZS3|WDR61_HUMAN	WD repeat-containing protein 61 OS=Homo sapiens OX=9606 GN=WDR61 PE=1 SV=1	HUMAN	2	Q9GZS3	GN=WDR61	0.937562	0.817683	2.0893	0.448745	1.95885	--	1434	3.19	3.49	24.26	13.44	12.13
sp|Q9BUQ8|DDX23_HUMAN	Probable ATP-dependent RNA helicase DDX23 OS=Homo sapiens OX=9606 GN=DDX23 PE=1 SV=3	HUMAN	1	Q9BUQ8	GN=DDX23	0.937562	0.91084	2.0893	0.448745	1.95885	--	1595	2.42	4.33	25	5.244	2.073
sp|Q14166|TTL12_HUMAN	Tubulin--tyrosine ligase-like protein 12 OS=Homo sapiens OX=9606 GN=TTLL12 PE=1 SV=2	HUMAN	2	Q14166	GN=TTLL12	0.937562	0.886569	2.0893	0.448745	1.95885	--	1733	2.09	5.11	23.6	5.28	2.64
sp|P48723|HSP13_HUMAN	Heat shock 70 kDa protein 13 OS=Homo sapiens OX=9606 GN=HSPA13 PE=1 SV=1	HUMAN	2	P48723	GN=HSPA13	0.937562	0.905408	2.0893	0.448745	1.95885	--	1864	2	3.92	22.93	5.732	3.822
sp|P00533|EGFR_HUMAN	Epidermal growth factor receptor OS=Homo sapiens OX=9606 GN=EGFR PE=1 SV=2	HUMAN	3	P00533	GN=EGFR	0.937562	0.910163	2.0893	0.448745	1.95885	--	2066	1.46	4.28	15.87	3.967	1.653
sp|P27361|MK03_HUMAN	Mitogen-activated protein kinase 3 OS=Homo sapiens OX=9606 GN=MAPK3 PE=1 SV=4	HUMAN	2	P27361	GN=MAPK3	0.937562	0.903171	1.70608	0.549541	1.59956	--	1611	2.36	3.26	25.86	8.443	3.694
sp|P60468|SC61B_HUMAN	Protein transport protein Sec61 subunit beta OS=Homo sapiens OX=9606 GN=SEC61B PE=1 SV=2	HUMAN	3	P60468	GN=SEC61B	0.937562	0.767438	1.61436	0.559758	1.51356	--	1124	4.76	4.76	41.67	37.5	37.5
sp|O00203|AP3B1_HUMAN	AP-3 complex subunit beta-1 OS=Homo sapiens OX=9606 GN=AP3B1 PE=1 SV=3	HUMAN	1	O00203	GN=AP3B1	0.937562	0.938892	1.61436	0.580764	1.51356	--	1536	2.69	5.95	19.56	6.216	1.005
sp|Q99961|SH3G1_HUMAN	Endophilin-A2 OS=Homo sapiens OX=9606 GN=SH3GL1 PE=1 SV=1	HUMAN	2	Q99961	GN=SH3GL1	0.937562	0.910718	1.58489	0.591562	1.48594	--	1230	4.15	4.64	27.72	6.793	5.435
sp|Q9NR12|PDLI7_HUMAN	PDZ and LIM domain protein 7 OS=Homo sapiens OX=9606 GN=PDLIM7 PE=1 SV=1	HUMAN	3	Q9NR12	GN=PDLIM7	0.937562	0.756428	1.49969	0.625173	1.40605	--	975	6.09	6.29	26.04	11.6	7.221
sp|Q02880|TOP2B_HUMAN	DNA topoisomerase 2-beta OS=Homo sapiens OX=9606 GN=TOP2B PE=1 SV=3	HUMAN	5	Q02880	GN=TOP2B	0.937562	0.934277	1.47231	0.619441	1.38038	--	956	6.27	12.55	25.28	8.18	3.137
sp|Q96AG4|LRC59_HUMAN	Leucine-rich repeat-containing protein 59 OS=Homo sapiens OX=9606 GN=LRRC59 PE=1 SV=1	HUMAN	2	Q96AG4	GN=LRRC59	0.937562	0.200521	1.47231	0.554626	1.38038	--	1258	4.07	5.06	48.21	23.45	6.515
sp|Q5TDH0|DDI2_HUMAN	Protein DDI1 homolog 2 OS=Homo sapiens OX=9606 GN=DDI2 PE=1 SV=1	HUMAN	5	Q5TDH0	GN=DDI2	0.937562	0.64348	1.44544	0.642688	1.35519	--	791	7.97	9.8	37.09	20.05	16.54
sp|P09669|COX6C_HUMAN	Cytochrome c oxidase subunit 6C OS=Homo sapiens OX=9606 GN=COX6C PE=1 SV=2	HUMAN	2	P09669	GN=COX6C	0.937562	0.888295	1.44544	0.636796	1.35519	--	1485	2.95	3.34	64	32	25.33
sp|O15127|SCAM2_HUMAN	Secretory carrier-associated membrane protein 2 OS=Homo sapiens OX=9606 GN=SCAMP2 PE=1 SV=2	HUMAN	1	O15127	GN=SCAMP2	0.937562	0.922505	1.43219	0.654636	1.34276	--	1805	2.03	2.2	14.29	3.647	3.647
sp|Q13576|IQGA2_HUMAN	Ras GTPase-activating-like protein IQGAP2 OS=Homo sapiens OX=9606 GN=IQGAP2 PE=1 SV=4	HUMAN	12	Q13576	GN=IQGAP2	0.937562	0.855564	1.36773	0.685488	1.28233	--	471	13.38	20.91	27.24	12.83	6.794
sp|Q92954|PRG4_HUMAN	Proteoglycan 4 OS=Homo sapiens OX=9606 GN=PRG4 PE=1 SV=3	HUMAN	5	Q92954	GN=PRG4	0.937562	0.601226	1.36773	0.660694	1.28233	--	683	9.4	13.1	21.79	7.479	3.989
sp|P09874|PARP1_HUMAN	Poly [ADP-ribose] polymerase 1 OS=Homo sapiens OX=9606 GN=PARP1 PE=1 SV=4	HUMAN	10	P09874	GN=PARP1	0.937562	0.959915	1.31826	0.698232	1.23595	--	431	14.69	21.3	32.54	15.09	9.862
sp|Q86UE4|LYRIC_HUMAN	Protein LYRIC OS=Homo sapiens OX=9606 GN=MTDH PE=1 SV=2	HUMAN	2	Q86UE4	GN=MTDH	0.937562	0.970631	1.31826	0.698232	1.23595	--	1685	2.16	3.86	16.67	7.216	3.78
sp|P98171|RHG04_HUMAN	Rho GTPase-activating protein 4 OS=Homo sapiens OX=9606 GN=ARHGAP4 PE=1 SV=2	HUMAN	2	P98171	GN=ARHGAP4	0.937562	0.584891	1.27057	0.737904	1.19124	--	1389	3.45	4.9	23.15	6.448	2.537
sp|Q9P0J0|NDUAD_HUMAN	NADH dehydrogenase [ubiquinone] 1 alpha subcomplex subunit 13 OS=Homo sapiens OX=9606 GN=NDUFA13 PE=1 SV=3	HUMAN	2	Q9P0J0	GN=NDUFA13	0.937562	0.990489	1.22462	0.758578	1.14815	--	1458	3.08	3.14	34.03	10.42	10.42
sp|P61163|ACTZ_HUMAN	Alpha-centractin OS=Homo sapiens OX=9606 GN=ACTR1A PE=1 SV=1	HUMAN	7	P61163	GN=ACTR1A	0.937562	0.739287	1.18032	0.794328	1.10662	--	536	11.6	14.64	45.74	35.37	30.05
sp|P05166|PCCB_HUMAN	Propionyl-CoA carboxylase beta chain, mitochondrial OS=Homo sapiens OX=9606 GN=PCCB PE=1 SV=3	HUMAN	3	P05166	GN=PCCB	0.937562	0.710118	1.18032	0.794328	1.10662	--	1088	5.04	5.75	31.54	11.69	7.05
sp|Q15008|PSMD6_HUMAN	26S proteasome non-ATPase regulatory subunit 6 OS=Homo sapiens OX=9606 GN=PSMD6 PE=1 SV=1	HUMAN	3	Q15008	GN=PSMD6	0.937562	0.512614	1.15878	0.816582	1.08643	--	915	6.63	7.38	42.42	13.37	8.226
sp|Q08378|GOGA3_HUMAN	Golgin subfamily A member 3 OS=Homo sapiens OX=9606 GN=GOLGA3 PE=1 SV=2	HUMAN	12	Q08378	GN=GOLGA3	0.937562	0.654995	1.14815	0.816582	1.07647	--	634	10.14	20.88	24.03	9.146	6.676
sp|Q9BT78|CSN4_HUMAN	COP9 signalosome complex subunit 4 OS=Homo sapiens OX=9606 GN=COPS4 PE=1 SV=1	HUMAN	6	Q9BT78	GN=COPS4	0.937562	0.577046	1.11686	0.83946	1.04713	--	1008	5.77	9.57	51.23	27.83	13.3
sp|P21333|FLNA_HUMAN	Filamin-A OS=Homo sapiens OX=9606 GN=FLNA PE=1 SV=4	HUMAN	118	P21333	GN=FLNA	0.937562	0.140944	1.08643	0.870964	1.01859	--	8	189.7	191.8	62.3	53.8	48.89
sp|O96005|CLPT1_HUMAN	Cleft lip and palate transmembrane protein 1 OS=Homo sapiens OX=9606 GN=CLPTM1 PE=1 SV=1	HUMAN	1	O96005	GN=CLPTM1	0.928966	0.869078	3.83707	0.242103	3.56451	--	2033	1.59	2.04	16.59	2.99	2.242
sp|Q9H9Q2|CSN7B_HUMAN	COP9 signalosome complex subunit 7b OS=Homo sapiens OX=9606 GN=COPS7B PE=1 SV=1	HUMAN	1	Q9H9Q2	GN=COPS7B	0.928966	0.936425	2.46604	0.376704	2.29087	--	1843	2.01	2.19	26.89	6.439	6.439
sp|Q66K74|MAP1S_HUMAN	Microtubule-associated protein 1S OS=Homo sapiens OX=9606 GN=MAP1S PE=1 SV=2	HUMAN	2	Q66K74	GN=MAP1S	0.928966	0.927261	2.31206	0.401791	2.14783	--	2094	1.36	3.83	18.89	3.494	1.322
sp|Q6Y7W6|GGYF2_HUMAN	GRB10-interacting GYF protein 2 OS=Homo sapiens OX=9606 GN=GIGYF2 PE=1 SV=1	HUMAN	3	Q6Y7W6	GN=GIGYF2	0.928966	0.89191	2.0893	0.444631	1.94089	--	1380	3.49	7.73	21.25	5.004	2.309
sp|P08574|CY1_HUMAN	Cytochrome c1, heme protein, mitochondrial OS=Homo sapiens OX=9606 GN=CYC1 PE=1 SV=3	HUMAN	1	P08574	GN=CYC1	0.928966	0.89669	2.0893	0.444631	1.94089	--	1533	2.71	2.95	27.69	9.231	4.923
sp|Q52LJ0|FA98B_HUMAN	Protein FAM98B OS=Homo sapiens OX=9606 GN=FAM98B PE=1 SV=1	HUMAN	1	Q52LJ0	GN=FAM98B	0.928966	0.921781	2.0893	0.444631	1.94089	--	1892	2	2.27	12.42	3.333	3.333
sp|O43294|TGFI1_HUMAN	Transforming growth factor beta-1-induced transcript 1 protein OS=Homo sapiens OX=9606 GN=TGFB1I1 PE=1 SV=2	HUMAN	1	O43294	GN=TGFB1I1	0.928966	0.896507	2.0893	0.444631	1.94089	--	2020	1.64	1.71	9.111	2.603	2.603
sp|O43809|CPSF5_HUMAN	Cleavage and polyadenylation specificity factor subunit 5 OS=Homo sapiens OX=9606 GN=NUDT21 PE=1 SV=1	HUMAN	1	O43809	GN=NUDT21	0.928966	0.876373	1.90546	0.420727	1.77011	--	1462	3.05	3.72	37.89	25.11	7.93
sp|P04233|HG2A_HUMAN	HLA class II histocompatibility antigen gamma chain OS=Homo sapiens OX=9606 GN=CD74 PE=1 SV=3	HUMAN	3	P04233	GN=CD74	0.928966	0.928804	1.85353	0.496592	1.72187	--	1105	4.9	5	16.22	10.47	10.47
sp|P28062|PSB8_HUMAN	Proteasome subunit beta type-8 OS=Homo sapiens OX=9606 GN=PSMB8 PE=1 SV=3	HUMAN	4	P28062	GN=PSMB8	0.928966	0.727603	1.52757	0.591562	1.41906	--	851	7.25	7.35	28.99	18.84	17.03
sp|P04899|GNAI2_HUMAN	Guanine nucleotide-binding protein G(i) subunit alpha-2 OS=Homo sapiens OX=9606 GN=GNAI2 PE=1 SV=3	HUMAN	12	P04899	GN=GNAI2	0.928966	0.415966	1.10662	0.847227	1.02802	--	325	18.54	20.17	60.85	39.72	33.52
sp|P35555|FBN1_HUMAN	Fibrillin-1 OS=Homo sapiens OX=9606 GN=FBN1 PE=1 SV=3	HUMAN	51	P35555	GN=FBN1	0.928966	0.399426	1.09648	0.801678	1.01859	--	32	81.05	82.41	35.53	26.92	19.05
sp|Q16543|CDC37_HUMAN	Hsp90 co-chaperone Cdc37 OS=Homo sapiens OX=9606 GN=CDC37 PE=1 SV=1	HUMAN	5	Q16543	GN=CDC37	0.928966	0.599493	1.09648	0.855067	1.01859	--	885	6.89	7.73	33.33	18.78	14.29
sp|Q9Y371|SHLB1_HUMAN	Endophilin-B1 OS=Homo sapiens OX=9606 GN=SH3GLB1 PE=1 SV=1	HUMAN	2	Q9Y371	GN=SH3GLB1	0.92045	0.833056	19.4089	0.0501187	17.8649	--	1551	2.61	3.49	27.95	10.14	6.301
sp|P11117|PPAL_HUMAN	Lysosomal acid phosphatase OS=Homo sapiens OX=9606 GN=ACP2 PE=1 SV=3	HUMAN	2	P11117	GN=ACP2	0.92045	0.880317	7.24436	0.127057	6.66807	--	1673	2.2	2.5	10.64	5.437	4.255
sp|O95168|NDUB4_HUMAN	NADH dehydrogenase [ubiquinone] 1 beta subcomplex subunit 4 OS=Homo sapiens OX=9606 GN=NDUFB4 PE=1 SV=3	HUMAN	2	O95168	GN=NDUFB4	0.92045	0.880528	2.33346	0.394457	2.14783	--	1289	4.01	4.3	45.74	21.71	21.71
sp|Q9UIA9|XPO7_HUMAN	Exportin-7 OS=Homo sapiens OX=9606 GN=XPO7 PE=1 SV=3	HUMAN	2	Q9UIA9	GN=XPO7	0.92045	0.875044	2.10863	0.440555	1.94089	--	1418	3.28	5.38	17.2	5.612	1.748
sp|P14735|IDE_HUMAN	Insulin-degrading enzyme OS=Homo sapiens OX=9606 GN=IDE PE=1 SV=4	HUMAN	3	P14735	GN=IDE	0.92045	0.877398	2.0893	0.440555	1.92309	--	1656	2.23	6.15	23.06	5.201	1.57
sp|A5YKK6|CNOT1_HUMAN	CCR4-NOT transcription complex subunit 1 OS=Homo sapiens OX=9606 GN=CNOT1 PE=1 SV=2	HUMAN	3	A5YKK6	GN=CNOT1	0.92045	0.887518	2.0893	0.440555	1.92309	--	2043	1.54	5.43	18.14	4.756	0.8418
sp|O14974|MYPT1_HUMAN	Protein phosphatase 1 regulatory subunit 12A OS=Homo sapiens OX=9606 GN=PPP1R12A PE=1 SV=1	HUMAN	3	O14974	GN=PPP1R12A	0.92045	0.879866	2.0893	0.440555	1.92309	--	2106	1.33	5.34	18.25	3.689	1.845
sp|Q15746|MYLK_HUMAN	Myosin light chain kinase, smooth muscle OS=Homo sapiens OX=9606 GN=MYLK PE=1 SV=4	HUMAN	3	Q15746	GN=MYLK	0.92045	0.788754	1.6293	0.564937	1.49969	--	2092	1.36	4.98	20.43	2.456	0.8882
sp|P62899|RL31_HUMAN	60S ribosomal protein L31 OS=Homo sapiens OX=9606 GN=RPL31 PE=1 SV=1	HUMAN	2	P62899	GN=RPL31	0.92045	0.751702	1.61436	0.440555	1.48594	--	1350	3.69	3.73	41.6	25.6	13.6
sp|Q9Y2Y8|PRG3_HUMAN	Proteoglycan 3 OS=Homo sapiens OX=9606 GN=PRG3 PE=1 SV=2	HUMAN	1	Q9Y2Y8	GN=PRG3	0.92045	0.832217	1.59956	0.57544	1.47231	--	1802	2.03	2.66	17.33	7.111	4.889
sp|Q9NZN4|EHD2_HUMAN	EH domain-containing protein 2 OS=Homo sapiens OX=9606 GN=EHD2 PE=1 SV=2	HUMAN	8	Q9NZN4	GN=EHD2	0.92045	0.864524	1.57036	0.49204	1.44544	--	687	9.35	15.45	37.02	20.44	13.44
sp|Q9UNF0|PACN2_HUMAN	Protein kinase C and casein kinase substrate in neurons protein 2 OS=Homo sapiens OX=9606 GN=PACSIN2 PE=1 SV=2	HUMAN	3	Q9UNF0	GN=PACSIN2	0.92045	0.631666	1.41906	0.648634	1.30617	--	1488	2.92	5.4	24.9	8.848	4.733
sp|P43490|NAMPT_HUMAN	Nicotinamide phosphoribosyltransferase OS=Homo sapiens OX=9606 GN=NAMPT PE=1 SV=1	HUMAN	4	P43490	GN=NAMPT	0.92045	0.901493	1.40605	0.591562	1.2942	--	815	7.68	11.76	33.4	24.85	7.739
sp|O15067|PUR4_HUMAN	Phosphoribosylformylglycinamidine synthase OS=Homo sapiens OX=9606 GN=PFAS PE=1 SV=4	HUMAN	7	O15067	GN=PFAS	0.92045	0.775691	1.39316	0.619441	1.28233	--	506	12.23	15.64	25.93	9.342	5.755
sp|Q14525|KT33B_HUMAN	Keratin, type I cuticular Ha3-II OS=Homo sapiens OX=9606 GN=KRT33B PE=1 SV=3	HUMAN	5	Q14525	GN=KRT33B	0.92045	0.80832	1.38038	0.666807	1.27057	--	1444	3.13	6.77	30.69	12.87	10.4
sp|P78563|RED1_HUMAN	Double-stranded RNA-specific editase 1 OS=Homo sapiens OX=9606 GN=ADARB1 PE=1 SV=1	HUMAN	2	P78563	GN=ADARB1	0.92045	0.680434	1.38038	0.666807	1.27057	--	1777	2.05	3.4	19.16	3.644	1.754
sp|P07108|ACBP_HUMAN	Acyl-CoA-binding protein OS=Homo sapiens OX=9606 GN=DBI PE=1 SV=2	HUMAN	3	P07108	GN=DBI	0.92045	0.260473	1.2942	0.711214	1.19124	--	1353	3.67	3.76	79.31	42.53	32.18
sp|P61081|UBC12_HUMAN	NEDD8-conjugating enzyme Ubc12 OS=Homo sapiens OX=9606 GN=UBE2M PE=1 SV=1	HUMAN	3	P61081	GN=UBE2M	0.92045	0.76961	1.24738	0.737904	1.14815	--	1132	4.71	4.86	30.05	20.77	15.3
sp|Q9UJ68|MSRA_HUMAN	Mitochondrial peptide methionine sulfoxide reductase OS=Homo sapiens OX=9606 GN=MSRA PE=1 SV=1	HUMAN	2	Q9UJ68	GN=MSRA	0.92045	0.860792	1.24738	0.737904	1.14815	--	1513	2.81	2.94	21.7	15.74	11.91
sp|Q9HB40|RISC_HUMAN	Retinoid-inducible serine carboxypeptidase OS=Homo sapiens OX=9606 GN=SCPEP1 PE=1 SV=1	HUMAN	2	Q9HB40	GN=SCPEP1	0.92045	0.604891	1.23595	0.737904	1.13763	--	1607	2.37	3.75	21.68	6.195	4.204
sp|Q9Y4L1|HYOU1_HUMAN	Hypoxia up-regulated protein 1 OS=Homo sapiens OX=9606 GN=HYOU1 PE=1 SV=1	HUMAN	10	Q9Y4L1	GN=HYOU1	0.92045	0.482021	1.21339	0.724436	1.11686	--	215	25.42	29.79	43.34	26.13	13.01
sp|P23396|RS3_HUMAN	40S ribosomal protein S3 OS=Homo sapiens OX=9606 GN=RPS3 PE=1 SV=2	HUMAN	12	P23396	GN=RPS3	0.92045	0.65153	1.20226	0.765597	1.10662	--	237	23.61	24.69	79.01	68.72	52.26
sp|O15144|ARPC2_HUMAN	Actin-related protein 2/3 complex subunit 2 OS=Homo sapiens OX=9606 GN=ARPC2 PE=1 SV=1	HUMAN	14	O15144	GN=ARPC2	0.92045	0.830975	1.20226	0.711214	1.10662	--	250	22.69	24.95	65	43	35.67
sp|P13010|XRCC5_HUMAN	X-ray repair cross-complementing protein 5 OS=Homo sapiens OX=9606 GN=XRCC5 PE=1 SV=3	HUMAN	13	P13010	GN=XRCC5	0.92045	0.921818	1.18032	0.77983	1.08643	--	187	27.71	29.85	39.48	27.87	18.72
sp|Q16762|THTR_HUMAN	Thiosulfate sulfurtransferase OS=Homo sapiens OX=9606 GN=TST PE=1 SV=4	HUMAN	3	Q16762	GN=TST	0.92045	0.605257	1.1695	0.787046	1.07647	--	1045	5.5	5.68	29.29	13.47	9.764
sp|O43776|SYNC_HUMAN	Asparagine--tRNA ligase, cytoplasmic OS=Homo sapiens OX=9606 GN=NARS PE=1 SV=1	HUMAN	2	O43776	GN=NARS	0.92045	0.523243	1.08643	0.83946	1	--	1072	5.21	6.03	31.39	12.41	4.197
sp|P15289|ARSA_HUMAN	Arylsulfatase A OS=Homo sapiens OX=9606 GN=ARSA PE=1 SV=3	HUMAN	4	P15289	GN=ARSA	0.912011	0.828313	4.48745	0.203236	4.09261	--	951	6.34	7.84	20.71	13.21	9.665
sp|Q8N766|EMC1_HUMAN	ER membrane protein complex subunit 1 OS=Homo sapiens OX=9606 GN=EMC1 PE=1 SV=1	HUMAN	1	Q8N766	GN=EMC1	0.912011	0.858916	4.09261	0.222843	3.7325	--	1548	2.63	4.27	17.42	5.539	1.309
sp|Q9Y2J4|AMOL2_HUMAN	Angiomotin-like protein 2 OS=Homo sapiens OX=9606 GN=AMOTL2 PE=1 SV=3	HUMAN	2	Q9Y2J4	GN=AMOTL2	0.912011	0.861611	2.0893	0.432514	1.90546	--	1752	2.07	3.75	23.23	4.236	1.669
sp|P98194|AT2C1_HUMAN	Calcium-transporting ATPase type 2C member 1 OS=Homo sapiens OX=9606 GN=ATP2C1 PE=1 SV=3	HUMAN	2	P98194	GN=ATP2C1	0.912011	0.871894	2.0893	0.436516	1.90546	--	2038	1.56	4.56	19.91	5.876	1.741
sp|O60925|PFD1_HUMAN	Prefoldin subunit 1 OS=Homo sapiens OX=9606 GN=PFDN1 PE=1 SV=2	HUMAN	2	O60925	GN=PFDN1	0.912011	0.701393	1.78649	0.510505	1.6293	--	1766	2.06	3.43	43.44	17.21	12.3
sp|O43242|PSMD3_HUMAN	26S proteasome non-ATPase regulatory subunit 3 OS=Homo sapiens OX=9606 GN=PSMD3 PE=1 SV=2	HUMAN	4	O43242	GN=PSMD3	0.912011	0.946989	1.48594	0.452898	1.35519	--	804	7.84	9.68	40.26	17.98	8.801
sp|Q99541|PLIN2_HUMAN	Perilipin-2 OS=Homo sapiens OX=9606 GN=PLIN2 PE=1 SV=2	HUMAN	1	Q99541	GN=PLIN2	0.912011	0.865633	1.39316	0.660694	1.27057	--	1783	2.04	3.04	18.99	6.407	3.204
sp|Q9Y285|SYFA_HUMAN	Phenylalanine--tRNA ligase alpha subunit OS=Homo sapiens OX=9606 GN=FARSA PE=1 SV=3	HUMAN	3	Q9Y285	GN=FARSA	0.912011	0.438156	1.36773	0.666807	1.24738	--	1130	4.71	5.71	28.74	12.99	7.677
sp|P08559|ODPA_HUMAN	Pyruvate dehydrogenase E1 component subunit alpha, somatic form, mitochondrial OS=Homo sapiens OX=9606 GN=PDHA1 PE=1 SV=3	HUMAN	3	P08559	GN=PDHA1	0.912011	0.824848	1.33045	0.679204	1.21339	--	855	7.21	7.73	46.15	22.56	7.949
sp|P20020|AT2B1_HUMAN	Plasma membrane calcium-transporting ATPase 1 OS=Homo sapiens OX=9606 GN=ATP2B1 PE=1 SV=3	HUMAN	6	P20020	GN=ATP2B1	0.912011	0.62897	1.33045	0.685488	1.21339	--	1423	3.22	13.4	20.75	11.21	5.803
sp|Q96QK1|VPS35_HUMAN	Vacuolar protein sorting-associated protein 35 OS=Homo sapiens OX=9606 GN=VPS35 PE=1 SV=2	HUMAN	7	Q96QK1	GN=VPS35	0.912011	0.698966	1.30617	0.642688	1.19124	--	393	15.91	18.37	40.95	19.35	10.43
sp|P50897|PPT1_HUMAN	Palmitoyl-protein thioesterase 1 OS=Homo sapiens OX=9606 GN=PPT1 PE=1 SV=1	HUMAN	2	P50897	GN=PPT1	0.912011	0.60067	1.27057	0.717794	1.15878	--	1253	4.08	4.67	29.08	10.13	6.863
sp|P17174|AATC_HUMAN	Aspartate aminotransferase, cytoplasmic OS=Homo sapiens OX=9606 GN=GOT1 PE=1 SV=3	HUMAN	4	P17174	GN=GOT1	0.912011	0.642434	1.22462	0.698232	1.11686	--	712	8.95	10.06	33.9	17.92	12.11
sp|Q9UJZ1|STML2_HUMAN	Stomatin-like protein 2, mitochondrial OS=Homo sapiens OX=9606 GN=STOML2 PE=1 SV=1	HUMAN	8	Q9UJZ1	GN=STOML2	0.912011	0.581253	1.20226	0.744732	1.09648	--	435	14.56	17.48	53.93	40.17	26.69
sp|O43252|PAPS1_HUMAN	Bifunctional 3'-phosphoadenosine 5'-phosphosulfate synthase 1 OS=Homo sapiens OX=9606 GN=PAPSS1 PE=1 SV=2	HUMAN	3	O43252	GN=PAPSS1	0.912011	0.30568	1.19124	0.765597	1.08643	--	1606	2.37	6.11	24.36	12.98	2.404
sp|Q13492|PICAL_HUMAN	Phosphatidylinositol-binding clathrin assembly protein OS=Homo sapiens OX=9606 GN=PICALM PE=1 SV=2	HUMAN	3	Q13492	GN=PICALM	0.912011	0.541238	1.19124	0.765597	1.08643	--	1955	1.86	5.33	15.64	7.669	1.994
sp|Q9GZT8|NIF3L_HUMAN	NIF3-like protein 1 OS=Homo sapiens OX=9606 GN=NIF3L1 PE=1 SV=2	HUMAN	2	Q9GZT8	GN=NIF3L1	0.903649	0.838183	11.1686	0.0809096	10.0925	--	1305	3.98	4.72	32.89	8.753	6.366
sp|Q15165|PON2_HUMAN	Serum paraoxonase/arylesterase 2 OS=Homo sapiens OX=9606 GN=PON2 PE=1 SV=4	HUMAN	2	Q15165	GN=PON2	0.903649	0.811783	10.666	0.0847227	9.63829	--	2010	1.67	2.75	24.29	9.887	5.932
sp|Q92520|FAM3C_HUMAN	Protein FAM3C OS=Homo sapiens OX=9606 GN=FAM3C PE=1 SV=1	HUMAN	2	Q92520	GN=FAM3C	0.903649	0.602764	8.16582	0.110662	7.37904	--	1493	2.91	3.09	29.52	11.45	8.811
sp|P16885|PLCG2_HUMAN	1-phosphatidylinositol 4,5-bisphosphate phosphodiesterase gamma-2 OS=Homo sapiens OX=9606 GN=PLCG2 PE=1 SV=4	HUMAN	4	P16885	GN=PLCG2	0.903649	0.853671	2.0893	0.432514	1.88799	--	1604	2.38	7.16	26.56	4.98	2.767
sp|Q29RF7|PDS5A_HUMAN	Sister chromatid cohesion protein PDS5 homolog A OS=Homo sapiens OX=9606 GN=PDS5A PE=1 SV=1	HUMAN	3	Q29RF7	GN=PDS5A	0.903649	0.848485	2.0893	0.432514	1.88799	--	1633	2.3	5.94	28.5	5.984	1.795
sp|Q9HCD5|NCOA5_HUMAN	Nuclear receptor coactivator 5 OS=Homo sapiens OX=9606 GN=NCOA5 PE=1 SV=2	HUMAN	1	Q9HCD5	GN=NCOA5	0.903649	0.85159	2.0893	0.432514	1.88799	--	1667	2.21	2.7	20.21	2.763	1.727
sp|Q9BPX6|MICU1_HUMAN	Calcium uptake protein 1, mitochondrial OS=Homo sapiens OX=9606 GN=MICU1 PE=1 SV=1	HUMAN	1	Q9BPX6	GN=MICU1	0.903649	0.854109	2.0893	0.432514	1.88799	--	1878	2	2.71	43.28	5.882	3.992
sp|P60983|GMFB_HUMAN	Glia maturation factor beta OS=Homo sapiens OX=9606 GN=GMFB PE=1 SV=2	HUMAN	4	P60983	GN=GMFB	0.903649	0.911359	1.78649	0.505825	1.61436	--	1827	2.01	6.8	40.85	28.17	24.65
sp|P54725|RD23A_HUMAN	UV excision repair protein RAD23 homolog A OS=Homo sapiens OX=9606 GN=RAD23A PE=1 SV=1	HUMAN	6	P54725	GN=RAD23A	0.903649	0.896331	1.75388	0.515229	1.58489	--	1219	4.19	11.14	27	17.63	12.95
sp|P16278|BGAL_HUMAN	Beta-galactosidase OS=Homo sapiens OX=9606 GN=GLB1 PE=1 SV=2	HUMAN	5	P16278	GN=GLB1	0.903649	0.941733	1.70608	0.529663	1.5417	--	1526	2.73	6.14	23.93	7.533	5.318
sp|P49585|PCY1A_HUMAN	Choline-phosphate cytidylyltransferase A OS=Homo sapiens OX=9606 GN=PCYT1A PE=1 SV=2	HUMAN	3	P49585	GN=PCYT1A	0.903649	0.216859	1.64437	0.549541	1.48594	--	1450	3.11	4.88	26.43	10.63	8.174
sp|Q9H4A4|AMPB_HUMAN	Aminopeptidase B OS=Homo sapiens OX=9606 GN=RNPEP PE=1 SV=2	HUMAN	3	Q9H4A4	GN=RNPEP	0.903649	0.739565	1.59956	0.544503	1.44544	--	857	7.2	8.31	32.62	15.85	6.154
sp|O95967|FBLN4_HUMAN	EGF-containing fibulin-like extracellular matrix protein 2 OS=Homo sapiens OX=9606 GN=EFEMP2 PE=1 SV=3	HUMAN	2	O95967	GN=EFEMP2	0.903649	0.736756	1.57036	0.57544	1.41906	--	1561	2.57	2.61	6.772	4.515	4.515
sp|B0I1T2|MYO1G_HUMAN	Unconventional myosin-Ig OS=Homo sapiens OX=9606 GN=MYO1G PE=1 SV=2	HUMAN	5	B0I1T2	GN=MYO1G	0.903649	0.565431	1.45881	0.619441	1.31826	--	2078	1.41	6.46	27.7	8.841	3.536
sp|Q9BW30|TPPP3_HUMAN	Tubulin polymerization-promoting protein family member 3 OS=Homo sapiens OX=9606 GN=TPPP3 PE=1 SV=1	HUMAN	2	Q9BW30	GN=TPPP3	0.903649	0.939065	1.40605	0.564937	1.27057	--	1626	2.33	2.61	34.66	21.02	15.91
sp|Q9UNM6|PSD13_HUMAN	26S proteasome non-ATPase regulatory subunit 13 OS=Homo sapiens OX=9606 GN=PSMD13 PE=1 SV=2	HUMAN	7	Q9UNM6	GN=PSMD13	0.903649	0.482665	1.38038	0.57544	1.24738	--	560	11.18	12.45	36.17	27.66	18.35
sp|Q9Y5L4|TIM13_HUMAN	Mitochondrial import inner membrane translocase subunit Tim13 OS=Homo sapiens OX=9606 GN=TIMM13 PE=1 SV=1	HUMAN	2	Q9Y5L4	GN=TIMM13	0.903649	0.744327	1.38038	0.654636	1.24738	--	1517	2.79	2.93	77.89	53.68	28.42
sp|Q5KU26|COL12_HUMAN	Collectin-12 OS=Homo sapiens OX=9606 GN=COLEC12 PE=1 SV=3	HUMAN	3	Q5KU26	GN=COLEC12	0.903649	0.410529	1.25892	0.711214	1.13763	--	1392	3.43	7.23	29.65	10.65	4.043
sp|Q15717|ELAV1_HUMAN	ELAV-like protein 1 OS=Homo sapiens OX=9606 GN=ELAVL1 PE=1 SV=2	HUMAN	7	Q15717	GN=ELAVL1	0.903649	0.999765	1.24738	0.660694	1.1272	--	552	11.37	11.94	37.73	23.93	22.7
sp|P07339|CATD_HUMAN	Cathepsin D OS=Homo sapiens OX=9606 GN=CTSD PE=1 SV=1	HUMAN	17	P07339	GN=CTSD	0.903649	0.345516	1.19124	0.731139	1.07647	--	201	26.41	29.47	49.03	42.72	39.56
sp|O94874|UFL1_HUMAN	E3 UFM1-protein ligase 1 OS=Homo sapiens OX=9606 GN=UFL1 PE=1 SV=2	HUMAN	6	O94874	GN=UFL1	0.903649	0.421913	1.1695	0.772681	1.05682	--	830	7.49	11.34	30.1	12.72	8.06
sp|Q12792|TWF1_HUMAN	Twinfilin-1 OS=Homo sapiens OX=9606 GN=TWF1 PE=1 SV=3	HUMAN	2	Q12792	GN=TWF1	0.903649	0.66357	1.13763	0.794328	1.02802	--	1202	4.26	4.92	35.14	11.71	7.429
sp|Q13232|NDK3_HUMAN	Nucleoside diphosphate kinase 3 OS=Homo sapiens OX=9606 GN=NME3 PE=1 SV=2	HUMAN	2	Q13232	GN=NME3	0.895365	0.777973	6.98232	0.128233	6.25173	--	1492	2.91	3.84	46.15	26.63	17.16
sp|P53367|ARFP1_HUMAN	Arfaptin-1 OS=Homo sapiens OX=9606 GN=ARFIP1 PE=1 SV=2	HUMAN	2	P53367	GN=ARFIP1	0.895365	0.877305	3.19154	0.280543	2.85759	--	1750	2.07	4.27	27.35	6.971	4.29
sp|Q8IZP0|ABI1_HUMAN	Abl interactor 1 OS=Homo sapiens OX=9606 GN=ABI1 PE=1 SV=4	HUMAN	2	Q8IZP0	GN=ABI1	0.895365	0.545518	2.26987	0.394457	2.03236	--	1585	2.47	2.73	12.4	7.48	3.937
sp|Q96RQ3|MCCA_HUMAN	Methylcrotonoyl-CoA carboxylase subunit alpha, mitochondrial OS=Homo sapiens OX=9606 GN=MCCC1 PE=1 SV=3	HUMAN	3	Q96RQ3	GN=MCCC1	0.895365	0.742046	2.10863	0.428549	1.88799	--	2089	1.37	4.72	21.66	6.207	3.586
sp|Q5T440|CAF17_HUMAN	Putative transferase CAF17, mitochondrial OS=Homo sapiens OX=9606 GN=IBA57 PE=1 SV=1	HUMAN	3	Q5T440	GN=IBA57	0.895365	0.836526	2.0893	0.428549	1.87068	--	1271	4.04	5.51	44.38	10.96	8.427
sp|P61289|PSME3_HUMAN	Proteasome activator complex subunit 3 OS=Homo sapiens OX=9606 GN=PSME3 PE=1 SV=1	HUMAN	4	P61289	GN=PSME3	0.895365	0.697905	2.0893	0.428549	1.87068	--	1512	2.82	5.11	33.46	19.29	11.81
sp|Q9NXW2|DJB12_HUMAN	DnaJ homolog subfamily B member 12 OS=Homo sapiens OX=9606 GN=DNAJB12 PE=1 SV=4	HUMAN	1	Q9NXW2	GN=DNAJB12	0.895365	0.842167	2.0893	0.428549	1.87068	--	2023	1.62	1.86	13.87	2.933	2.933
sp|P52815|RM12_HUMAN	39S ribosomal protein L12, mitochondrial OS=Homo sapiens OX=9606 GN=MRPL12 PE=1 SV=2	HUMAN	2	P52815	GN=MRPL12	0.895365	0.82782	2.0893	0.428549	1.87068	--	2035	1.58	3.52	31.82	18.69	9.091
sp|Q13724|MOGS_HUMAN	Mannosyl-oligosaccharide glucosidase OS=Homo sapiens OX=9606 GN=MOGS PE=1 SV=5	HUMAN	3	Q13724	GN=MOGS	0.895365	0.669316	1.69044	0.457088	1.51356	--	1165	4.45	7.55	22.46	7.168	4.182
sp|Q9Y4G6|TLN2_HUMAN	Talin-2 OS=Homo sapiens OX=9606 GN=TLN2 PE=1 SV=4	HUMAN	21	Q9Y4G6	GN=TLN2	0.895365	0.728223	1.67494	0.524808	1.49969	--	1516	2.79	35.03	32.06	12.35	5.862
sp|Q9Y4G6|TLN2_HUMAN	Talin-2 OS=Homo sapiens OX=9606 GN=TLN2 PE=1 SV=4	HUMAN	21	Q9Y4G6	GN=TLN2	0.895365	0.728223	1.67494	0.524808	1.49969	--	3561	2.79	35.03	32.06	12.35	5.862
sp|P55809|SCOT1_HUMAN	Succinyl-CoA:3-ketoacid coenzyme A transferase 1, mitochondrial OS=Homo sapiens OX=9606 GN=OXCT1 PE=1 SV=1	HUMAN	6	P55809	GN=OXCT1	0.895365	0.891585	1.49969	0.544503	1.34276	--	533	11.67	13.86	38.46	25	16.73
sp|Q13435|SF3B2_HUMAN	Splicing factor 3B subunit 2 OS=Homo sapiens OX=9606 GN=SF3B2 PE=1 SV=2	HUMAN	5	Q13435	GN=SF3B2	0.895365	0.518593	1.39316	0.642688	1.24738	--	1193	4.3	8.2	24.02	5.922	4.469
sp|P61165|TM258_HUMAN	Transmembrane protein 258 OS=Homo sapiens OX=9606 GN=TMEM258 PE=1 SV=1	HUMAN	1	P61165	GN=TMEM258	0.895365	0.826172	1.38038	0.648634	1.23595	--	1917	2	2.01	15.19	10.13	10.13
sp|Q9UGI8|TES_HUMAN	Testin OS=Homo sapiens OX=9606 GN=TES PE=1 SV=1	HUMAN	2	Q9UGI8	GN=TES	0.895365	0.549705	1.33045	0.672977	1.19124	--	1717	2.11	2.62	19.71	9.264	4.276
sp|P61224|RAP1B_HUMAN	Ras-related protein Rap-1b OS=Homo sapiens OX=9606 GN=RAP1B PE=1 SV=1	HUMAN	8	P61224	GN=RAP1B	0.895365	0.31722	1.30617	0.554626	1.1695	--	492	12.73	14.33	60.87	45.11	37.5
sp|P51571|SSRD_HUMAN	Translocon-associated protein subunit delta OS=Homo sapiens OX=9606 GN=SSR4 PE=1 SV=1	HUMAN	5	P51571	GN=SSR4	0.895365	0.884419	1.24738	0.685488	1.11686	--	911	6.68	8.07	42.2	36.42	32.95
sp|Q14764|MVP_HUMAN	Major vault protein OS=Homo sapiens OX=9606 GN=MVP PE=1 SV=4	HUMAN	21	Q14764	GN=MVP	0.895365	0.815582	1.22462	0.698232	1.09648	--	116	36.24	39.42	51.96	35.5	30.57
sp|P12259|FA5_HUMAN	Coagulation factor V OS=Homo sapiens OX=9606 GN=F5 PE=1 SV=4	HUMAN	8	P12259	GN=F5	0.895365	0.885643	1.22462	0.737904	1.09648	--	1560	2.57	8.32	15.38	4.856	2.068
sp|P02549|SPTA1_HUMAN	Spectrin alpha chain, erythrocytic 1 OS=Homo sapiens OX=9606 GN=SPTA1 PE=1 SV=5	HUMAN	83	P02549	GN=SPTA1	0.895365	0.715154	1.1272	0.801678	1.00925	--	16	141.7	152.38	61.93	47.04	37.54
sp|Q9BPX5|ARP5L_HUMAN	Actin-related protein 2/3 complex subunit 5-like protein OS=Homo sapiens OX=9606 GN=ARPC5L PE=1 SV=1	HUMAN	2	Q9BPX5	GN=ARPC5L	0.887156	0.604603	12.3595	0.0717794	10.9648	--	1507	2.85	3.1	43.79	20.26	13.07
sp|Q9Y2V2|CHSP1_HUMAN	Calcium-regulated heat-stable protein 1 OS=Homo sapiens OX=9606 GN=CARHSP1 PE=1 SV=2	HUMAN	1	Q9Y2V2	GN=CARHSP1	0.887156	0.851555	3.13329	0.283139	2.77971	--	1980	1.78	1.78	21.09	7.483	7.483
sp|O76094|SRP72_HUMAN	Signal recognition particle subunit SRP72 OS=Homo sapiens OX=9606 GN=SRP72 PE=1 SV=3	HUMAN	2	O76094	GN=SRP72	0.887156	0.782913	2.60615	0.340408	2.31206	--	1194	4.3	5.47	25.04	8.346	3.875
sp|P63220|RS21_HUMAN	40S ribosomal protein S21 OS=Homo sapiens OX=9606 GN=RPS21 PE=1 SV=1	HUMAN	2	P63220	GN=RPS21	0.887156	0.83203	2.10863	0.440555	1.87068	--	1382	3.49	3.99	50.6	28.92	22.89
sp|O00461|GOLI4_HUMAN	Golgi integral membrane protein 4 OS=Homo sapiens OX=9606 GN=GOLIM4 PE=1 SV=1	HUMAN	2	O00461	GN=GOLIM4	0.887156	0.766141	2.0893	0.42462	1.85353	--	1457	3.08	3.45	22.13	4.598	3.879
sp|Q2M389|WASC4_HUMAN	WASH complex subunit 4 OS=Homo sapiens OX=9606 GN=WASHC4 PE=1 SV=2	HUMAN	2	Q2M389	GN=WASHC4	0.887156	0.825717	2.0893	0.42462	1.85353	--	1497	2.89	5.89	19.78	5.2	1.449
sp|P42768|WASP_HUMAN	Wiskott-Aldrich syndrome protein OS=Homo sapiens OX=9606 GN=WAS PE=1 SV=4	HUMAN	1	P42768	GN=WAS	0.887156	0.825247	2.0893	0.42462	1.85353	--	1746	2.08	2.5	13.15	7.171	4.183
sp|P0CG22|DR4L1_HUMAN	Putative dehydrogenase/reductase SDR family member 4-like 1 OS=Homo sapiens OX=9606 GN=DHRS4L1 PE=5 SV=1	HUMAN	3	P0CG22	GN=DHRS4L1	0.887156	0.831741	2.0893	0.42462	1.85353	--	1830	2.01	3.13	24.56	8.185	8.185
sp|P13688|CEAM1_HUMAN	Carcinoembryonic antigen-related cell adhesion molecule 1 OS=Homo sapiens OX=9606 GN=CEACAM1 PE=1 SV=2	HUMAN	3	P13688	GN=CEACAM1	0.887156	0.827386	2.0893	0.42462	1.85353	--	1862	2	4.28	11.98	7.414	5.703
sp|Q969G5|CAVN3_HUMAN	Caveolae-associated protein 3 OS=Homo sapiens OX=9606 GN=CAVIN3 PE=1 SV=3	HUMAN	4	Q969G5	GN=CAVIN3	0.887156	0.790056	1.95885	0.452898	1.7378	--	1404	3.36	5.67	25.29	11.49	9.962
sp|Q93052|LPP_HUMAN	Lipoma-preferred partner OS=Homo sapiens OX=9606 GN=LPP PE=1 SV=1	HUMAN	3	Q93052	GN=LPP	0.887156	0.780969	1.77011	0.383707	1.57036	--	1040	5.56	5.98	14.71	8.17	6.373
sp|Q9UMY4|SNX12_HUMAN	Sorting nexin-12 OS=Homo sapiens OX=9606 GN=SNX12 PE=1 SV=3	HUMAN	1	Q9UMY4	GN=SNX12	0.887156	0.525246	1.6293	0.544503	1.44544	--	2070	1.45	1.78	34.3	14.53	4.07
sp|Q15126|PMVK_HUMAN	Phosphomevalonate kinase OS=Homo sapiens OX=9606 GN=PMVK PE=1 SV=3	HUMAN	2	Q15126	GN=PMVK	0.887156	0.674877	1.58489	0.559758	1.40605	--	1508	2.85	3.01	30.21	10.94	10.94
sp|O00483|NDUA4_HUMAN	Cytochrome c oxidase subunit NDUFA4 OS=Homo sapiens OX=9606 GN=NDUFA4 PE=1 SV=1	HUMAN	2	O00483	GN=NDUFA4	0.887156	0.744508	1.5417	0.529663	1.36773	--	1149	4.59	4.78	46.91	30.86	20.99
sp|P22087|FBRL_HUMAN	rRNA 2'-O-methyltransferase fibrillarin OS=Homo sapiens OX=9606 GN=FBL PE=1 SV=2	HUMAN	5	P22087	GN=FBL	0.887156	0.750659	1.38038	0.515229	1.22462	--	783	8.01	8.46	53.58	19	14.95
sp|P09661|RU2A_HUMAN	U2 small nuclear ribonucleoprotein A' OS=Homo sapiens OX=9606 GN=SNRPA1 PE=1 SV=2	HUMAN	3	P09661	GN=SNRPA1	0.887156	0.698266	1.38038	0.642688	1.22462	--	1422	3.24	4.41	35.29	18.04	13.33
sp|O60610|DIAP1_HUMAN	Protein diaphanous homolog 1 OS=Homo sapiens OX=9606 GN=DIAPH1 PE=1 SV=2	HUMAN	10	O60610	GN=DIAPH1	0.887156	0.515181	1.34276	0.559758	1.19124	--	692	9.28	19.57	25.71	10.69	6.053
sp|Q13838|DX39B_HUMAN	Spliceosome RNA helicase DDX39B OS=Homo sapiens OX=9606 GN=DDX39B PE=1 SV=1	HUMAN	9	Q13838	GN=DDX39B	0.887156	0.670585	1.28233	0.685488	1.13763	--	384	16.41	18.27	40.19	23.6	18.22
sp|Q9Y678|COPG1_HUMAN	Coatomer subunit gamma-1 OS=Homo sapiens OX=9606 GN=COPG1 PE=1 SV=1	HUMAN	5	Q9Y678	GN=COPG1	0.887156	0.840811	1.27057	0.642688	1.1272	--	602	10.6	13.59	28.49	12.59	6.979
sp|Q9UMR2|DD19B_HUMAN	ATP-dependent RNA helicase DDX19B OS=Homo sapiens OX=9606 GN=DDX19B PE=1 SV=1	HUMAN	2	Q9UMR2	GN=DDX19B	0.887156	0.441285	1.27057	0.698232	1.1272	--	1249	4.09	5.39	21.09	8.768	5.846
sp|Q15084|PDIA6_HUMAN	Protein disulfide-isomerase A6 OS=Homo sapiens OX=9606 GN=PDIA6 PE=1 SV=1	HUMAN	14	Q15084	GN=PDIA6	0.887156	0.0267105	1.23595	0.731139	1.09648	--	271	21.35	23.43	59.77	40.68	29.55
sp|Q9NTZ6|RBM12_HUMAN	RNA-binding protein 12 OS=Homo sapiens OX=9606 GN=RBM12 PE=1 SV=1	HUMAN	1	Q9NTZ6	GN=RBM12	0.879022	0.719666	2.31206	0.366438	2.03236	--	1949	1.9	2.36	18.13	3.112	1.073
sp|O43837|IDH3B_HUMAN	Isocitrate dehydrogenase [NAD] subunit beta, mitochondrial OS=Homo sapiens OX=9606 GN=IDH3B PE=1 SV=2	HUMAN	2	O43837	GN=IDH3B	0.879022	0.701053	2.0893	0.420727	1.83654	--	1577	2.51	3.17	29.09	7.013	4.675
sp|Q8WY22|BRI3B_HUMAN	BRI3-binding protein OS=Homo sapiens OX=9606 GN=BRI3BP PE=1 SV=1	HUMAN	1	Q8WY22	GN=BRI3BP	0.879022	0.811938	2.0893	0.420727	1.83654	--	1687	2.16	2.43	24.3	11.95	7.57
sp|Q99615|DNJC7_HUMAN	DnaJ homolog subfamily C member 7 OS=Homo sapiens OX=9606 GN=DNAJC7 PE=1 SV=2	HUMAN	2	Q99615	GN=DNAJC7	0.879022	0.816354	2.0893	0.420727	1.83654	--	1763	2.06	4.45	22.87	10.73	3.036
sp|Q6YP21|KAT3_HUMAN	Kynurenine--oxoglutarate transaminase 3 OS=Homo sapiens OX=9606 GN=KYAT3 PE=1 SV=1	HUMAN	1	Q6YP21	GN=KYAT3	0.879022	0.815145	2.0893	0.420727	1.83654	--	1778	2.05	3.28	23.35	8.37	3.524
sp|Q9UNK0|STX8_HUMAN	Syntaxin-8 OS=Homo sapiens OX=9606 GN=STX8 PE=1 SV=2	HUMAN	1	Q9UNK0	GN=STX8	0.879022	0.808904	2.0893	0.420727	1.83654	--	1796	2.03	3.93	38.98	21.61	6.356
sp|O43402|EMC8_HUMAN	ER membrane protein complex subunit 8 OS=Homo sapiens OX=9606 GN=EMC8 PE=1 SV=1	HUMAN	1	O43402	GN=EMC8	0.879022	0.814537	2.0893	0.420727	1.83654	--	2017	1.64	2.13	18.1	6.667	4.286
sp|Q15637|SF01_HUMAN	Splicing factor 1 OS=Homo sapiens OX=9606 GN=SF1 PE=1 SV=4	HUMAN	1	Q15637	GN=SF1	0.879022	0.906581	1.90546	0.461318	1.67494	--	1645	2.27	2.98	14.55	5.477	2.504
sp|P08240|SRPRA_HUMAN	Signal recognition particle receptor subunit alpha OS=Homo sapiens OX=9606 GN=SRPRA PE=1 SV=2	HUMAN	4	P08240	GN=SRPRA	0.879022	0.676333	1.7378	0.469894	1.52757	--	992	5.98	8.66	33.07	12.54	6.113
sp|O60763|USO1_HUMAN	General vesicular transport factor p115 OS=Homo sapiens OX=9606 GN=USO1 PE=1 SV=2	HUMAN	5	O60763	GN=USO1	0.879022	0.763246	1.58489	0.544503	1.39316	--	1936	1.93	8.18	21.73	8.94	2.911
sp|O00160|MYO1F_HUMAN	Unconventional myosin-If OS=Homo sapiens OX=9606 GN=MYO1F PE=1 SV=3	HUMAN	7	O00160	GN=MYO1F	0.879022	0.803199	1.44544	0.448745	1.27057	--	758	8.28	13.44	26.32	10.11	7.377
sp|P52888|THOP1_HUMAN	Thimet oligopeptidase OS=Homo sapiens OX=9606 GN=THOP1 PE=1 SV=2	HUMAN	3	P52888	GN=THOP1	0.879022	0.582165	1.44544	0.608135	1.27057	--	1680	2.17	7.35	26.56	8.418	2.903
sp|P27708|PYR1_HUMAN	CAD protein OS=Homo sapiens OX=9606 GN=CAD PE=1 SV=3	HUMAN	6	P27708	GN=CAD	0.879022	0.640349	1.44544	0.608135	1.27057	--	2011	1.66	6.06	18.65	4.225	1.798
sp|P54577|SYYC_HUMAN	Tyrosine--tRNA ligase, cytoplasmic OS=Homo sapiens OX=9606 GN=YARS PE=1 SV=4	HUMAN	5	P54577	GN=YARS	0.879022	0.436539	1.43219	0.529663	1.25892	--	908	6.69	9.91	37.88	13.64	7.576
sp|O60749|SNX2_HUMAN	Sorting nexin-2 OS=Homo sapiens OX=9606 GN=SNX2 PE=1 SV=2	HUMAN	6	O60749	GN=SNX2	0.879022	0.969372	1.38038	0.534564	1.21339	--	495	12.65	13.42	38.73	16.38	12.91
sp|O14979|HNRDL_HUMAN	Heterogeneous nuclear ribonucleoprotein D-like OS=Homo sapiens OX=9606 GN=HNRNPDL PE=1 SV=3	HUMAN	3	O14979	GN=HNRNPDL	0.879022	0.835359	1.38038	0.636796	1.21339	--	1655	2.23	7.13	32.14	18.33	5.238
sp|P60842|IF4A1_HUMAN	Eukaryotic initiation factor 4A-I OS=Homo sapiens OX=9606 GN=EIF4A1 PE=1 SV=1	HUMAN	18	P60842	GN=EIF4A1	0.879022	0.35373	1.30617	0.57544	1.14815	--	144	32.27	33.33	64.29	53.94	43.84
sp|Q15393|SF3B3_HUMAN	Splicing factor 3B subunit 3 OS=Homo sapiens OX=9606 GN=SF3B3 PE=1 SV=4	HUMAN	9	Q15393	GN=SF3B3	0.879022	0.953929	1.2942	0.642688	1.13763	--	298	19.71	21.78	28.02	13.06	8.299
sp|Q969V3|NCLN_HUMAN	Nicalin OS=Homo sapiens OX=9606 GN=NCLN PE=1 SV=2	HUMAN	5	Q969V3	GN=NCLN	0.879022	0.40352	1.25892	0.679204	1.10662	--	739	8.57	10.75	28.42	14.21	9.236
sp|O94973|AP2A2_HUMAN	AP-2 complex subunit alpha-2 OS=Homo sapiens OX=9606 GN=AP2A2 PE=1 SV=2	HUMAN	8	O94973	GN=AP2A2	0.879022	0.812992	1.25892	0.698232	1.10662	--	1186	4.33	16.42	32.59	16.08	9.372
sp|O75340|PDCD6_HUMAN	Programmed cell death protein 6 OS=Homo sapiens OX=9606 GN=PDCD6 PE=1 SV=1	HUMAN	2	O75340	GN=PDCD6	0.879022	0.559488	1.14815	0.765597	1.00925	--	1325	3.86	5.02	32.46	15.71	10.47
sp|P05164|PERM_HUMAN	Myeloperoxidase OS=Homo sapiens OX=9606 GN=MPO PE=1 SV=1	HUMAN	64	P05164	GN=MPO	0.879022	0.260901	1.11686	0.787046	0.981748	--	40	71.15	73.08	67.25	52.21	46.98
sp|P35573|GDE_HUMAN	Glycogen debranching enzyme OS=Homo sapiens OX=9606 GN=AGL PE=1 SV=3	HUMAN	4	P35573	GN=AGL	0.870964	0.75255	14.0605	0.0648634	12.2462	--	1953	1.87	8.42	24.09	5.352	2.089
sp|Q9Y5K5|UCHL5_HUMAN	Ubiquitin carboxyl-terminal hydrolase isozyme L5 OS=Homo sapiens OX=9606 GN=UCHL5 PE=1 SV=3	HUMAN	1	Q9Y5K5	GN=UCHL5	0.870964	0.573004	3.49945	0.248886	3.04789	--	1553	2.6	2.79	27.66	7.295	3.343
sp|O95486|SC24A_HUMAN	Protein transport protein Sec24A OS=Homo sapiens OX=9606 GN=SEC24A PE=1 SV=2	HUMAN	1	O95486	GN=SEC24A	0.870964	0.923667	2.67917	0.325087	2.33346	--	1970	1.8	3.62	13.63	5.489	0.7319
sp|Q14444|CAPR1_HUMAN	Caprin-1 OS=Homo sapiens OX=9606 GN=CAPRIN1 PE=1 SV=2	HUMAN	1	Q14444	GN=CAPRIN1	0.870964	0.59073	2.37684	0.366438	2.07014	--	1591	2.44	2.87	15.37	6.206	1.551
sp|Q8TD19|NEK9_HUMAN	Serine/threonine-protein kinase Nek9 OS=Homo sapiens OX=9606 GN=NEK9 PE=1 SV=2	HUMAN	3	Q8TD19	GN=NEK9	0.870964	0.793112	2.0893	0.413047	1.8197	--	1702	2.13	5.38	20.12	7.252	2.145
sp|Q9NZ45|CISD1_HUMAN	CDGSH iron-sulfur domain-containing protein 1 OS=Homo sapiens OX=9606 GN=CISD1 PE=1 SV=1	HUMAN	2	Q9NZ45	GN=CISD1	0.870964	0.796792	2.0893	0.416869	1.8197	--	1879	2	2.67	22.22	13.89	13.89
sp|Q658P3|STEA3_HUMAN	Metalloreductase STEAP3 OS=Homo sapiens OX=9606 GN=STEAP3 PE=1 SV=2	HUMAN	1	Q658P3	GN=STEAP3	0.870964	0.766797	2.0893	0.416869	1.8197	--	1929	1.96	2.17	12.91	2.254	2.254
sp|Q4V328|GRAP1_HUMAN	GRIP1-associated protein 1 OS=Homo sapiens OX=9606 GN=GRIPAP1 PE=1 SV=1	HUMAN	5	Q4V328	GN=GRIPAP1	0.870964	0.66435	2.0893	0.416869	1.8197	--	2042	1.54	6.6	24.14	6.659	3.805
sp|Q8WWY3|PRP31_HUMAN	U4/U6 small nuclear ribonucleoprotein Prp31 OS=Homo sapiens OX=9606 GN=PRPF31 PE=1 SV=2	HUMAN	2	Q8WWY3	GN=PRPF31	0.870964	0.660191	2.0893	0.416869	1.8197	--	2075	1.42	2.74	14.23	3.607	2.605
sp|P09486|SPRC_HUMAN	SPARC OS=Homo sapiens OX=9606 GN=SPARC PE=1 SV=1	HUMAN	4	P09486	GN=SPARC	0.870964	0.865529	1.5417	0.544503	1.34276	--	1074	5.17	5.46	36.63	23.43	13.86
sp|P46778|RL21_HUMAN	60S ribosomal protein L21 OS=Homo sapiens OX=9606 GN=RPL21 PE=1 SV=2	HUMAN	5	P46778	GN=RPL21	0.870964	0.741647	1.41906	0.608135	1.23595	--	886	6.88	8.7	84.38	40.63	21.25
sp|P55001|MFAP2_HUMAN	Microfibrillar-associated protein 2 OS=Homo sapiens OX=9606 GN=MFAP2 PE=2 SV=1	HUMAN	1	P55001	GN=MFAP2	0.870964	0.859489	1.36773	0.636796	1.19124	--	2046	1.54	1.79	15.3	5.464	5.464
sp|P07738|PMGE_HUMAN	Bisphosphoglycerate mutase OS=Homo sapiens OX=9606 GN=BPGM PE=1 SV=2	HUMAN	7	P07738	GN=BPGM	0.870964	0.800669	1.30617	0.648634	1.13763	--	529	11.71	13.05	52.9	35.91	30.12
sp|Q16134|ETFD_HUMAN	Electron transfer flavoprotein-ubiquinone oxidoreductase, mitochondrial OS=Homo sapiens OX=9606 GN=ETFDH PE=1 SV=2	HUMAN	3	Q16134	GN=ETFDH	0.870964	0.391929	1.25892	0.691831	1.09648	--	1284	4.01	5.47	23.34	9.4	3.728
sp|Q7L1Q6|BZW1_HUMAN	Basic leucine zipper and W2 domain-containing protein 1 OS=Homo sapiens OX=9606 GN=BZW1 PE=1 SV=1	HUMAN	4	Q7L1Q6	GN=BZW1	0.870964	0.637561	1.23595	0.672977	1.07647	--	1983	1.77	5.52	37.23	12.17	4.057
sp|Q86UT6|NLRX1_HUMAN	NLR family member X1 OS=Homo sapiens OX=9606 GN=NLRX1 PE=1 SV=1	HUMAN	2	Q86UT6	GN=NLRX1	0.862979	0.729434	4.28548	0.201372	3.69828	--	1475	2.99	5.73	21.95	5.949	2.359
sp|P01701|LV151_HUMAN	Immunoglobulin lambda variable 1-51 OS=Homo sapiens OX=9606 GN=IGLV1-51 PE=1 SV=2	HUMAN	2	P01701	GN=IGLV1-51	0.862979	0.896839	3.69828	0.224906	3.19154	--	1472	3.01	3.06	35.9	21.37	21.37
sp|Q3LXA3|TKFC_HUMAN	Triokinase/FMN cyclase OS=Homo sapiens OX=9606 GN=TKFC PE=1 SV=2	HUMAN	2	Q3LXA3	GN=TKFC	0.862979	0.620389	2.46604	0.349945	2.12814	--	1704	2.13	4.12	23.83	5.565	2.783
sp|A0A0B4J1V0|HV315_HUMAN	Immunoglobulin heavy variable 3-15 OS=Homo sapiens OX=9606 GN=IGHV3-15 PE=3 SV=1	HUMAN	3	A0A0B4J1V0	GN=IGHV3-15	0.862979	0.738844	2.0893	0.413047	1.80302	--	1139	4.63	5.86	55.46	39.5	31.09
sp|P0DP04|HV43D_HUMAN	Immunoglobulin heavy variable 3-43D OS=Homo sapiens OX=9606 GN=IGHV3-43D PE=3 SV=1	HUMAN	8	P0DP04	GN=IGHV3-43D	0.862979	0.77736	2.0893	0.413047	1.80302	--	1480	2.96	11.89	73.73	50	45.76
sp|Q9UPT5|EXOC7_HUMAN	Exocyst complex component 7 OS=Homo sapiens OX=9606 GN=EXOC7 PE=1 SV=3	HUMAN	1	Q9UPT5	GN=EXOC7	0.862979	0.779695	2.0893	0.413047	1.80302	--	1675	2.19	3.49	19.32	5.442	1.633
sp|O75165|DJC13_HUMAN	DnaJ homolog subfamily C member 13 OS=Homo sapiens OX=9606 GN=DNAJC13 PE=1 SV=5	HUMAN	5	O75165	GN=DNAJC13	0.862979	0.75575	2.0893	0.413047	1.80302	--	1744	2.08	7.56	20.42	3.7	1.382
sp|P21283|VATC1_HUMAN	V-type proton ATPase subunit C 1 OS=Homo sapiens OX=9606 GN=ATP6V1C1 PE=1 SV=4	HUMAN	2	P21283	GN=ATP6V1C1	0.862979	0.95786	1.92309	0.409261	1.65959	--	1769	2.06	2.49	30.63	11.26	4.712
sp|P10155|RO60_HUMAN	60 kDa SS-A/Ro ribonucleoprotein OS=Homo sapiens OX=9606 GN=TROVE2 PE=1 SV=2	HUMAN	2	P10155	GN=TROVE2	0.862979	0.639223	1.48594	0.544503	1.28233	--	1172	4.42	6.15	28.44	10.22	4.833
sp|Q16629|SRSF7_HUMAN	Serine/arginine-rich splicing factor 7 OS=Homo sapiens OX=9606 GN=SRSF7 PE=1 SV=1	HUMAN	2	Q16629	GN=SRSF7	0.862979	0.983542	1.47231	0.564937	1.27057	--	1454	3.1	3.4	51.26	10.5	8.824
sp|Q9NWV4|CA123_HUMAN	UPF0587 protein C1orf123 OS=Homo sapiens OX=9606 GN=C1orf123 PE=1 SV=1	HUMAN	2	Q9NWV4	GN=C1orf123	0.862979	0.767012	1.44544	0.597035	1.24738	--	1491	2.92	3.06	31.25	19.37	14.37
sp|P37235|HPCL1_HUMAN	Hippocalcin-like protein 1 OS=Homo sapiens OX=9606 GN=HPCAL1 PE=1 SV=3	HUMAN	2	P37235	GN=HPCAL1	0.862979	0.757129	1.38038	0.625173	1.19124	--	1700	2.14	2.3	18.13	11.4	9.326
sp|Q96AC1|FERM2_HUMAN	Fermitin family homolog 2 OS=Homo sapiens OX=9606 GN=FERMT2 PE=1 SV=1	HUMAN	7	Q96AC1	GN=FERMT2	0.862979	0.796646	1.36773	0.597035	1.18032	--	558	11.22	16.63	32.94	18.38	11.91
sp|Q53GQ0|DHB12_HUMAN	Very-long-chain 3-oxoacyl-CoA reductase OS=Homo sapiens OX=9606 GN=HSD17B12 PE=1 SV=2	HUMAN	3	Q53GQ0	GN=HSD17B12	0.862979	0.827971	1.35519	0.630957	1.1695	--	974	6.09	7.2	30.77	15.06	10.9
sp|P12081|SYHC_HUMAN	Histidine--tRNA ligase, cytoplasmic OS=Homo sapiens OX=9606 GN=HARS PE=1 SV=2	HUMAN	5	P12081	GN=HARS	0.862979	0.473065	1.34276	0.625173	1.15878	--	605	10.58	12.47	41.85	14.73	9.43
sp|Q15056|IF4H_HUMAN	Eukaryotic translation initiation factor 4H OS=Homo sapiens OX=9606 GN=EIF4H PE=1 SV=5	HUMAN	3	Q15056	GN=EIF4H	0.862979	0.843888	1.33045	0.57544	1.14815	--	1007	5.81	6.23	60.89	23.39	17.34
sp|P06576|ATPB_HUMAN	ATP synthase subunit beta, mitochondrial OS=Homo sapiens OX=9606 GN=ATP5F1B PE=1 SV=3	HUMAN	34	P06576	GN=ATP5F1B	0.862979	0.903658	1.20226	0.744732	1.03753	--	95	40.14	41.27	65.78	53.69	50.09
sp|P00367|DHE3_HUMAN	Glutamate dehydrogenase 1, mitochondrial OS=Homo sapiens OX=9606 GN=GLUD1 PE=1 SV=2	HUMAN	19	P00367	GN=GLUD1	0.862979	0.755568	1.20226	0.691831	1.03753	--	102	38.9	40.47	56.27	46.77	36.74
sp|P51648|AL3A2_HUMAN	Fatty aldehyde dehydrogenase OS=Homo sapiens OX=9606 GN=ALDH3A2 PE=1 SV=1	HUMAN	3	P51648	GN=ALDH3A2	0.862979	0.634852	1.20226	0.630957	1.03753	--	1318	3.9	7.35	28.25	7.629	5.773
sp|Q5VYK3|ECM29_HUMAN	Proteasome adapter and scaffold protein ECM29 OS=Homo sapiens OX=9606 GN=ECPAS PE=1 SV=2	HUMAN	2	Q5VYK3	GN=ECPAS	0.855067	0.708343	5.91562	0.145881	5.05825	--	2062	1.48	6.62	25.58	7.48	0.5962
sp|Q08477|CP4F3_HUMAN	Docosahexaenoic acid omega-hydroxylase CYP4F3 OS=Homo sapiens OX=9606 GN=CYP4F3 PE=1 SV=2	HUMAN	2	Q08477	GN=CYP4F3	0.855067	0.733352	2.208	0.387258	1.88799	--	2028	1.6	3.38	22.12	8.269	1.538
sp|O00410|IPO5_HUMAN	Importin-5 OS=Homo sapiens OX=9606 GN=IPO5 PE=1 SV=4	HUMAN	3	O00410	GN=IPO5	0.855067	0.721589	2.10863	0.409261	1.80302	--	1058	5.36	9.19	19.42	7.201	3.191
sp|Q2TAY7|SMU1_HUMAN	WD40 repeat-containing protein SMU1 OS=Homo sapiens OX=9606 GN=SMU1 PE=1 SV=2	HUMAN	3	Q2TAY7	GN=SMU1	0.855067	0.770573	2.0893	0.409261	1.78649	--	1795	2.03	5	24.17	7.992	5.263
sp|Q9UBB5|MBD2_HUMAN	Methyl-CpG-binding domain protein 2 OS=Homo sapiens OX=9606 GN=MBD2 PE=1 SV=1	HUMAN	1	Q9UBB5	GN=MBD2	0.855067	0.767612	2.0893	0.409261	1.78649	--	1944	1.92	2.69	27.49	4.866	2.433
sp|Q86VS8|HOOK3_HUMAN	Protein Hook homolog 3 OS=Homo sapiens OX=9606 GN=HOOK3 PE=1 SV=2	HUMAN	3	Q86VS8	GN=HOOK3	0.855067	0.775011	2.0893	0.409261	1.78649	--	2081	1.4	4.72	28.55	5.571	3.343
sp|Q9H3U1|UN45A_HUMAN	Protein unc-45 homolog A OS=Homo sapiens OX=9606 GN=UNC45A PE=1 SV=1	HUMAN	4	Q9H3U1	GN=UNC45A	0.855067	0.759809	2.0893	0.409261	1.78649	--	2105	1.33	6.73	28.07	6.144	1.801
sp|O75694|NU155_HUMAN	Nuclear pore complex protein Nup155 OS=Homo sapiens OX=9606 GN=NUP155 PE=1 SV=1	HUMAN	4	O75694	GN=NUP155	0.855067	0.470863	2.05116	0.416869	1.75388	--	1976	1.78	7.34	18.48	5.032	1.725
sp|Q92905|CSN5_HUMAN	COP9 signalosome complex subunit 5 OS=Homo sapiens OX=9606 GN=COPS5 PE=1 SV=4	HUMAN	4	Q92905	GN=COPS5	0.855067	0.632083	1.87068	0.432514	1.59956	--	1177	4.39	6.66	24.25	17.37	11.98
sp|P35580|MYH10_HUMAN	Myosin-10 OS=Homo sapiens OX=9606 GN=MYH10 PE=1 SV=3	HUMAN	27	P35580	GN=MYH10	0.855067	0.42915	1.58489	0.42462	1.35519	--	499	12.57	56.29	42.56	19.38	12.96
sp|P21291|CSRP1_HUMAN	Cysteine and glycine-rich protein 1 OS=Homo sapiens OX=9606 GN=CSRP1 PE=1 SV=3	HUMAN	2	P21291	GN=CSRP1	0.855067	0.715396	1.48594	0.428549	1.27057	--	1196	4.29	4.42	44.04	27.98	16.58
sp|Q14683|SMC1A_HUMAN	Structural maintenance of chromosomes protein 1A OS=Homo sapiens OX=9606 GN=SMC1A PE=1 SV=2	HUMAN	4	Q14683	GN=SMC1A	0.855067	0.33769	1.47231	0.580764	1.25892	--	1546	2.63	12.91	36.01	8.273	1.703
sp|Q16363|LAMA4_HUMAN	Laminin subunit alpha-4 OS=Homo sapiens OX=9606 GN=LAMA4 PE=1 SV=4	HUMAN	12	Q16363	GN=LAMA4	0.855067	0.606641	1.33045	0.597035	1.13763	--	396	15.77	21.03	27.59	11.57	6.912
sp|Q5SSJ5|HP1B3_HUMAN	Heterochromatin protein 1-binding protein 3 OS=Homo sapiens OX=9606 GN=HP1BP3 PE=1 SV=1	HUMAN	8	Q5SSJ5	GN=HP1BP3	0.855067	0.959378	1.31826	0.57544	1.1272	--	405	15.43	16.12	37.97	16.82	15.19
sp|O00159|MYO1C_HUMAN	Unconventional myosin-Ic OS=Homo sapiens OX=9606 GN=MYO1C PE=1 SV=4	HUMAN	19	O00159	GN=MYO1C	0.855067	0.876392	1.2942	0.559758	1.10662	--	137	33.61	42.32	38.38	26.34	18.63
sp|P51116|FXR2_HUMAN	Fragile X mental retardation syndrome-related protein 2 OS=Homo sapiens OX=9606 GN=FXR2 PE=1 SV=2	HUMAN	3	P51116	GN=FXR2	0.855067	0.806494	1.2942	0.660694	1.10662	--	1023	5.67	6.19	32.69	5.498	4.903
sp|P62829|RL23_HUMAN	60S ribosomal protein L23 OS=Homo sapiens OX=9606 GN=RPL23 PE=1 SV=1	HUMAN	4	P62829	GN=RPL23	0.855067	0.885972	1.23595	0.60256	1.05682	--	718	8.85	9.64	64.29	46.43	29.29
sp|Q9NVA2|SEP11_HUMAN	Septin-11 OS=Homo sapiens OX=9606 GN=SEPT11 PE=1 SV=3	HUMAN	5	Q9NVA2	GN=SEPT11	0.855067	0.435281	1.23595	0.636796	1.05682	--	793	7.95	10.41	40.33	16.08	10.49
sp|P53680|AP2S1_HUMAN	AP-2 complex subunit sigma OS=Homo sapiens OX=9606 GN=AP2S1 PE=1 SV=2	HUMAN	2	P53680	GN=AP2S1	0.847227	0.675224	17.7011	0.0534564	14.9969	--	1385	3.48	3.53	30.99	13.38	13.38
sp|P53990|IST1_HUMAN	IST1 homolog OS=Homo sapiens OX=9606 GN=IST1 PE=1 SV=1	HUMAN	4	P53990	GN=IST1	0.847227	0.531809	9.28966	0.0912011	7.87046	--	2048	1.53	4.23	28.85	15.93	9.341
sp|O43865|SAHH2_HUMAN	S-adenosylhomocysteine hydrolase-like protein 1 OS=Homo sapiens OX=9606 GN=AHCYL1 PE=1 SV=2	HUMAN	2	O43865	GN=AHCYL1	0.847227	0.756316	2.10863	0.405508	1.78649	--	1288	4.01	4.5	18.49	5.66	3.774
sp|Q13057|COASY_HUMAN	Bifunctional coenzyme A synthase OS=Homo sapiens OX=9606 GN=COASY PE=1 SV=4	HUMAN	3	Q13057	GN=COASY	0.847227	0.759556	2.0893	0.405508	1.77011	--	1713	2.11	4.83	22.87	7.801	3.546
sp|P31937|3HIDH_HUMAN	3-hydroxyisobutyrate dehydrogenase, mitochondrial OS=Homo sapiens OX=9606 GN=HIBADH PE=1 SV=2	HUMAN	3	P31937	GN=HIBADH	0.847227	0.669055	1.92309	0.436516	1.6293	--	1262	4.07	4.42	31.25	13.69	13.69
sp|Q9Y680|FKBP7_HUMAN	Peptidyl-prolyl cis-trans isomerase FKBP7 OS=Homo sapiens OX=9606 GN=FKBP7 PE=1 SV=2	HUMAN	1	Q9Y680	GN=FKBP7	0.847227	0.71653	1.87068	0.270396	1.58489	--	1791	2.04	2.43	32.43	9.91	5.405
sp|P06331|HV434_HUMAN	Immunoglobulin heavy variable 4-34 OS=Homo sapiens OX=9606 GN=IGHV4-34 PE=1 SV=2	HUMAN	7	P06331	GN=IGHV4-34	0.847227	0.983882	1.78649	0.359749	1.51356	--	823	7.55	8.56	47.15	29.27	25.2
sp|P26440|IVD_HUMAN	Isovaleryl-CoA dehydrogenase, mitochondrial OS=Homo sapiens OX=9606 GN=IVD PE=1 SV=1	HUMAN	4	P26440	GN=IVD	0.847227	0.67569	1.67494	0.483059	1.41906	--	995	5.96	7.52	30.26	17.73	9.929
sp|P20810|ICAL_HUMAN	Calpastatin OS=Homo sapiens OX=9606 GN=CAST PE=1 SV=4	HUMAN	5	P20810	GN=CAST	0.847227	0.952472	1.64437	0.474242	1.39316	--	701	9.08	9.93	33.76	13.84	10.59
sp|P33908|MA1A1_HUMAN	Mannosyl-oligosaccharide 1,2-alpha-mannosidase IA OS=Homo sapiens OX=9606 GN=MAN1A1 PE=1 SV=3	HUMAN	5	P33908	GN=MAN1A1	0.847227	0.597219	1.49969	0.564937	1.27057	--	1283	4.01	7.45	27.26	8.729	5.513
sp|O00116|ADAS_HUMAN	Alkyldihydroxyacetonephosphate synthase, peroxisomal OS=Homo sapiens OX=9606 GN=AGPS PE=1 SV=1	HUMAN	5	O00116	GN=AGPS	0.847227	0.868681	1.39316	0.564937	1.18032	--	1506	2.85	5.64	22.04	9.271	5.623
sp|Q15758|AAAT_HUMAN	Neutral amino acid transporter B(0) OS=Homo sapiens OX=9606 GN=SLC1A5 PE=1 SV=2	HUMAN	1	Q15758	GN=SLC1A5	0.847227	0.748605	1.38038	0.613762	1.1695	--	1784	2.04	3	25.51	9.242	3.697
sp|P26447|S10A4_HUMAN	Protein S100-A4 OS=Homo sapiens OX=9606 GN=S100A4 PE=1 SV=1	HUMAN	4	P26447	GN=S100A4	0.847227	0.930637	1.28233	0.625173	1.08643	--	738	8.58	9.28	68.32	47.52	35.64
sp|Q8N163|CCAR2_HUMAN	Cell cycle and apoptosis regulator protein 2 OS=Homo sapiens OX=9606 GN=CCAR2 PE=1 SV=2	HUMAN	3	Q8N163	GN=CCAR2	0.847227	0.117313	1.24738	0.685488	1.05682	--	1643	2.27	5.41	19.5	5.2	3.467
sp|Q01995|TAGL_HUMAN	Transgelin OS=Homo sapiens OX=9606 GN=TAGLN PE=1 SV=4	HUMAN	10	Q01995	GN=TAGLN	0.847227	0.704124	1.13763	0.685488	0.963829	--	419	14.99	15.69	61.19	42.79	42.79
sp|P52943|CRIP2_HUMAN	Cysteine-rich protein 2 OS=Homo sapiens OX=9606 GN=CRIP2 PE=1 SV=1	HUMAN	1	P52943	GN=CRIP2	0.83946	0.628218	3.56451	0.235505	2.99226	--	1747	2.08	2.5	22.6	18.75	7.692
sp|Q9NQ79|CRAC1_HUMAN	Cartilage acidic protein 1 OS=Homo sapiens OX=9606 GN=CRTAC1 PE=1 SV=2	HUMAN	1	Q9NQ79	GN=CRTAC1	0.83946	0.707393	2.80543	0.30761	2.35505	--	1686	2.16	2.65	16.34	3.782	1.362
sp|Q96I24|FUBP3_HUMAN	Far upstream element-binding protein 3 OS=Homo sapiens OX=9606 GN=FUBP3 PE=1 SV=2	HUMAN	5	Q96I24	GN=FUBP3	0.83946	0.691363	2.22844	0.37325	1.87068	--	1706	2.12	6.47	31.47	15.03	7.517
sp|P62995|TRA2B_HUMAN	Transformer-2 protein homolog beta OS=Homo sapiens OX=9606 GN=TRA2B PE=1 SV=1	HUMAN	2	P62995	GN=TRA2B	0.83946	0.958099	2.18776	0.325087	1.83654	--	1228	4.16	4.23	40.97	12.85	10.42
sp|Q9BVJ7|DUS23_HUMAN	Dual specificity protein phosphatase 23 OS=Homo sapiens OX=9606 GN=DUSP23 PE=1 SV=1	HUMAN	1	Q9BVJ7	GN=DUSP23	0.83946	0.744394	2.10863	0.401791	1.77011	--	1817	2.02	2.63	24	8.667	5.333
sp|Q96GK7|FAH2A_HUMAN	Fumarylacetoacetate hydrolase domain-containing protein 2A OS=Homo sapiens OX=9606 GN=FAHD2A PE=1 SV=1	HUMAN	1	Q96GK7	GN=FAHD2A	0.83946	0.661383	2.0893	0.401791	1.75388	--	1818	2.02	2.58	21.02	7.962	3.503
sp|P42229|STA5A_HUMAN	Signal transducer and activator of transcription 5A OS=Homo sapiens OX=9606 GN=STAT5A PE=1 SV=1	HUMAN	6	P42229	GN=STAT5A	0.83946	0.759448	1.8197	0.432514	1.52757	--	833	7.46	13.99	25.44	12.85	6.675
sp|P46379|BAG6_HUMAN	Large proline-rich protein BAG6 OS=Homo sapiens OX=9606 GN=BAG6 PE=1 SV=2	HUMAN	2	P46379	GN=BAG6	0.83946	0.737826	1.78649	0.465586	1.49969	--	1274	4.04	4.86	13.96	3.092	1.855
sp|Q9UHX1|PUF60_HUMAN	Poly(U)-binding-splicing factor PUF60 OS=Homo sapiens OX=9606 GN=PUF60 PE=1 SV=1	HUMAN	2	Q9UHX1	GN=PUF60	0.83946	0.546274	1.64437	0.47863	1.38038	--	1311	3.97	4.74	18.78	8.766	4.293
sp|Q00765|REEP5_HUMAN	Receptor expression-enhancing protein 5 OS=Homo sapiens OX=9606 GN=REEP5 PE=1 SV=3	HUMAN	4	Q00765	GN=REEP5	0.83946	0.932419	1.6293	0.416869	1.36773	--	1356	3.64	5.38	31.75	16.4	14.29
sp|Q14257|RCN2_HUMAN	Reticulocalbin-2 OS=Homo sapiens OX=9606 GN=RCN2 PE=1 SV=1	HUMAN	1	Q14257	GN=RCN2	0.83946	0.807705	1.59956	0.524808	1.34276	--	1875	2	3.01	18.3	10.73	5.994
sp|P36776|LONM_HUMAN	Lon protease homolog, mitochondrial OS=Homo sapiens OX=9606 GN=LONP1 PE=1 SV=2	HUMAN	9	P36776	GN=LONP1	0.83946	0.265214	1.58489	0.258226	1.33045	--	728	8.73	16.21	25.34	10.84	6.257
sp|P00403|COX2_HUMAN	Cytochrome c oxidase subunit 2 OS=Homo sapiens OX=9606 GN=MT-CO2 PE=1 SV=1	HUMAN	3	P00403	GN=MT-CO2	0.83946	0.491963	1.52757	0.534564	1.28233	--	1036	5.6	6.27	31.72	19.82	10.57
sp|Q12805|FBLN3_HUMAN	EGF-containing fibulin-like extracellular matrix protein 1 OS=Homo sapiens OX=9606 GN=EFEMP1 PE=1 SV=2	HUMAN	2	Q12805	GN=EFEMP1	0.83946	0.678962	1.47231	0.549541	1.23595	--	1455	3.09	3.48	15.62	7.505	4.665
sp|O14773|TPP1_HUMAN	Tripeptidyl-peptidase 1 OS=Homo sapiens OX=9606 GN=TPP1 PE=1 SV=2	HUMAN	8	O14773	GN=TPP1	0.83946	0.947225	1.38038	0.534564	1.15878	--	675	9.47	10.72	19.89	14.21	11.37
sp|P10253|LYAG_HUMAN	Lysosomal alpha-glucosidase OS=Homo sapiens OX=9606 GN=GAA PE=1 SV=4	HUMAN	8	P10253	GN=GAA	0.83946	0.83589	1.28233	0.529663	1.07647	--	444	14.23	17.22	22.27	14.81	10.19
sp|Q93050|VPP1_HUMAN	V-type proton ATPase 116 kDa subunit a isoform 1 OS=Homo sapiens OX=9606 GN=ATP6V0A1 PE=1 SV=3	HUMAN	3	Q93050	GN=ATP6V0A1	0.83946	0.342529	1.21339	0.691831	1.01859	--	1204	4.24	7.32	22.82	8.602	3.704
sp|Q09161|NCBP1_HUMAN	Nuclear cap-binding protein subunit 1 OS=Homo sapiens OX=9606 GN=NCBP1 PE=1 SV=1	HUMAN	3	Q09161	GN=NCBP1	0.831764	0.481182	4.87529	0.170608	4.05509	--	1732	2.09	5.36	19.11	7.468	3.797
sp|Q9UM54|MYO6_HUMAN	Unconventional myosin-VI OS=Homo sapiens OX=9606 GN=MYO6 PE=1 SV=4	HUMAN	4	Q9UM54	GN=MYO6	0.831764	0.718227	4.61318	0.18197	3.83707	--	1339	3.74	10.96	27.74	8.501	2.396
sp|Q9UM54|MYO6_HUMAN	Unconventional myosin-VI OS=Homo sapiens OX=9606 GN=MYO6 PE=1 SV=4	HUMAN	4	Q9UM54	GN=MYO6	0.831764	0.718227	4.61318	0.18197	3.83707	--	3931	3.74	10.96	27.74	8.501	2.396
sp|P13284|GILT_HUMAN	Gamma-interferon-inducible lysosomal thiol reductase OS=Homo sapiens OX=9606 GN=IFI30 PE=1 SV=3	HUMAN	2	P13284	GN=IFI30	0.831764	0.740667	2.0893	0.398107	1.7378	--	1884	2	2.46	11.2	8	4.4
sp|O95445|APOM_HUMAN	Apolipoprotein M OS=Homo sapiens OX=9606 GN=APOM PE=1 SV=2	HUMAN	2	O95445	GN=APOM	0.831764	0.581513	1.94089	0.235505	1.61436	--	1501	2.88	3.39	32.98	11.17	8.511
sp|P28074|PSB5_HUMAN	Proteasome subunit beta type-5 OS=Homo sapiens OX=9606 GN=PSMB5 PE=1 SV=3	HUMAN	2	P28074	GN=PSMB5	0.831764	0.564905	1.75388	0.474242	1.45881	--	1195	4.3	4.86	33.08	13.31	9.125
sp|O43678|NDUA2_HUMAN	NADH dehydrogenase [ubiquinone] 1 alpha subcomplex subunit 2 OS=Homo sapiens OX=9606 GN=NDUFA2 PE=1 SV=3	HUMAN	1	O43678	GN=NDUFA2	0.831764	0.312066	1.6293	0.505825	1.35519	--	1682	2.17	2.56	80.81	31.31	10.1
sp|Q8NBX0|SCPDL_HUMAN	Saccharopine dehydrogenase-like oxidoreductase OS=Homo sapiens OX=9606 GN=SCCPDH PE=1 SV=1	HUMAN	5	Q8NBX0	GN=SCCPDH	0.831764	0.888169	1.61436	0.436516	1.34276	--	1065	5.29	6.84	23.78	12.35	11.19
sp|P55145|MANF_HUMAN	Mesencephalic astrocyte-derived neurotrophic factor OS=Homo sapiens OX=9606 GN=MANF PE=1 SV=3	HUMAN	4	P55145	GN=MANF	0.831764	0.76261	1.43219	0.524808	1.19124	--	912	6.68	6.89	42.86	23.63	20.33
sp|P57088|TMM33_HUMAN	Transmembrane protein 33 OS=Homo sapiens OX=9606 GN=TMEM33 PE=1 SV=2	HUMAN	4	P57088	GN=TMEM33	0.831764	0.933258	1.43219	0.444631	1.19124	--	1048	5.47	5.9	29.96	16.19	11.74
sp|O60701|UGDH_HUMAN	UDP-glucose 6-dehydrogenase OS=Homo sapiens OX=9606 GN=UGDH PE=1 SV=1	HUMAN	3	O60701	GN=UGDH	0.831764	0.655286	1.38038	0.544503	1.14815	--	925	6.56	7.54	28.34	14.78	8.502
sp|Q12931|TRAP1_HUMAN	Heat shock protein 75 kDa, mitochondrial OS=Homo sapiens OX=9606 GN=TRAP1 PE=1 SV=3	HUMAN	5	Q12931	GN=TRAP1	0.831764	0.679599	1.38038	0.60256	1.14815	--	1053	5.42	9.4	25.43	10.65	7.955
sp|P62750|RL23A_HUMAN	60S ribosomal protein L23a OS=Homo sapiens OX=9606 GN=RPL23A PE=1 SV=1	HUMAN	4	P62750	GN=RPL23A	0.831764	0.912132	1.36773	0.529663	1.13763	--	800	7.89	8.8	60.9	33.33	25
sp|P43243|MATR3_HUMAN	Matrin-3 OS=Homo sapiens OX=9606 GN=MATR3 PE=1 SV=2	HUMAN	5	P43243	GN=MATR3	0.831764	0.656037	1.34276	0.549541	1.11686	--	1018	5.7	7.46	23.73	9.209	6.494
sp|P50148|GNAQ_HUMAN	Guanine nucleotide-binding protein G(q) subunit alpha OS=Homo sapiens OX=9606 GN=GNAQ PE=1 SV=4	HUMAN	4	P50148	GN=GNAQ	0.831764	0.964396	1.33045	0.534564	1.10662	--	947	6.37	8.23	47.91	24.51	12.26
sp|P13611|CSPG2_HUMAN	Versican core protein OS=Homo sapiens OX=9606 GN=VCAN PE=1 SV=3	HUMAN	14	P13611	GN=VCAN	0.831764	0.964495	1.24738	0.660694	1.03753	--	333	18.24	19.89	18.82	5.948	4.064
sp|P08238|HS90B_HUMAN	Heat shock protein HSP 90-beta OS=Homo sapiens OX=9606 GN=HSP90AB1 PE=1 SV=4	HUMAN	37	P08238	GN=HSP90AB1	0.831764	0.62961	1.23595	0.672977	1.02802	--	374	16.81	60.27	65.47	48.76	38.26
sp|Q6PIU2|NCEH1_HUMAN	Neutral cholesterol ester hydrolase 1 OS=Homo sapiens OX=9606 GN=NCEH1 PE=1 SV=3	HUMAN	3	Q6PIU2	GN=NCEH1	0.831764	0.297464	1.18032	0.704693	0.981748	--	1077	5.15	6.08	30.15	12.01	9.804
sp|Q9UHN6|TMEM2_HUMAN	Cell surface hyaluronidase OS=Homo sapiens OX=9606 GN=TMEM2 PE=1 SV=1	HUMAN	2	Q9UHN6	GN=TMEM2	0.824138	0.640338	5.49541	0.149969	4.52898	--	2040	1.55	4.98	23.28	2.242	1.012
sp|Q9UJS0|CMC2_HUMAN	Calcium-binding mitochondrial carrier protein Aralar2 OS=Homo sapiens OX=9606 GN=SLC25A13 PE=1 SV=2	HUMAN	1	Q9UJS0	GN=SLC25A13	0.824138	0.691937	3.69828	0.222843	3.04789	--	1534	2.7	5.03	28.59	9.63	1.185
sp|Q9H7C9|AAMDC_HUMAN	Mth938 domain-containing protein OS=Homo sapiens OX=9606 GN=AAMDC PE=1 SV=1	HUMAN	1	Q9H7C9	GN=AAMDC	0.824138	0.717682	3.28095	0.251189	2.70396	--	1841	2.01	2.26	40.98	7.377	7.377
sp|Q49A26|GLYR1_HUMAN	Putative oxidoreductase GLYR1 OS=Homo sapiens OX=9606 GN=GLYR1 PE=1 SV=3	HUMAN	4	Q49A26	GN=GLYR1	0.824138	0.634136	2.48886	0.331131	2.05116	--	1243	4.1	6.83	24.41	7.957	7.052
sp|Q6P1A2|MBOA5_HUMAN	Lysophospholipid acyltransferase 5 OS=Homo sapiens OX=9606 GN=LPCAT3 PE=1 SV=1	HUMAN	1	Q6P1A2	GN=LPCAT3	0.824138	0.725747	2.10863	0.394457	1.7378	--	2016	1.65	2.73	16.02	5.133	2.464
sp|Q99538|LGMN_HUMAN	Legumain OS=Homo sapiens OX=9606 GN=LGMN PE=1 SV=1	HUMAN	5	Q99538	GN=LGMN	0.824138	0.484387	2.0893	0.394457	1.72187	--	1320	3.88	5.9	20.32	9.238	9.238
sp|Q8N6C8|LIRA3_HUMAN	Leukocyte immunoglobulin-like receptor subfamily A member 3 OS=Homo sapiens OX=9606 GN=LILRA3 PE=1 SV=3	HUMAN	1	Q8N6C8	GN=LILRA3	0.824138	0.720336	2.0893	0.394457	1.72187	--	1757	2.07	2.17	18.91	4.1	2.733
sp|Q9BWS9|CHID1_HUMAN	Chitinase domain-containing protein 1 OS=Homo sapiens OX=9606 GN=CHID1 PE=1 SV=1	HUMAN	4	Q9BWS9	GN=CHID1	0.824138	0.72473	2.0893	0.394457	1.72187	--	2050	1.52	4.82	24.94	10.43	5.852
sp|P42167|LAP2B_HUMAN	Lamina-associated polypeptide 2, isoforms beta/gamma OS=Homo sapiens OX=9606 GN=TMPO PE=1 SV=2	HUMAN	3	P42167	GN=TMPO	0.824138	0.73126	1.40605	0.549541	1.15878	--	919	6.6	8.49	38.77	20.26	10.35
sp|P43304|GPDM_HUMAN	Glycerol-3-phosphate dehydrogenase, mitochondrial OS=Homo sapiens OX=9606 GN=GPD2 PE=1 SV=3	HUMAN	9	P43304	GN=GPD2	0.824138	0.670015	1.24738	0.501187	1.02802	--	347	17.71	19.28	38.79	24.9	17.33
sp|P08572|CO4A2_HUMAN	Collagen alpha-2(IV) chain OS=Homo sapiens OX=9606 GN=COL4A2 PE=1 SV=4	HUMAN	23	P08572	GN=COL4A2	0.824138	0.581	1.23595	0.648634	1.01859	--	211	25.5	28.66	37.38	16.53	13.84
sp|P56199|ITA1_HUMAN	Integrin alpha-1 OS=Homo sapiens OX=9606 GN=ITGA1 PE=1 SV=2	HUMAN	2	P56199	GN=ITGA1	0.816582	0.828651	2.24905	0.334195	1.83654	--	1362	3.6	5.82	17.9	3.223	1.272
sp|Q14738|2A5D_HUMAN	Serine/threonine-protein phosphatase 2A 56 kDa regulatory subunit delta isoform OS=Homo sapiens OX=9606 GN=PPP2R5D PE=1 SV=1	HUMAN	2	Q14738	GN=PPP2R5D	0.816582	0.664044	2.0893	0.390841	1.70608	--	1773	2.05	4.46	31.23	6.811	3.156
sp|P55290|CAD13_HUMAN	Cadherin-13 OS=Homo sapiens OX=9606 GN=CDH13 PE=1 SV=1	HUMAN	4	P55290	GN=CDH13	0.816582	0.702134	2.0893	0.387258	1.70608	--	1858	2	5	15.29	5.75	3.366
sp|Q6RW13|ATRAP_HUMAN	Type-1 angiotensin II receptor-associated protein OS=Homo sapiens OX=9606 GN=AGTRAP PE=1 SV=1	HUMAN	2	Q6RW13	GN=AGTRAP	0.816582	0.702217	2.0893	0.387258	1.70608	--	1877	2	2.77	15.72	15.72	13.21
sp|Q9NWU5|RM22_HUMAN	39S ribosomal protein L22, mitochondrial OS=Homo sapiens OX=9606 GN=MRPL22 PE=1 SV=1	HUMAN	1	Q9NWU5	GN=MRPL22	0.816582	0.711964	2.0893	0.390841	1.70608	--	1946	1.92	2.03	22.33	5.825	5.825
sp|Q8WXF1|PSPC1_HUMAN	Paraspeckle component 1 OS=Homo sapiens OX=9606 GN=PSPC1 PE=1 SV=1	HUMAN	4	Q8WXF1	GN=PSPC1	0.816582	0.830616	1.55597	0.496592	1.27057	--	930	6.52	9.28	30.4	12.05	7.266
sp|P41240|CSK_HUMAN	Tyrosine-protein kinase CSK OS=Homo sapiens OX=9606 GN=CSK PE=1 SV=1	HUMAN	1	P41240	GN=CSK	0.816582	0.524585	1.55597	0.524808	1.27057	--	1678	2.18	2.73	26.44	7.778	2.667
sp|Q93009|UBP7_HUMAN	Ubiquitin carboxyl-terminal hydrolase 7 OS=Homo sapiens OX=9606 GN=USP7 PE=1 SV=2	HUMAN	2	Q93009	GN=USP7	0.816582	0.701345	1.55597	0.524808	1.27057	--	2098	1.35	3.09	16.24	4.265	0.9074
sp|Q8WX93|PALLD_HUMAN	Palladin OS=Homo sapiens OX=9606 GN=PALLD PE=1 SV=3	HUMAN	3	Q8WX93	GN=PALLD	0.816582	0.370368	1.38038	0.539511	1.1272	--	1413	3.32	5.04	15.47	4.7	2.675
sp|P50213|IDH3A_HUMAN	Isocitrate dehydrogenase [NAD] subunit alpha, mitochondrial OS=Homo sapiens OX=9606 GN=IDH3A PE=1 SV=1	HUMAN	5	P50213	GN=IDH3A	0.816582	0.488452	1.35519	0.539511	1.10662	--	656	9.79	10.78	41.8	25.41	13.11
sp|Q05682|CALD1_HUMAN	Caldesmon OS=Homo sapiens OX=9606 GN=CALD1 PE=1 SV=3	HUMAN	5	Q05682	GN=CALD1	0.809096	0.469068	4.05509	0.413047	3.28095	--	678	9.44	11.6	45.02	14	7.692
sp|P83111|LACTB_HUMAN	Serine beta-lactamase-like protein LACTB, mitochondrial OS=Homo sapiens OX=9606 GN=LACTB PE=1 SV=2	HUMAN	1	P83111	GN=LACTB	0.809096	0.691934	2.0893	0.387258	1.69044	--	1737	2.09	3.08	29.07	8.958	2.742
sp|Q9Y3B7|RM11_HUMAN	39S ribosomal protein L11, mitochondrial OS=Homo sapiens OX=9606 GN=MRPL11 PE=1 SV=1	HUMAN	1	Q9Y3B7	GN=MRPL11	0.809096	0.690041	2.0893	0.383707	1.69044	--	1790	2.04	2.44	40.63	13.02	8.854
sp|Q9H4B7|TBB1_HUMAN	Tubulin beta-1 chain OS=Homo sapiens OX=9606 GN=TUBB1 PE=1 SV=1	HUMAN	18	Q9H4B7	GN=TUBB1	0.809096	0.843796	1.77011	0.416869	1.43219	--	664	9.62	20.67	40.13	29.49	25.72
sp|Q9Y281|COF2_HUMAN	Cofilin-2 OS=Homo sapiens OX=9606 GN=CFL2 PE=1 SV=1	HUMAN	5	Q9Y281	GN=CFL2	0.809096	0.665626	1.51356	0.529663	1.22462	--	1477	2.98	7.21	59.64	47.59	34.94
sp|O75323|NIPS2_HUMAN	Protein NipSnap homolog 2 OS=Homo sapiens OX=9606 GN=NIPSNAP2 PE=1 SV=1	HUMAN	2	O75323	GN=NIPSNAP2	0.809096	0.776569	1.47231	0.510505	1.19124	--	1510	2.84	3.71	26.22	7.692	5.594
sp|P62191|PRS4_HUMAN	26S proteasome regulatory subunit 4 OS=Homo sapiens OX=9606 GN=PSMC1 PE=1 SV=1	HUMAN	5	P62191	GN=PSMC1	0.809096	0.880398	1.44544	0.428549	1.1695	--	1013	5.74	10.04	32.5	18.41	13.18
sp|P61160|ARP2_HUMAN	Actin-related protein 2 OS=Homo sapiens OX=9606 GN=ACTR2 PE=1 SV=1	HUMAN	13	P61160	GN=ACTR2	0.809096	0.836728	1.36773	0.452898	1.10662	--	382	16.42	22.02	53.3	33.25	29.7
sp|Q02790|FKBP4_HUMAN	Peptidyl-prolyl cis-trans isomerase FKBP4 OS=Homo sapiens OX=9606 GN=FKBP4 PE=1 SV=3	HUMAN	6	Q02790	GN=FKBP4	0.809096	0.808417	1.36773	0.539511	1.10662	--	745	8.41	9.85	37.69	20.26	14.6
sp|Q9BZZ5|API5_HUMAN	Apoptosis inhibitor 5 OS=Homo sapiens OX=9606 GN=API5 PE=1 SV=3	HUMAN	4	Q9BZZ5	GN=API5	0.809096	0.713073	1.34276	0.57544	1.08643	--	1020	5.68	6.89	39.69	11.26	7.252
sp|P13639|EF2_HUMAN	Elongation factor 2 OS=Homo sapiens OX=9606 GN=EEF2 PE=1 SV=4	HUMAN	31	P13639	GN=EEF2	0.809096	0.988451	1.22462	0.679204	0.990832	--	54	57.5	60.94	52.8	39.98	35.43
sp|O43143|DHX15_HUMAN	Pre-mRNA-splicing factor ATP-dependent RNA helicase DHX15 OS=Homo sapiens OX=9606 GN=DHX15 PE=1 SV=2	HUMAN	11	O43143	GN=DHX15	0.809096	0.375832	1.22462	0.544503	0.990832	--	383	16.41	20.28	30.31	17.36	11.95
sp|P61586|RHOA_HUMAN	Transforming protein RhoA OS=Homo sapiens OX=9606 GN=RHOA PE=1 SV=1	HUMAN	6	P61586	GN=RHOA	0.809096	0.458073	1.22462	0.49204	0.990832	--	583	10.88	11.51	57.51	45.6	38.34
sp|P08571|CD14_HUMAN	Monocyte differentiation antigen CD14 OS=Homo sapiens OX=9606 GN=CD14 PE=1 SV=2	HUMAN	2	P08571	GN=CD14	0.801678	0.454269	17.7011	0.0529663	14.1906	--	1447	3.12	3.35	26.13	10.13	8.533
sp|O00391|QSOX1_HUMAN	Sulfhydryl oxidase 1 OS=Homo sapiens OX=9606 GN=QSOX1 PE=1 SV=3	HUMAN	1	O00391	GN=QSOX1	0.801678	0.576422	14.3219	0.0613762	11.4815	--	1628	2.32	3.51	21.02	7.631	2.544
sp|O60739|EIF1B_HUMAN	Eukaryotic translation initiation factor 1b OS=Homo sapiens OX=9606 GN=EIF1B PE=1 SV=2	HUMAN	3	O60739	GN=EIF1B	0.801678	0.955393	7.37904	0.108643	5.91562	--	1297	4	5.41	53.98	38.94	38.94
sp|Q92572|AP3S1_HUMAN	AP-3 complex subunit sigma-1 OS=Homo sapiens OX=9606 GN=AP3S1 PE=1 SV=1	HUMAN	2	Q92572	GN=AP3S1	0.801678	0.563913	3.63078	0.220801	2.91072	--	1515	2.8	3.07	21.24	15.03	12.44
sp|Q99996|AKAP9_HUMAN	A-kinase anchor protein 9 OS=Homo sapiens OX=9606 GN=AKAP9 PE=1 SV=4	HUMAN	11	Q99996	GN=AKAP9	0.801678	0.679442	2.0893	0.380189	1.67494	--	1640	2.28	9.2	29.64	7.653	2.022
sp|P50579|MAP2_HUMAN	Methionine aminopeptidase 2 OS=Homo sapiens OX=9606 GN=METAP2 PE=1 SV=1	HUMAN	1	P50579	GN=METAP2	0.801678	0.688101	2.0893	0.383707	1.67494	--	1939	1.93	2.79	21.76	6.067	2.092
sp|P01714|LV319_HUMAN	Immunoglobulin lambda variable 3-19 OS=Homo sapiens OX=9606 GN=IGLV3-19 PE=1 SV=2	HUMAN	2	P01714	GN=IGLV3-19	0.801678	0.842829	1.85353	0.428549	1.48594	--	1290	4.01	4.04	46.43	24.11	24.11
sp|P49419|AL7A1_HUMAN	Alpha-aminoadipic semialdehyde dehydrogenase OS=Homo sapiens OX=9606 GN=ALDH7A1 PE=1 SV=5	HUMAN	5	P49419	GN=ALDH7A1	0.801678	0.466776	1.57036	0.440555	1.25892	--	644	9.96	10.83	32.65	17.07	10.76
sp|Q14203|DCTN1_HUMAN	Dynactin subunit 1 OS=Homo sapiens OX=9606 GN=DCTN1 PE=1 SV=3	HUMAN	8	Q14203	GN=DCTN1	0.801678	0.367346	1.43219	0.359749	1.14815	--	519	11.93	20.41	29.42	12.05	6.26
sp|P11166|GTR1_HUMAN	Solute carrier family 2, facilitated glucose transporter member 1 OS=Homo sapiens OX=9606 GN=SLC2A1 PE=1 SV=2	HUMAN	5	P11166	GN=SLC2A1	0.801678	0.967935	1.40605	0.474242	1.1272	--	708	8.98	9.53	25.81	13.01	9.756
sp|Q9Y3I0|RTCB_HUMAN	tRNA-splicing ligase RtcB homolog OS=Homo sapiens OX=9606 GN=RTCB PE=1 SV=1	HUMAN	11	Q9Y3I0	GN=RTCB	0.801678	0.641859	1.39316	0.559758	1.11686	--	327	18.49	22.01	42.77	27.13	22.77
sp|Q9UFN0|NPS3A_HUMAN	Protein NipSnap homolog 3A OS=Homo sapiens OX=9606 GN=NIPSNAP3A PE=1 SV=2	HUMAN	4	Q9UFN0	GN=NIPSNAP3A	0.801678	0.614116	1.38038	0.469894	1.10662	--	1481	2.96	5.86	33.6	19.84	14.17
sp|P42765|THIM_HUMAN	3-ketoacyl-CoA thiolase, mitochondrial OS=Homo sapiens OX=9606 GN=ACAA2 PE=1 SV=2	HUMAN	12	P42765	GN=ACAA2	0.801678	0.799122	1.28233	0.496592	1.02802	--	339	18.1	19.19	56.42	43.32	39.04
sp|P01116|RASK_HUMAN	GTPase KRas OS=Homo sapiens OX=9606 GN=KRAS PE=1 SV=1	HUMAN	4	P01116	GN=KRAS	0.794328	0.384833	4.36516	0.18197	3.46737	--	1315	3.92	7.61	45.5	30.16	21.69
sp|O95573|ACSL3_HUMAN	Long-chain-fatty-acid--CoA ligase 3 OS=Homo sapiens OX=9606 GN=ACSL3 PE=1 SV=3	HUMAN	1	O95573	GN=ACSL3	0.794328	0.586924	3.43558	0.231207	2.72898	--	2071	1.44	1.72	20.83	3.611	2.5
sp|P43007|SATT_HUMAN	Neutral amino acid transporter A OS=Homo sapiens OX=9606 GN=SLC1A4 PE=1 SV=1	HUMAN	2	P43007	GN=SLC1A4	0.794328	0.283674	2.39883	0.334195	1.90546	--	1745	2.08	4.72	24.62	7.519	3.008
sp|P12107|COBA1_HUMAN	Collagen alpha-1(XI) chain OS=Homo sapiens OX=9606 GN=COL11A1 PE=1 SV=4	HUMAN	5	P12107	GN=COL11A1	0.794328	0.673452	2.10863	0.380189	1.67494	--	1185	4.34	7.67	32	8.527	3.433
sp|A0A0C4DH29|HV103_HUMAN	Immunoglobulin heavy variable 1-3 OS=Homo sapiens OX=9606 GN=IGHV1-3 PE=3 SV=1	HUMAN	8	A0A0C4DH29	GN=IGHV1-3	0.794328	0.660918	2.10863	0.380189	1.67494	--	1826	2.01	10.11	70.09	32.48	32.48
sp|P01709|LV208_HUMAN	Immunoglobulin lambda variable 2-8 OS=Homo sapiens OX=9606 GN=IGLV2-8 PE=1 SV=2	HUMAN	2	P01709	GN=IGLV2-8	0.794328	0.530024	2.0893	0.376704	1.65959	--	1910	2	2.06	25.42	6.78	6.78
sp|Q8IVF7|FMNL3_HUMAN	Formin-like protein 3 OS=Homo sapiens OX=9606 GN=FMNL3 PE=1 SV=3	HUMAN	3	Q8IVF7	GN=FMNL3	0.794328	0.513286	1.90546	0.413047	1.51356	--	1563	2.56	8.09	24.71	7.296	1.848
sp|Q9H9B4|SFXN1_HUMAN	Sideroflexin-1 OS=Homo sapiens OX=9606 GN=SFXN1 PE=1 SV=4	HUMAN	3	Q9H9B4	GN=SFXN1	0.794328	0.838359	1.69044	0.409261	1.34276	--	1810	2.02	5.03	21.43	9.938	8.696
sp|P56385|ATP5I_HUMAN	ATP synthase subunit e, mitochondrial OS=Homo sapiens OX=9606 GN=ATP5I PE=1 SV=2	HUMAN	2	P56385	GN=ATP5I	0.794328	0.892254	1.58489	0.469894	1.25892	--	1689	2.15	3.44	66.67	40.58	23.19
sp|P49207|RL34_HUMAN	60S ribosomal protein L34 OS=Homo sapiens OX=9606 GN=RPL34 PE=1 SV=3	HUMAN	4	P49207	GN=RPL34	0.794328	0.788552	1.40605	0.510505	1.11686	--	877	7.03	7.15	44.44	28.21	28.21
sp|Q13425|SNTB2_HUMAN	Beta-2-syntrophin OS=Homo sapiens OX=9606 GN=SNTB2 PE=1 SV=1	HUMAN	1	Q13425	GN=SNTB2	0.794328	0.42106	1.38038	0.57544	1.09648	--	1619	2.34	4.38	25.37	12.96	1.667
sp|P17568|NDUB7_HUMAN	NADH dehydrogenase [ubiquinone] 1 beta subcomplex subunit 7 OS=Homo sapiens OX=9606 GN=NDUFB7 PE=1 SV=4	HUMAN	1	P17568	GN=NDUFB7	0.794328	0.651279	1.38038	0.57544	1.09648	--	1634	2.3	2.4	37.23	18.25	10.95
sp|Q16647|PTGIS_HUMAN	Prostacyclin synthase OS=Homo sapiens OX=9606 GN=PTGIS PE=1 SV=1	HUMAN	1	Q16647	GN=PTGIS	0.794328	0.413981	1.38038	0.57544	1.09648	--	1724	2.1	3.48	31.6	6.8	3
sp|Q13510|ASAH1_HUMAN	Acid ceramidase OS=Homo sapiens OX=9606 GN=ASAH1 PE=1 SV=5	HUMAN	8	Q13510	GN=ASAH1	0.794328	0.505798	1.36773	0.570164	1.08643	--	590	10.79	12.83	41.01	31.39	23.8
sp|P78347|GTF2I_HUMAN	General transcription factor II-I OS=Homo sapiens OX=9606 GN=GTF2I PE=1 SV=2	HUMAN	2	P78347	GN=GTF2I	0.794328	0.610046	1.36773	0.288403	1.08643	--	1064	5.32	7.28	30.86	8.918	2.906
sp|Q9Y6B6|SAR1B_HUMAN	GTP-binding protein SAR1b OS=Homo sapiens OX=9606 GN=SAR1B PE=1 SV=1	HUMAN	2	Q9Y6B6	GN=SAR1B	0.794328	0.817693	1.36773	0.570164	1.08643	--	1394	3.43	3.95	23.74	14.14	11.62
sp|Q92841|DDX17_HUMAN	Probable ATP-dependent RNA helicase DDX17 OS=Homo sapiens OX=9606 GN=DDX17 PE=1 SV=2	HUMAN	17	Q92841	GN=DDX17	0.794328	0.503228	1.31826	0.529663	1.04713	--	136	33.66	34.38	40.6	23.87	23.05
sp|P22695|QCR2_HUMAN	Cytochrome b-c1 complex subunit 2, mitochondrial OS=Homo sapiens OX=9606 GN=UQCRC2 PE=1 SV=3	HUMAN	12	P22695	GN=UQCRC2	0.794328	0.783486	1.28233	0.440555	1.01859	--	306	19.23	22.54	48.12	38.63	29.14
sp|Q9HB71|CYBP_HUMAN	Calcyclin-binding protein OS=Homo sapiens OX=9606 GN=CACYBP PE=1 SV=2	HUMAN	3	Q9HB71	GN=CACYBP	0.794328	0.760042	1.23595	0.608135	0.981748	--	1377	3.5	5.27	40.35	18.42	8.772
sp|P35221|CTNA1_HUMAN	Catenin alpha-1 OS=Homo sapiens OX=9606 GN=CTNNA1 PE=1 SV=1	HUMAN	4	P35221	GN=CTNNA1	0.794328	0.464129	1.19124	0.630957	0.946237	--	853	7.23	10.08	29.36	9.713	4.084
sp|Q8WZ42|TITIN_HUMAN	Titin OS=Homo sapiens OX=9606 GN=TTN PE=1 SV=4	HUMAN	45	Q8WZ42	GN=TTN	0.794328	3.15081e-13	1.1695	0.704693	0.928966	--	767	8.16	11.96	22.4	4.678	1.208
sp|P49411|EFTU_HUMAN	Elongation factor Tu, mitochondrial OS=Homo sapiens OX=9606 GN=TUFM PE=1 SV=2	HUMAN	19	P49411	GN=TUFM	0.794328	0.609262	1.14815	0.691831	0.912011	--	159	30.06	34.57	61.73	47.57	38.27
sp|Q13547|HDAC1_HUMAN	Histone deacetylase 1 OS=Homo sapiens OX=9606 GN=HDAC1 PE=1 SV=1	HUMAN	1	Q13547	GN=HDAC1	0.787046	0.420794	7.44732	0.105682	5.86138	--	1941	1.93	2.59	20.54	6.224	2.49
sp|Q9NR99|MXRA5_HUMAN	Matrix-remodeling-associated protein 5 OS=Homo sapiens OX=9606 GN=MXRA5 PE=1 SV=3	HUMAN	5	Q9NR99	GN=MXRA5	0.787046	0.509651	2.48886	0.316228	1.95885	--	1948	1.9	4.89	15.21	2.334	0.9547
sp|P42566|EPS15_HUMAN	Epidermal growth factor receptor substrate 15 OS=Homo sapiens OX=9606 GN=EPS15 PE=1 SV=2	HUMAN	2	P42566	GN=EPS15	0.787046	0.660944	2.0893	0.376704	1.64437	--	2065	1.47	5.18	16.18	4.911	1.786
sp|Q15436|SC23A_HUMAN	Protein transport protein Sec23A OS=Homo sapiens OX=9606 GN=SEC23A PE=1 SV=2	HUMAN	3	Q15436	GN=SEC23A	0.787046	0.572395	1.61436	0.210863	1.27057	--	960	6.26	7.33	32.55	6.797	5.229
sp|Q71UI9|H2AV_HUMAN	Histone H2A.V OS=Homo sapiens OX=9606 GN=H2AFV PE=1 SV=3	HUMAN	7	Q71UI9	GN=H2AFV	0.787046	0.767095	1.52757	0.226986	1.20226	--	1494	2.9	7.63	67.97	28.13	23.44
sp|P04196|HRG_HUMAN	Histidine-rich glycoprotein OS=Homo sapiens OX=9606 GN=HRG PE=1 SV=1	HUMAN	8	P04196	GN=HRG	0.787046	0.886036	1.40605	0.432514	1.10662	--	394	15.85	16.14	33.71	21.71	16.76
sp|P08493|MGP_HUMAN	Matrix Gla protein OS=Homo sapiens OX=9606 GN=MGP PE=1 SV=2	HUMAN	7	P08493	GN=MGP	0.787046	0.580909	1.38038	0.570164	1.08643	--	1152	4.58	4.66	32.04	24.27	24.27
sp|P50895|BCAM_HUMAN	Basal cell adhesion molecule OS=Homo sapiens OX=9606 GN=BCAM PE=1 SV=2	HUMAN	2	P50895	GN=BCAM	0.787046	0.356777	1.38038	0.570164	1.08643	--	1260	4.07	4.6	21.18	8.917	5.573
sp|P55268|LAMB2_HUMAN	Laminin subunit beta-2 OS=Homo sapiens OX=9606 GN=LAMB2 PE=1 SV=2	HUMAN	16	P55268	GN=LAMB2	0.787046	0.608463	1.31826	0.570164	1.03753	--	133	34.19	38.47	30.37	11.9	9.344
sp|O15173|PGRC2_HUMAN	Membrane-associated progesterone receptor component 2 OS=Homo sapiens OX=9606 GN=PGRMC2 PE=1 SV=1	HUMAN	3	O15173	GN=PGRMC2	0.787046	0.658505	1.31826	0.570164	1.03753	--	1101	4.95	5.2	36.77	24.22	14.8
sp|P29972|AQP1_HUMAN	Aquaporin-1 OS=Homo sapiens OX=9606 GN=AQP1 PE=1 SV=3	HUMAN	2	P29972	GN=AQP1	0.787046	0.798225	1.27057	0.544503	1	--	1898	2	2.15	17.47	9.294	7.435
sp|Q9Y262|EIF3L_HUMAN	Eukaryotic translation initiation factor 3 subunit L OS=Homo sapiens OX=9606 GN=EIF3L PE=1 SV=1	HUMAN	5	Q9Y262	GN=EIF3L	0.787046	0.335009	1.24738	0.636796	0.981748	--	781	8.01	9.98	28.55	14.89	11.17
sp|O60568|PLOD3_HUMAN	Procollagen-lysine,2-oxoglutarate 5-dioxygenase 3 OS=Homo sapiens OX=9606 GN=PLOD3 PE=1 SV=1	HUMAN	3	O60568	GN=PLOD3	0.787046	0.440773	1.23595	0.630957	0.972747	--	1654	2.24	3.75	24.39	5.285	2.439
sp|O75369|FLNB_HUMAN	Filamin-B OS=Homo sapiens OX=9606 GN=FLNB PE=1 SV=2	HUMAN	56	O75369	GN=FLNB	0.787046	0.702199	1.22462	0.625173	0.963829	--	28	91.69	103.07	45.7	33.32	26.79
sp|Q9UQ80|PA2G4_HUMAN	Proliferation-associated protein 2G4 OS=Homo sapiens OX=9606 GN=PA2G4 PE=1 SV=3	HUMAN	12	Q9UQ80	GN=PA2G4	0.787046	0.49995	1.22462	0.564937	0.963829	--	248	22.78	23.8	47.97	34.26	30.96
sp|P00918|CAH2_HUMAN	Carbonic anhydrase 2 OS=Homo sapiens OX=9606 GN=CA2 PE=1 SV=2	HUMAN	17	P00918	GN=CA2	0.787046	0.109005	1.20226	0.496592	0.946237	--	220	25.14	26.36	71.15	59.23	59.23
sp|Q99798|ACON_HUMAN	Aconitate hydratase, mitochondrial OS=Homo sapiens OX=9606 GN=ACO2 PE=1 SV=2	HUMAN	13	Q99798	GN=ACO2	0.787046	0.305283	1.19124	0.597035	0.937562	--	277	21.06	26.25	45.38	26.67	17.95
sp|Q8TBC4|UBA3_HUMAN	NEDD8-activating enzyme E1 catalytic subunit OS=Homo sapiens OX=9606 GN=UBA3 PE=1 SV=2	HUMAN	1	Q8TBC4	GN=UBA3	0.77983	0.402253	2.51189	0.313329	1.95885	--	1578	2.51	3.02	22.03	10.15	5.184
sp|Q86X55|CARM1_HUMAN	Histone-arginine methyltransferase CARM1 OS=Homo sapiens OX=9606 GN=CARM1 PE=1 SV=3	HUMAN	1	Q86X55	GN=CARM1	0.77983	0.645266	2.0893	0.369828	1.6293	--	1550	2.62	3.21	13.32	5.428	2.138
sp|P28288|ABCD3_HUMAN	ATP-binding cassette sub-family D member 3 OS=Homo sapiens OX=9606 GN=ABCD3 PE=1 SV=1	HUMAN	2	P28288	GN=ABCD3	0.77983	0.650267	2.0893	0.37325	1.6293	--	1707	2.12	4.51	29.14	5.766	2.883
sp|P00736|C1R_HUMAN	Complement C1r subcomponent OS=Homo sapiens OX=9606 GN=C1R PE=1 SV=2	HUMAN	2	P00736	GN=C1R	0.77983	0.477679	1.8197	0.37325	1.41906	--	1156	4.55	4.89	21.84	9.929	5.957
sp|P08579|RU2B_HUMAN	U2 small nuclear ribonucleoprotein B'' OS=Homo sapiens OX=9606 GN=SNRPB2 PE=1 SV=1	HUMAN	3	P08579	GN=SNRPB2	0.77983	0.633916	1.80302	0.496592	1.40605	--	1148	4.59	5.25	37.33	17.33	15.11
sp|Q8N335|GPD1L_HUMAN	Glycerol-3-phosphate dehydrogenase 1-like protein OS=Homo sapiens OX=9606 GN=GPD1L PE=1 SV=1	HUMAN	4	Q8N335	GN=GPD1L	0.77983	0.465889	1.51356	0.501187	1.18032	--	1414	3.31	7.4	43.3	19.09	8.832
sp|P05154|IPSP_HUMAN	Plasma serine protease inhibitor OS=Homo sapiens OX=9606 GN=SERPINA5 PE=1 SV=3	HUMAN	5	P05154	GN=SERPINA5	0.77983	0.471765	1.47231	0.452898	1.14815	--	948	6.35	7.06	23.65	12.56	10.34
sp|P16435|NCPR_HUMAN	NADPH--cytochrome P450 reductase OS=Homo sapiens OX=9606 GN=POR PE=1 SV=2	HUMAN	2	P16435	GN=POR	0.77983	0.279876	1.47231	0.313329	1.14815	--	1267	4.06	4.82	17.87	9.749	3.545
sp|P26639|SYTC_HUMAN	Threonine--tRNA ligase, cytoplasmic OS=Homo sapiens OX=9606 GN=TARS PE=1 SV=3	HUMAN	4	P26639	GN=TARS	0.77983	0.745247	1.44544	0.353183	1.1272	--	869	7.11	9.05	34.85	13.28	5.394
sp|P50416|CPT1A_HUMAN	Carnitine O-palmitoyltransferase 1, liver isoform OS=Homo sapiens OX=9606 GN=CPT1A PE=1 SV=2	HUMAN	6	P50416	GN=CPT1A	0.77983	0.27943	1.39316	0.469894	1.08643	--	807	7.78	11.27	24.45	10.87	7.374
sp|Q9Y2X3|NOP58_HUMAN	Nucleolar protein 58 OS=Homo sapiens OX=9606 GN=NOP58 PE=1 SV=1	HUMAN	2	Q9Y2X3	GN=NOP58	0.77983	0.563928	1.36773	0.534564	1.0666	--	1576	2.51	4.24	32.7	10.4	3.214
sp|P51159|RB27A_HUMAN	Ras-related protein Rab-27A OS=Homo sapiens OX=9606 GN=RAB27A PE=1 SV=3	HUMAN	4	P51159	GN=RAB27A	0.77983	0.511527	1.35519	0.515229	1.05682	--	1229	4.15	8.51	37.56	20.36	14.48
sp|P28300|LYOX_HUMAN	Protein-lysine 6-oxidase OS=Homo sapiens OX=9606 GN=LOX PE=1 SV=2	HUMAN	4	P28300	GN=LOX	0.77983	0.269171	1.34276	0.57544	1.04713	--	1099	4.95	6.53	22.78	12.71	11.03
sp|P08253|MMP2_HUMAN	72 kDa type IV collagenase OS=Homo sapiens OX=9606 GN=MMP2 PE=1 SV=2	HUMAN	1	P08253	GN=MMP2	0.77983	0.862658	1.34276	0.57544	1.04713	--	1718	2.11	2.6	18.94	6.061	2.879
sp|Q9UNZ2|NSF1C_HUMAN	NSFL1 cofactor p47 OS=Homo sapiens OX=9606 GN=NSFL1C PE=1 SV=2	HUMAN	5	Q9UNZ2	GN=NSFL1C	0.77983	0.235887	1.30617	0.49204	1.01859	--	660	9.72	10.42	42.97	22.97	18.11
sp|P04792|HSPB1_HUMAN	Heat shock protein beta-1 OS=Homo sapiens OX=9606 GN=HSPB1 PE=1 SV=2	HUMAN	8	P04792	GN=HSPB1	0.77983	0.531483	1.25892	0.554626	0.981748	--	514	12.04	12.1	70.73	42.93	35.12
sp|Q13310|PABP4_HUMAN	Polyadenylate-binding protein 4 OS=Homo sapiens OX=9606 GN=PABPC4 PE=1 SV=1	HUMAN	8	Q13310	GN=PABPC4	0.77983	0.409496	1.23595	0.510505	0.963829	--	1467	3.03	14.13	28.88	14.44	9.161
sp|P16070|CD44_HUMAN	CD44 antigen OS=Homo sapiens OX=9606 GN=CD44 PE=1 SV=3	HUMAN	5	P16070	GN=CD44	0.77983	0.84126	1.20226	0.544503	0.937562	--	778	8.05	8.56	13.07	8.76	5.93
sp|P00338|LDHA_HUMAN	L-lactate dehydrogenase A chain OS=Homo sapiens OX=9606 GN=LDHA PE=1 SV=2	HUMAN	15	P00338	GN=LDHA	0.77983	0.263508	1.18032	0.57544	0.92045	--	235	23.78	25	56.33	44.58	35.54
sp|P57105|SYJ2B_HUMAN	Synaptojanin-2-binding protein OS=Homo sapiens OX=9606 GN=SYNJ2BP PE=1 SV=2	HUMAN	2	P57105	GN=SYNJ2BP	0.772681	0.659637	4.7863	0.161436	3.69828	--	1574	2.52	2.66	26.9	15.86	15.86
sp|O75438|NDUB1_HUMAN	NADH dehydrogenase [ubiquinone] 1 beta subcomplex subunit 1 OS=Homo sapiens OX=9606 GN=NDUFB1 PE=1 SV=1	HUMAN	1	O75438	GN=NDUFB1	0.772681	0.587518	2.80543	0.275423	2.1677	--	2047	1.54	1.64	51.72	29.31	18.97
sp|O75438|NDUB1_HUMAN	NADH dehydrogenase [ubiquinone] 1 beta subcomplex subunit 1 OS=Homo sapiens OX=9606 GN=NDUFB1 PE=1 SV=1	HUMAN	1	O75438	GN=NDUFB1	0.772681	0.587518	2.80543	0.275423	2.1677	--	3354	1.54	1.64	51.72	29.31	18.97
sp|P46108|CRK_HUMAN	Adapter molecule crk OS=Homo sapiens OX=9606 GN=CRK PE=1 SV=2	HUMAN	2	P46108	GN=CRK	0.772681	0.644043	2.10863	0.369828	1.6293	--	1950	1.89	4.69	19.08	12.5	8.224
sp|O00560|SDCB1_HUMAN	Syntenin-1 OS=Homo sapiens OX=9606 GN=SDCBP PE=1 SV=1	HUMAN	1	O00560	GN=SDCBP	0.772681	0.34372	1.97697	0.390841	1.52757	--	1564	2.56	3.41	35.91	15.44	6.04
sp|Q9Y3B3|TMED7_HUMAN	Transmembrane emp24 domain-containing protein 7 OS=Homo sapiens OX=9606 GN=TMED7 PE=1 SV=2	HUMAN	2	Q9Y3B3	GN=TMED7	0.772681	0.612821	1.65959	0.461318	1.28233	--	1372	3.56	3.74	28.57	15.18	9.821
sp|P02741|CRP_HUMAN	C-reactive protein OS=Homo sapiens OX=9606 GN=CRP PE=1 SV=1	HUMAN	2	P02741	GN=CRP	0.772681	0.322377	1.5417	0.114815	1.19124	--	1409	3.35	3.41	19.2	14.29	9.821
sp|O43813|LANC1_HUMAN	LanC-like protein 1 OS=Homo sapiens OX=9606 GN=LANCL1 PE=1 SV=1	HUMAN	2	O43813	GN=LANCL1	0.772681	0.776514	1.47231	0.244343	1.13763	--	1321	3.88	4.17	20.55	6.266	5.013
sp|P10451|OSTP_HUMAN	Osteopontin OS=Homo sapiens OX=9606 GN=SPP1 PE=1 SV=1	HUMAN	2	P10451	GN=SPP1	0.772681	0.89046	1.44544	0.185353	1.11686	--	1247	4.1	4.1	21.66	12.42	8.28
sp|P60228|EIF3E_HUMAN	Eukaryotic translation initiation factor 3 subunit E OS=Homo sapiens OX=9606 GN=EIF3E PE=1 SV=1	HUMAN	2	P60228	GN=EIF3E	0.772681	0.166052	1.43219	0.349945	1.10662	--	1246	4.1	5.13	32.58	13.26	4.719
sp|P34897|GLYM_HUMAN	Serine hydroxymethyltransferase, mitochondrial OS=Homo sapiens OX=9606 GN=SHMT2 PE=1 SV=3	HUMAN	7	P34897	GN=SHMT2	0.772681	0.785906	1.39316	0.457088	1.07647	--	481	13.01	14.64	44.44	27.38	16.87
sp|O94776|MTA2_HUMAN	Metastasis-associated protein MTA2 OS=Homo sapiens OX=9606 GN=MTA2 PE=1 SV=1	HUMAN	3	O94776	GN=MTA2	0.772681	0.492825	1.36773	0.465586	1.05682	--	959	6.26	7.35	25.45	8.832	5.09
sp|P24158|PRTN3_HUMAN	Myeloblastin OS=Homo sapiens OX=9606 GN=PRTN3 PE=1 SV=3	HUMAN	11	P24158	GN=PRTN3	0.772681	0.222256	1.35519	0.505825	1.04713	--	479	13.11	13.4	30.86	25.39	16.02
sp|P53999|TCP4_HUMAN	Activated RNA polymerase II transcriptional coactivator p15 OS=Homo sapiens OX=9606 GN=SUB1 PE=1 SV=3	HUMAN	5	P53999	GN=SUB1	0.772681	0.406396	1.20226	0.524808	0.928966	--	792	7.97	9.13	62.99	41.73	37.01
sp|A1X283|SPD2B_HUMAN	SH3 and PX domain-containing protein 2B OS=Homo sapiens OX=9606 GN=SH3PXD2B PE=1 SV=3	HUMAN	3	A1X283	GN=SH3PXD2B	0.765597	0.597905	3.69828	0.207014	2.83139	--	1547	2.63	6.26	21.95	8.452	2.964
sp|P62304|RUXE_HUMAN	Small nuclear ribonucleoprotein E OS=Homo sapiens OX=9606 GN=SNRPE PE=1 SV=1	HUMAN	1	P62304	GN=SNRPE	0.765597	0.121268	2.88403	0.258226	2.208	--	1598	2.41	2.56	47.83	25	11.96
sp|O14828|SCAM3_HUMAN	Secretory carrier-associated membrane protein 3 OS=Homo sapiens OX=9606 GN=SCAMP3 PE=1 SV=3	HUMAN	1	O14828	GN=SCAMP3	0.765597	0.625651	2.0893	0.363078	1.59956	--	1804	2.03	2.23	17.87	9.798	4.611
sp|P62854|RS26_HUMAN	40S ribosomal protein S26 OS=Homo sapiens OX=9606 GN=RPS26 PE=1 SV=3	HUMAN	1	P62854	GN=RPS26	0.765597	0.639919	1.94089	0.394457	1.48594	--	1743	2.09	2.19	46.09	24.35	7.826
sp|P00746|CFAD_HUMAN	Complement factor D OS=Homo sapiens OX=9606 GN=CFD PE=1 SV=5	HUMAN	2	P00746	GN=CFD	0.765597	0.933644	1.90546	0.244343	1.45881	--	1609	2.37	2.55	39.13	8.3	8.3
sp|P42766|RL35_HUMAN	60S ribosomal protein L35 OS=Homo sapiens OX=9606 GN=RPL35 PE=1 SV=2	HUMAN	2	P42766	GN=RPL35	0.765597	0.774553	1.85353	0.183654	1.41906	--	1237	4.12	5.21	38.21	21.14	18.7
sp|Q9GZT3|SLIRP_HUMAN	SRA stem-loop-interacting RNA-binding protein, mitochondrial OS=Homo sapiens OX=9606 GN=SLIRP PE=1 SV=1	HUMAN	2	Q9GZT3	GN=SLIRP	0.765597	0.675391	1.7378	0.440555	1.33045	--	1268	4.06	4.2	46.79	22.02	22.02
sp|Q96PD5|PGRP2_HUMAN	N-acetylmuramoyl-L-alanine amidase OS=Homo sapiens OX=9606 GN=PGLYRP2 PE=1 SV=1	HUMAN	3	Q96PD5	GN=PGLYRP2	0.765597	0.842141	1.72187	0.17378	1.31826	--	1937	1.93	3.33	23.61	11.81	3.819
sp|P41252|SYIC_HUMAN	Isoleucine--tRNA ligase, cytoplasmic OS=Homo sapiens OX=9606 GN=IARS PE=1 SV=2	HUMAN	5	P41252	GN=IARS	0.765597	0.73652	1.61436	0.296483	1.23595	--	1097	4.97	9.78	26.47	8.162	3.566
sp|P0DJI9|SAA2_HUMAN	Serum amyloid A-2 protein OS=Homo sapiens OX=9606 GN=SAA2 PE=1 SV=1	HUMAN	3	P0DJI9	GN=SAA2	0.765597	0.448936	1.44544	0.47863	1.10662	--	1412	3.32	5.49	78.69	24.59	24.59
sp|O00602|FCN1_HUMAN	Ficolin-1 OS=Homo sapiens OX=9606 GN=FCN1 PE=1 SV=2	HUMAN	8	O00602	GN=FCN1	0.765597	0.644835	1.39316	0.515229	1.0666	--	876	7.06	10.35	35.58	20.25	16.26
sp|P61106|RAB14_HUMAN	Ras-related protein Rab-14 OS=Homo sapiens OX=9606 GN=RAB14 PE=1 SV=4	HUMAN	5	P61106	GN=RAB14	0.765597	0.604222	1.39316	0.405508	1.0666	--	1133	4.7	6.77	37.67	21.4	21.4
sp|P32969|RL9_HUMAN	60S ribosomal protein L9 OS=Homo sapiens OX=9606 GN=RPL9 PE=1 SV=1	HUMAN	4	P32969	GN=RPL9	0.765597	0.435399	1.30617	0.452898	1	--	962	6.24	7.61	47.4	28.65	22.4
sp|P48047|ATPO_HUMAN	ATP synthase subunit O, mitochondrial OS=Homo sapiens OX=9606 GN=ATP5O PE=1 SV=1	HUMAN	7	P48047	GN=ATP5O	0.765597	0.400753	1.27057	0.428549	0.972747	--	491	12.79	14.53	77.46	60.09	44.13
sp|O15335|CHAD_HUMAN	Chondroadherin OS=Homo sapiens OX=9606 GN=CHAD PE=1 SV=2	HUMAN	18	O15335	GN=CHAD	0.765597	0.662443	1.25892	0.505825	0.963829	--	293	19.96	20.23	50.42	36.49	31.48
sp|P67936|TPM4_HUMAN	Tropomyosin alpha-4 chain OS=Homo sapiens OX=9606 GN=TPM4 PE=1 SV=3	HUMAN	20	P67936	GN=TPM4	0.765597	0.783814	1.24738	0.413047	0.954993	--	265	21.65	38.31	91.94	71.77	51.21
sp|P50991|TCPD_HUMAN	T-complex protein 1 subunit delta OS=Homo sapiens OX=9606 GN=CCT4 PE=1 SV=4	HUMAN	12	P50991	GN=CCT4	0.765597	0.118569	1.24738	0.515229	0.954993	--	352	17.52	20.53	44.16	30.8	24.49
sp|Q9ULC4|MCTS1_HUMAN	Malignant T-cell-amplified sequence 1 OS=Homo sapiens OX=9606 GN=MCTS1 PE=1 SV=1	HUMAN	1	Q9ULC4	GN=MCTS1	0.765597	0.586322	1.24738	0.613762	0.954993	--	1683	2.17	2.42	35.36	18.78	9.392
sp|Q9NR28|DBLOH_HUMAN	Diablo homolog, mitochondrial OS=Homo sapiens OX=9606 GN=DIABLO PE=1 SV=1	HUMAN	3	Q9NR28	GN=DIABLO	0.758578	0.475993	2.96483	0.255859	2.24905	--	1357	3.64	4.82	25.52	12.13	8.787
sp|P08514|ITA2B_HUMAN	Integrin alpha-IIb OS=Homo sapiens OX=9606 GN=ITGA2B PE=1 SV=3	HUMAN	19	P08514	GN=ITGA2B	0.758578	0.725188	2.37684	0.549541	1.80302	--	151	31.25	32.14	35.13	26.76	20.12
sp|P36980|FHR2_HUMAN	Complement factor H-related protein 2 OS=Homo sapiens OX=9606 GN=CFHR2 PE=1 SV=1	HUMAN	2	P36980	GN=CFHR2	0.758578	0.615703	2.0893	0.359749	1.58489	--	2014	1.66	3.16	28.52	11.48	7.037
sp|P22792|CPN2_HUMAN	Carboxypeptidase N subunit 2 OS=Homo sapiens OX=9606 GN=CPN2 PE=1 SV=3	HUMAN	2	P22792	GN=CPN2	0.758578	0.784971	1.78649	0.387258	1.35519	--	1426	3.22	3.91	15.6	6.789	3.67
sp|Q9BXP5|SRRT_HUMAN	Serrate RNA effector molecule homolog OS=Homo sapiens OX=9606 GN=SRRT PE=1 SV=1	HUMAN	2	Q9BXP5	GN=SRRT	0.758578	0.644907	1.77011	0.42462	1.34276	--	1618	2.34	5.39	26.14	6.621	1.37
sp|Q14767|LTBP2_HUMAN	Latent-transforming growth factor beta-binding protein 2 OS=Homo sapiens OX=9606 GN=LTBP2 PE=1 SV=3	HUMAN	3	Q14767	GN=LTBP2	0.758578	0.824193	1.72187	0.128233	1.30617	--	1100	4.95	5.32	9.61	2.691	2.032
sp|P61353|RL27_HUMAN	60S ribosomal protein L27 OS=Homo sapiens OX=9606 GN=RPL27 PE=1 SV=2	HUMAN	4	P61353	GN=RPL27	0.758578	0.504282	1.58489	0.183654	1.20226	--	1029	5.65	6.05	59.56	44.85	33.82
sp|Q9UGP8|SEC63_HUMAN	Translocation protein SEC63 homolog OS=Homo sapiens OX=9606 GN=SEC63 PE=1 SV=2	HUMAN	1	Q9UGP8	GN=SEC63	0.758578	0.509423	1.44544	0.409261	1.09648	--	1449	3.11	5.06	20	10.26	1.184
sp|Q99623|PHB2_HUMAN	Prohibitin-2 OS=Homo sapiens OX=9606 GN=PHB2 PE=1 SV=2	HUMAN	10	Q99623	GN=PHB2	0.758578	0.71817	1.28233	0.465586	0.972747	--	269	21.42	23.51	64.88	43.14	35.79
sp|Q92598|HS105_HUMAN	Heat shock protein 105 kDa OS=Homo sapiens OX=9606 GN=HSPH1 PE=1 SV=1	HUMAN	5	Q92598	GN=HSPH1	0.758578	0.0558861	1.27057	0.465586	0.963829	--	1114	4.82	10.01	26.22	12.35	5.245
sp|Q9Y6C2|EMIL1_HUMAN	EMILIN-1 OS=Homo sapiens OX=9606 GN=EMILIN1 PE=1 SV=3	HUMAN	19	Q9Y6C2	GN=EMILIN1	0.758578	0.918344	1.24738	0.366438	0.946237	--	147	31.82	34.73	40.55	27.76	22.44
sp|O75489|NDUS3_HUMAN	NADH dehydrogenase [ubiquinone] iron-sulfur protein 3, mitochondrial OS=Homo sapiens OX=9606 GN=NDUFS3 PE=1 SV=1	HUMAN	3	O75489	GN=NDUFS3	0.758578	0.933318	1.24738	0.469894	0.946237	--	1266	4.06	5.13	35.23	14.02	12.12
sp|Q9UNX3|RL26L_HUMAN	60S ribosomal protein L26-like 1 OS=Homo sapiens OX=9606 GN=RPL26L1 PE=1 SV=1	HUMAN	3	Q9UNX3	GN=RPL26L1	0.758578	0.373267	1.24738	0.340408	0.946237	--	1374	3.51	5.1	47.59	24.14	13.79
sp|P08708|RS17_HUMAN	40S ribosomal protein S17 OS=Homo sapiens OX=9606 GN=RPS17 PE=1 SV=2	HUMAN	4	P08708	GN=RPS17	0.758578	0.671997	1.22462	0.539511	0.928966	--	1035	5.6	6.95	40	20	19.26
sp|Q92626|PXDN_HUMAN	Peroxidasin homolog OS=Homo sapiens OX=9606 GN=PXDN PE=1 SV=2	HUMAN	3	Q92626	GN=PXDN	0.758578	0.349265	1.20226	0.586138	0.912011	--	1650	2.25	5.61	19.95	6.018	1.555
sp|P36959|GMPR1_HUMAN	GMP reductase 1 OS=Homo sapiens OX=9606 GN=GMPR PE=1 SV=1	HUMAN	2	P36959	GN=GMPR	0.751623	0.551808	7.17794	0.104713	5.39511	--	1352	3.68	4.18	30.14	8.406	5.507
sp|P51178|PLCD1_HUMAN	1-phosphatidylinositol 4,5-bisphosphate phosphodiesterase delta-1 OS=Homo sapiens OX=9606 GN=PLCD1 PE=1 SV=2	HUMAN	4	P51178	GN=PLCD1	0.751623	0.605001	2.0893	0.356451	1.57036	--	1701	2.13	7.4	22.49	7.804	3.836
sp|Q9H3P7|GCP60_HUMAN	Golgi resident protein GCP60 OS=Homo sapiens OX=9606 GN=ACBD3 PE=1 SV=4	HUMAN	1	Q9H3P7	GN=ACBD3	0.751623	0.599141	2.0893	0.359749	1.57036	--	1740	2.09	2.64	30.3	6.439	2.462
sp|Q16864|VATF_HUMAN	V-type proton ATPase subunit F OS=Homo sapiens OX=9606 GN=ATP6V1F PE=1 SV=2	HUMAN	1	Q16864	GN=ATP6V1F	0.751623	0.607988	2.0893	0.359749	1.57036	--	2045	1.54	1.91	27.73	11.76	7.563
sp|Q15155|NOMO1_HUMAN	Nodal modulator 1 OS=Homo sapiens OX=9606 GN=NOMO1 PE=1 SV=5	HUMAN	8	Q15155	GN=NOMO1	0.751623	0.923883	1.6293	0.380189	1.22462	--	456	13.69	18.16	22.91	10.47	8.429
sp|O75306|NDUS2_HUMAN	NADH dehydrogenase [ubiquinone] iron-sulfur protein 2, mitochondrial OS=Homo sapiens OX=9606 GN=NDUFS2 PE=1 SV=2	HUMAN	6	O75306	GN=NDUFS2	0.751623	0.189201	1.5417	0.398107	1.15878	--	607	10.57	11.82	37.8	20.09	15.77
sp|P31949|S10AB_HUMAN	Protein S100-A11 OS=Homo sapiens OX=9606 GN=S100A11 PE=1 SV=2	HUMAN	6	P31949	GN=S100A11	0.751623	0.803081	1.44544	0.452898	1.08643	--	732	8.65	9.1	66.67	49.52	49.52
sp|P17844|DDX5_HUMAN	Probable ATP-dependent RNA helicase DDX5 OS=Homo sapiens OX=9606 GN=DDX5 PE=1 SV=1	HUMAN	11	P17844	GN=DDX5	0.751623	0.61661	1.39316	0.457088	1.04713	--	663	9.64	23.69	37.3	21.66	16.94
sp|P10606|COX5B_HUMAN	Cytochrome c oxidase subunit 5B, mitochondrial OS=Homo sapiens OX=9606 GN=COX5B PE=1 SV=2	HUMAN	5	P10606	GN=COX5B	0.751623	0.881523	1.39316	0.380189	1.04713	--	854	7.23	8.19	54.26	41.09	41.09
sp|P40939|ECHA_HUMAN	Trifunctional enzyme subunit alpha, mitochondrial OS=Homo sapiens OX=9606 GN=HADHA PE=1 SV=2	HUMAN	21	P40939	GN=HADHA	0.751623	0.98732	1.23595	0.564937	0.928966	--	86	42.34	45.59	52.16	41.28	31.72
sp|O14495|PLPP3_HUMAN	Phospholipid phosphatase 3 OS=Homo sapiens OX=9606 GN=PLPP3 PE=1 SV=1	HUMAN	1	O14495	GN=PLPP3	0.744732	0.594783	2.0893	0.353183	1.55597	--	1890	2	2.32	12.54	4.823	3.537
sp|Q13952|NFYC_HUMAN	Nuclear transcription factor Y subunit gamma OS=Homo sapiens OX=9606 GN=NFYC PE=1 SV=3	HUMAN	1	Q13952	GN=NFYC	0.744732	0.595653	2.0893	0.356451	1.55597	--	1933	1.95	2.09	10.26	2.62	2.62
sp|O75923|DYSF_HUMAN	Dysferlin OS=Homo sapiens OX=9606 GN=DYSF PE=1 SV=1	HUMAN	4	O75923	GN=DYSF	0.744732	0.99721	1.88799	0.334195	1.40605	--	1333	3.8	6.98	21.88	4.952	1.923
sp|Q9Y3A5|SBDS_HUMAN	Ribosome maturation protein SBDS OS=Homo sapiens OX=9606 GN=SBDS PE=1 SV=4	HUMAN	2	Q9Y3A5	GN=SBDS	0.744732	0.629327	1.43219	0.519996	1.0666	--	2095	1.36	3.29	36.8	19.2	5.6
sp|P00966|ASSY_HUMAN	Argininosuccinate synthase OS=Homo sapiens OX=9606 GN=ASS1 PE=1 SV=2	HUMAN	5	P00966	GN=ASS1	0.744732	0.235686	1.39316	0.436516	1.03753	--	691	9.29	10.64	43.45	19.42	9.709
sp|P12956|XRCC6_HUMAN	X-ray repair cross-complementing protein 6 OS=Homo sapiens OX=9606 GN=XRCC6 PE=1 SV=2	HUMAN	17	P12956	GN=XRCC6	0.744732	0.469996	1.34276	0.519996	1	--	214	25.43	34.47	52.38	32.18	27.59
sp|P12955|PEPD_HUMAN	Xaa-Pro dipeptidase OS=Homo sapiens OX=9606 GN=PEPD PE=1 SV=3	HUMAN	2	P12955	GN=PEPD	0.744732	0.404954	1.20226	0.559758	0.895365	--	1313	3.94	4.96	23.12	6.085	3.245
sp|P62910|RL32_HUMAN	60S ribosomal protein L32 OS=Homo sapiens OX=9606 GN=RPL32 PE=1 SV=2	HUMAN	1	P62910	GN=RPL32	0.737904	0.484465	2.10863	0.313329	1.55597	--	1579	2.51	2.81	45.93	21.48	10.37
sp|Q15836|VAMP3_HUMAN	Vesicle-associated membrane protein 3 OS=Homo sapiens OX=9606 GN=VAMP3 PE=1 SV=3	HUMAN	1	Q15836	GN=VAMP3	0.737904	0.590626	2.0893	0.353183	1.5417	--	1919	2	2	22	22	17
sp|A0A0C4DH68|KV224_HUMAN	Immunoglobulin kappa variable 2-24 OS=Homo sapiens OX=9606 GN=IGKV2-24 PE=3 SV=1	HUMAN	1	A0A0C4DH68	GN=IGKV2-24	0.737904	0.777414	1.77011	0.203236	1.30617	--	1559	2.58	2.97	34.17	20.83	10.83
sp|Q13451|FKBP5_HUMAN	Peptidyl-prolyl cis-trans isomerase FKBP5 OS=Homo sapiens OX=9606 GN=FKBP5 PE=1 SV=2	HUMAN	3	Q13451	GN=FKBP5	0.737904	0.772783	1.72187	0.331131	1.27057	--	1112	4.83	5.51	38.29	11.82	9.628
sp|Q9BTV4|TMM43_HUMAN	Transmembrane protein 43 OS=Homo sapiens OX=9606 GN=TMEM43 PE=1 SV=1	HUMAN	4	Q9BTV4	GN=TMEM43	0.737904	0.978414	1.58489	0.349945	1.1695	--	884	6.89	8.41	39.5	20.5	16.5
sp|P10619|PPGB_HUMAN	Lysosomal protective protein OS=Homo sapiens OX=9606 GN=CTSA PE=1 SV=2	HUMAN	3	P10619	GN=CTSA	0.737904	0.473514	1.57036	0.401791	1.15878	--	1331	3.83	4.37	25.42	9.375	4.167
sp|Q96AY3|FKB10_HUMAN	Peptidyl-prolyl cis-trans isomerase FKBP10 OS=Homo sapiens OX=9606 GN=FKBP10 PE=1 SV=1	HUMAN	6	Q96AY3	GN=FKBP10	0.737904	0.901472	1.52757	0.401791	1.1272	--	592	10.75	11.18	29.55	14.95	11.51
sp|Q9NVD7|PARVA_HUMAN	Alpha-parvin OS=Homo sapiens OX=9606 GN=PARVA PE=1 SV=1	HUMAN	4	Q9NVD7	GN=PARVA	0.737904	0.645267	1.44544	0.157036	1.0666	--	787	8	8.71	24.19	13.44	13.44
sp|Q9ULV4|COR1C_HUMAN	Coronin-1C OS=Homo sapiens OX=9606 GN=CORO1C PE=1 SV=1	HUMAN	6	Q9ULV4	GN=CORO1C	0.737904	0.60467	1.38038	0.510505	1.01859	--	559	11.18	12.69	29.75	17.72	9.916
sp|P31689|DNJA1_HUMAN	DnaJ homolog subfamily A member 1 OS=Homo sapiens OX=9606 GN=DNAJA1 PE=1 SV=2	HUMAN	3	P31689	GN=DNAJA1	0.737904	0.49053	1.33045	0.496592	0.981748	--	1248	4.09	6.36	32.24	16.37	10.58
sp|P17480|UBF1_HUMAN	Nucleolar transcription factor 1 OS=Homo sapiens OX=9606 GN=UBTF PE=1 SV=1	HUMAN	2	P17480	GN=UBTF	0.731139	0.744419	3.53183	0.207014	2.58226	--	1708	2.12	4.02	29.71	6.021	2.88
sp|Q9UHD9|UBQL2_HUMAN	Ubiquilin-2 OS=Homo sapiens OX=9606 GN=UBQLN2 PE=1 SV=2	HUMAN	2	Q9UHD9	GN=UBQLN2	0.731139	0.468626	2.10863	0.349945	1.5417	--	1427	3.22	3.89	9.936	4.487	4.487
sp|Q13616|CUL1_HUMAN	Cullin-1 OS=Homo sapiens OX=9606 GN=CUL1 PE=1 SV=2	HUMAN	4	Q13616	GN=CUL1	0.731139	0.577534	2.0893	0.349945	1.52757	--	1794	2.03	8.12	25.64	8.763	4.51
sp|P67870|CSK2B_HUMAN	Casein kinase II subunit beta OS=Homo sapiens OX=9606 GN=CSNK2B PE=1 SV=1	HUMAN	2	P67870	GN=CSNK2B	0.731139	0.579329	2.0893	0.349945	1.52757	--	2057	1.51	1.63	15.81	11.16	8.372
sp|Q16539|MK14_HUMAN	Mitogen-activated protein kinase 14 OS=Homo sapiens OX=9606 GN=MAPK14 PE=1 SV=3	HUMAN	2	Q16539	GN=MAPK14	0.731139	0.744379	1.80302	0.369828	1.31826	--	1556	2.58	4.73	31.11	12.78	5.278
sp|P22392|NDKB_HUMAN	Nucleoside diphosphate kinase B OS=Homo sapiens OX=9606 GN=NME2 PE=1 SV=1	HUMAN	7	P22392	GN=NME2	0.731139	0.776471	1.48594	0.394457	1.08643	--	584	10.88	11.38	77.63	64.47	54.61
sp|Q6UVK1|CSPG4_HUMAN	Chondroitin sulfate proteoglycan 4 OS=Homo sapiens OX=9606 GN=CSPG4 PE=1 SV=2	HUMAN	7	Q6UVK1	GN=CSPG4	0.731139	0.155416	1.40605	0.483059	1.02802	--	814	7.68	12.65	14.9	6.029	3.23
sp|P62316|SMD2_HUMAN	Small nuclear ribonucleoprotein Sm D2 OS=Homo sapiens OX=9606 GN=SNRPD2 PE=1 SV=1	HUMAN	4	P62316	GN=SNRPD2	0.731139	0.463753	1.38038	0.465586	1.00925	--	880	6.93	7.89	71.19	41.53	28.81
sp|P07686|HEXB_HUMAN	Beta-hexosaminidase subunit beta OS=Homo sapiens OX=9606 GN=HEXB PE=1 SV=3	HUMAN	7	P07686	GN=HEXB	0.731139	0.530666	1.35519	0.242103	0.990832	--	525	11.8	13.06	36.87	15.29	12.41
sp|Q86UX7|URP2_HUMAN	Fermitin family homolog 3 OS=Homo sapiens OX=9606 GN=FERMT3 PE=1 SV=1	HUMAN	12	Q86UX7	GN=FERMT3	0.731139	0.119987	1.24738	0.49204	0.912011	--	228	24.65	26.89	49.48	29.69	22.19
sp|P09525|ANXA4_HUMAN	Annexin A4 OS=Homo sapiens OX=9606 GN=ANXA4 PE=1 SV=4	HUMAN	16	P09525	GN=ANXA4	0.731139	0.201871	1.20226	0.47863	0.879022	--	152	30.97	35.21	65.83	64.58	49.22
sp|O95379|TFIP8_HUMAN	Tumor necrosis factor alpha-induced protein 8 OS=Homo sapiens OX=9606 GN=TNFAIP8 PE=1 SV=1	HUMAN	1	O95379	GN=TNFAIP8	0.724436	0.569918	2.0893	0.346737	1.51356	--	1883	2	2.49	29.8	12.63	10.1
sp|Q96A26|F162A_HUMAN	Protein FAM162A OS=Homo sapiens OX=9606 GN=FAM162A PE=1 SV=2	HUMAN	1	Q96A26	GN=FAM162A	0.724436	0.565691	2.0893	0.346737	1.51356	--	2074	1.43	1.81	35.71	16.23	4.545
sp|Q01844|EWS_HUMAN	RNA-binding protein EWS OS=Homo sapiens OX=9606 GN=EWSR1 PE=1 SV=1	HUMAN	3	Q01844	GN=EWSR1	0.724436	0.735653	1.57036	0.436516	1.13763	--	899	6.78	6.96	25.91	8.079	7.165
sp|P54920|SNAA_HUMAN	Alpha-soluble NSF attachment protein OS=Homo sapiens OX=9606 GN=NAPA PE=1 SV=3	HUMAN	6	P54920	GN=NAPA	0.724436	0.966138	1.51356	0.30761	1.09648	--	670	9.55	10.96	37.63	24.75	20.34
sp|P13716|HEM2_HUMAN	Delta-aminolevulinic acid dehydratase OS=Homo sapiens OX=9606 GN=ALAD PE=1 SV=1	HUMAN	5	P13716	GN=ALAD	0.724436	0.303508	1.43219	0.452898	1.03753	--	744	8.5	10.15	37.88	29.7	20.61
sp|P13671|CO6_HUMAN	Complement component C6 OS=Homo sapiens OX=9606 GN=C6 PE=1 SV=3	HUMAN	9	P13671	GN=C6	0.724436	0.27725	1.41906	0.246604	1.02802	--	390	15.97	18.68	31.48	17.45	10.6
sp|Q08211|DHX9_HUMAN	ATP-dependent RNA helicase A OS=Homo sapiens OX=9606 GN=DHX9 PE=1 SV=4	HUMAN	13	Q08211	GN=DHX9	0.724436	0.699934	1.38038	0.519996	1	--	245	23.02	27.97	37.17	15.67	11.73
sp|Q15417|CNN3_HUMAN	Calponin-3 OS=Homo sapiens OX=9606 GN=CNN3 PE=1 SV=1	HUMAN	4	Q15417	GN=CNN3	0.724436	0.500021	1.36773	0.285759	0.990832	--	812	7.7	8.11	38.3	23.1	14.29
sp|P35606|COPB2_HUMAN	Coatomer subunit beta' OS=Homo sapiens OX=9606 GN=COPB2 PE=1 SV=2	HUMAN	16	P35606	GN=COPB2	0.724436	0.961492	1.34276	0.319154	0.972747	--	169	29.17	33.83	43.05	25.28	22.74
sp|Q9UHQ9|NB5R1_HUMAN	NADH-cytochrome b5 reductase 1 OS=Homo sapiens OX=9606 GN=CYB5R1 PE=1 SV=1	HUMAN	3	Q9UHQ9	GN=CYB5R1	0.724436	0.443672	1.34276	0.469894	0.972747	--	1110	4.85	7.41	30.49	16.72	9.18
sp|P33992|MCM5_HUMAN	DNA replication licensing factor MCM5 OS=Homo sapiens OX=9606 GN=MCM5 PE=1 SV=5	HUMAN	6	P33992	GN=MCM5	0.724436	0.234252	1.31826	0.483059	0.954993	--	627	10.29	13.8	37.06	15.67	10.08
sp|P08648|ITA5_HUMAN	Integrin alpha-5 OS=Homo sapiens OX=9606 GN=ITGA5 PE=1 SV=2	HUMAN	4	P08648	GN=ITGA5	0.724436	0.30941	1.22462	0.554626	0.887156	--	892	6.85	7.61	18.78	6.768	4.766
sp|P61619|S61A1_HUMAN	Protein transport protein Sec61 subunit alpha isoform 1 OS=Homo sapiens OX=9606 GN=SEC61A1 PE=1 SV=2	HUMAN	3	P61619	GN=SEC61A1	0.717794	0.628627	2.12814	0.226986	1.52757	--	955	6.3	7	30.46	13.24	7.773
sp|P15531|NDKA_HUMAN	Nucleoside diphosphate kinase A OS=Homo sapiens OX=9606 GN=NME1 PE=1 SV=1	HUMAN	6	P15531	GN=NME1	0.717794	0.562876	2.0893	0.343558	1.49969	--	1851	2	11.8	55.26	44.08	40.79
sp|Q14739|LBR_HUMAN	Lamin-B receptor OS=Homo sapiens OX=9606 GN=LBR PE=1 SV=2	HUMAN	4	Q14739	GN=LBR	0.717794	0.553714	1.69044	0.288403	1.21339	--	939	6.44	10.35	20.98	9.431	5.041
sp|Q8TD55|PKHO2_HUMAN	Pleckstrin homology domain-containing family O member 2 OS=Homo sapiens OX=9606 GN=PLEKHO2 PE=1 SV=1	HUMAN	2	Q8TD55	GN=PLEKHO2	0.717794	0.305716	1.36773	0.510505	0.981748	--	1061	5.33	7.92	32.45	13.67	4.082
sp|P15880|RS2_HUMAN	40S ribosomal protein S2 OS=Homo sapiens OX=9606 GN=RPS2 PE=1 SV=2	HUMAN	9	P15880	GN=RPS2	0.717794	0.403602	1.33045	0.534564	0.954993	--	303	19.37	19.55	64.51	47.44	33.45
sp|Q13488|VPP3_HUMAN	V-type proton ATPase 116 kDa subunit a isoform 3 OS=Homo sapiens OX=9606 GN=TCIRG1 PE=1 SV=3	HUMAN	2	Q13488	GN=TCIRG1	0.717794	0.174196	1.30617	0.524808	0.937562	--	1489	2.92	4.98	20.36	5.904	1.928
sp|Q96CW1|AP2M1_HUMAN	AP-2 complex subunit mu OS=Homo sapiens OX=9606 GN=AP2M1 PE=1 SV=2	HUMAN	3	Q96CW1	GN=AP2M1	0.717794	0.497006	1.28233	0.359749	0.92045	--	859	7.17	8.27	36.78	17.24	7.586
sp|P24043|LAMA2_HUMAN	Laminin subunit alpha-2 OS=Homo sapiens OX=9606 GN=LAMA2 PE=1 SV=4	HUMAN	6	P24043	GN=LAMA2	0.711214	0.400165	19.4089	0.0474242	13.8038	--	2103	1.34	4.24	16.66	4.869	1.281
sp|P46821|MAP1B_HUMAN	Microtubule-associated protein 1B OS=Homo sapiens OX=9606 GN=MAP1B PE=1 SV=2	HUMAN	2	P46821	GN=MAP1B	0.711214	0.345247	4.2462	0.164437	3.01995	--	1573	2.52	5.02	18.84	4.376	0.9319
sp|P04921|GLPC_HUMAN	Glycophorin-C OS=Homo sapiens OX=9606 GN=GYPC PE=1 SV=1	HUMAN	1	P04921	GN=GYPC	0.711214	0.458022	2.65461	0.0765597	1.88799	--	1918	2	2	23.44	20.31	20.31
sp|P61457|PHS_HUMAN	Pterin-4-alpha-carbinolamine dehydratase OS=Homo sapiens OX=9606 GN=PCBD1 PE=1 SV=2	HUMAN	2	P61457	GN=PCBD1	0.711214	0.598853	2.0893	0.328095	1.48594	--	1470	3.02	3.13	64.42	45.19	22.12
sp|Q06210|GFPT1_HUMAN	Glutamine--fructose-6-phosphate aminotransferase [isomerizing] 1 OS=Homo sapiens OX=9606 GN=GFPT1 PE=1 SV=3	HUMAN	4	Q06210	GN=GFPT1	0.711214	0.541236	2.0893	0.337287	1.48594	--	1636	2.29	7.86	28.04	8.87	4.864
sp|Q15172|2A5A_HUMAN	Serine/threonine-protein phosphatase 2A 56 kDa regulatory subunit alpha isoform OS=Homo sapiens OX=9606 GN=PPP2R5A PE=1 SV=1	HUMAN	1	Q15172	GN=PPP2R5A	0.711214	0.553459	2.0893	0.340408	1.48594	--	1723	2.1	3.55	22.63	7.819	2.881
sp|Q06210|GFPT1_HUMAN	Glutamine--fructose-6-phosphate aminotransferase [isomerizing] 1 OS=Homo sapiens OX=9606 GN=GFPT1 PE=1 SV=3	HUMAN	4	Q06210	GN=GFPT1	0.711214	0.541236	2.0893	0.337287	1.48594	--	3020	2.29	7.86	28.04	8.87	4.864
sp|Q08379|GOGA2_HUMAN	Golgin subfamily A member 2 OS=Homo sapiens OX=9606 GN=GOLGA2 PE=1 SV=3	HUMAN	2	Q08379	GN=GOLGA2	0.711214	0.263516	1.90546	0.376704	1.35519	--	1340	3.74	5.88	22.46	5.389	2.495
sp|P35222|CTNB1_HUMAN	Catenin beta-1 OS=Homo sapiens OX=9606 GN=CTNNB1 PE=1 SV=1	HUMAN	2	P35222	GN=CTNNB1	0.711214	0.723189	1.8197	0.149969	1.2942	--	1583	2.48	3.32	23.69	7.554	2.049
sp|P53618|COPB_HUMAN	Coatomer subunit beta OS=Homo sapiens OX=9606 GN=COPB1 PE=1 SV=3	HUMAN	9	P53618	GN=COPB1	0.711214	0.52776	1.47231	0.387258	1.04713	--	507	12.1	21.26	35.89	13.96	7.975
sp|Q32P28|P3H1_HUMAN	Prolyl 3-hydroxylase 1 OS=Homo sapiens OX=9606 GN=P3H1 PE=1 SV=2	HUMAN	6	Q32P28	GN=P3H1	0.711214	0.711301	1.47231	0.288403	1.04713	--	615	10.44	12.22	24.73	12.91	8.56
sp|P53618|COPB_HUMAN	Coatomer subunit beta OS=Homo sapiens OX=9606 GN=COPB1 PE=1 SV=3	HUMAN	9	P53618	GN=COPB1	0.711214	0.52776	1.47231	0.387258	1.04713	--	3561	12.1	21.26	35.89	13.96	7.975
sp|P31150|GDIA_HUMAN	Rab GDP dissociation inhibitor alpha OS=Homo sapiens OX=9606 GN=GDI1 PE=1 SV=2	HUMAN	7	P31150	GN=GDI1	0.711214	0.56744	1.45881	0.30479	1.03753	--	790	7.97	14.94	32.44	22.82	18.34
sp|P54886|P5CS_HUMAN	Delta-1-pyrroline-5-carboxylate synthase OS=Homo sapiens OX=9606 GN=ALDH18A1 PE=1 SV=2	HUMAN	9	P54886	GN=ALDH18A1	0.711214	0.228593	1.39316	0.331131	0.990832	--	415	15.16	20.03	31.95	16.1	11.32
sp|Q5R3I4|TTC38_HUMAN	Tetratricopeptide repeat protein 38 OS=Homo sapiens OX=9606 GN=TTC38 PE=1 SV=1	HUMAN	2	Q5R3I4	GN=TTC38	0.711214	0.476691	1.38038	0.515229	0.981748	--	1663	2.21	4.41	20.9	5.757	2.772
sp|Q6DKI2|LEG9C_HUMAN	Galectin-9C OS=Homo sapiens OX=9606 GN=LGALS9C PE=1 SV=2	HUMAN	1	Q6DKI2	GN=LGALS9C	0.711214	0.557193	1.38038	0.515229	0.981748	--	1915	2	2.03	15.45	3.933	3.933
sp|Q9HC35|EMAL4_HUMAN	Echinoderm microtubule-associated protein-like 4 OS=Homo sapiens OX=9606 GN=EML4 PE=1 SV=3	HUMAN	6	Q9HC35	GN=EML4	0.711214	0.395141	1.33045	0.316228	0.946237	--	553	11.36	12.85	22.83	9.99	6.218
sp|P62873|GBB1_HUMAN	Guanine nucleotide-binding protein G(I)/G(S)/G(T) subunit beta-1 OS=Homo sapiens OX=9606 GN=GNB1 PE=1 SV=3	HUMAN	7	P62873	GN=GNB1	0.711214	0.876028	1.30617	0.42462	0.928966	--	1461	3.05	12.17	34.41	27.35	17.35
sp|Q9Y4P3|TBL2_HUMAN	Transducin beta-like protein 2 OS=Homo sapiens OX=9606 GN=TBL2 PE=1 SV=1	HUMAN	2	Q9Y4P3	GN=TBL2	0.704693	0.417857	3.10456	0.222843	2.18776	--	1359	3.63	3.9	21.25	8.501	5.369
sp|Q86XP3|DDX42_HUMAN	ATP-dependent RNA helicase DDX42 OS=Homo sapiens OX=9606 GN=DDX42 PE=1 SV=1	HUMAN	1	Q86XP3	GN=DDX42	0.704693	0.534705	2.26987	0.30761	1.59956	--	1815	2.02	2.89	17.38	2.665	1.173
sp|Q15847|ADIRF_HUMAN	Adipogenesis regulatory factor OS=Homo sapiens OX=9606 GN=ADIRF PE=1 SV=1	HUMAN	1	Q15847	GN=ADIRF	0.704693	0.683447	2.208	0.260615	1.55597	--	1998	1.73	2.09	47.37	23.68	9.211
sp|Q6ZRP7|QSOX2_HUMAN	Sulfhydryl oxidase 2 OS=Homo sapiens OX=9606 GN=QSOX2 PE=1 SV=3	HUMAN	2	Q6ZRP7	GN=QSOX2	0.704693	0.547019	2.10863	0.337287	1.48594	--	1765	2.06	3.44	20.2	4.298	2.865
sp|P08631|HCK_HUMAN	Tyrosine-protein kinase HCK OS=Homo sapiens OX=9606 GN=HCK PE=1 SV=5	HUMAN	3	P08631	GN=HCK	0.704693	0.51642	2.10863	0.337287	1.48594	--	2037	1.56	5.63	23.19	8.175	5.323
sp|Q9P0M6|H2AW_HUMAN	Core histone macro-H2A.2 OS=Homo sapiens OX=9606 GN=H2AFY2 PE=1 SV=3	HUMAN	3	Q9P0M6	GN=H2AFY2	0.704693	0.543274	2.0893	0.334195	1.47231	--	1263	4.06	6.11	34.41	12.37	6.452
sp|P62330|ARF6_HUMAN	ADP-ribosylation factor 6 OS=Homo sapiens OX=9606 GN=ARF6 PE=1 SV=2	HUMAN	2	P62330	GN=ARF6	0.704693	0.361045	2.0893	0.337287	1.47231	--	1360	3.62	3.76	36.57	21.14	14.86
sp|Q9Y6Q5|AP1M2_HUMAN	AP-1 complex subunit mu-2 OS=Homo sapiens OX=9606 GN=AP1M2 PE=1 SV=4	HUMAN	3	Q9Y6Q5	GN=AP1M2	0.704693	0.533025	2.0893	0.334195	1.47231	--	1987	1.76	4.81	34.52	8.274	4.255
sp|Q9NTJ5|SAC1_HUMAN	Phosphatidylinositide phosphatase SAC1 OS=Homo sapiens OX=9606 GN=SACM1L PE=1 SV=2	HUMAN	4	Q9NTJ5	GN=SACM1L	0.704693	0.461363	1.88799	0.30761	1.33045	--	1059	5.34	8.42	25.04	11.58	5.281
sp|Q9BSJ8|ESYT1_HUMAN	Extended synaptotagmin-1 OS=Homo sapiens OX=9606 GN=ESYT1 PE=1 SV=1	HUMAN	9	Q9BSJ8	GN=ESYT1	0.704693	0.221487	1.41906	0.322107	1	--	331	18.41	22.94	31.43	18.84	9.783
sp|P13073|COX41_HUMAN	Cytochrome c oxidase subunit 4 isoform 1, mitochondrial OS=Homo sapiens OX=9606 GN=COX4I1 PE=1 SV=1	HUMAN	3	P13073	GN=COX4I1	0.704693	0.482053	1.40605	0.387258	0.990832	--	870	7.11	7.41	47.34	28.4	17.75
sp|P17858|PFKAL_HUMAN	ATP-dependent 6-phosphofructokinase, liver type OS=Homo sapiens OX=9606 GN=PFKL PE=1 SV=6	HUMAN	6	P17858	GN=PFKL	0.704693	0.407837	1.35519	0.322107	0.954993	--	530	11.7	13.35	33.33	19.23	9.231
sp|P18754|RCC1_HUMAN	Regulator of chromosome condensation OS=Homo sapiens OX=9606 GN=RCC1 PE=1 SV=1	HUMAN	2	P18754	GN=RCC1	0.704693	0.5384	1.35519	0.325087	0.954993	--	1145	4.6	5.55	20.67	12.83	8.076
sp|O95831|AIFM1_HUMAN	Apoptosis-inducing factor 1, mitochondrial OS=Homo sapiens OX=9606 GN=AIFM1 PE=1 SV=1	HUMAN	10	O95831	GN=AIFM1	0.704693	0.36175	1.31826	0.343558	0.928966	--	358	17.36	19.25	36.7	20.55	17.94
sp|P35232|PHB_HUMAN	Prohibitin OS=Homo sapiens OX=9606 GN=PHB PE=1 SV=1	HUMAN	11	P35232	GN=PHB	0.704693	0.951914	1.2942	0.534564	0.912011	--	302	19.47	20.47	48.9	43.01	36.03
sp|P20674|COX5A_HUMAN	Cytochrome c oxidase subunit 5A, mitochondrial OS=Homo sapiens OX=9606 GN=COX5A PE=1 SV=2	HUMAN	6	P20674	GN=COX5A	0.704693	0.817882	1.25892	0.474242	0.887156	--	860	7.16	8.56	40.67	32.67	25.33
sp|P26927|HGFL_HUMAN	Hepatocyte growth factor-like protein OS=Homo sapiens OX=9606 GN=MST1 PE=1 SV=2	HUMAN	1	P26927	GN=MST1	0.698232	0.482905	2.0893	0.331131	1.45881	--	2051	1.52	2.16	18	3.235	1.125
sp|Q4V9L6|TM119_HUMAN	Transmembrane protein 119 OS=Homo sapiens OX=9606 GN=TMEM119 PE=1 SV=1	HUMAN	2	Q4V9L6	GN=TMEM119	0.698232	0.890378	1.78649	0.353183	1.24738	--	1398	3.39	3.47	23.32	16.61	12.72
sp|P0C0L4|CO4A_HUMAN	Complement C4-A OS=Homo sapiens OX=9606 GN=C4A PE=1 SV=2	HUMAN	54	P0C0L4	GN=C4A	0.698232	0.603507	1.65959	0.346737	1.15878	--	31	87.06	91.59	47.02	36.12	29.13
sp|Q9Y3U8|RL36_HUMAN	60S ribosomal protein L36 OS=Homo sapiens OX=9606 GN=RPL36 PE=1 SV=3	HUMAN	2	Q9Y3U8	GN=RPL36	0.698232	0.394846	1.64437	0.405508	1.14815	--	1503	2.88	2.96	47.62	23.81	15.24
sp|P31930|QCR1_HUMAN	Cytochrome b-c1 complex subunit 1, mitochondrial OS=Homo sapiens OX=9606 GN=UQCRC1 PE=1 SV=3	HUMAN	12	P31930	GN=UQCRC1	0.698232	0.537072	1.41906	0.220801	0.990832	--	351	17.54	18.31	53.54	33.75	32.08
sp|O96008|TOM40_HUMAN	Mitochondrial import receptor subunit TOM40 homolog OS=Homo sapiens OX=9606 GN=TOMM40 PE=1 SV=1	HUMAN	3	O96008	GN=TOMM40	0.698232	0.506747	1.40605	0.496592	0.981748	--	1378	3.5	4.02	13.57	9.695	8.31
sp|P17655|CAN2_HUMAN	Calpain-2 catalytic subunit OS=Homo sapiens OX=9606 GN=CAPN2 PE=1 SV=6	HUMAN	7	P17655	GN=CAPN2	0.698232	0.455382	1.35519	0.383707	0.946237	--	757	8.29	11.9	27.43	11.71	8.571
sp|P61019|RAB2A_HUMAN	Ras-related protein Rab-2A OS=Homo sapiens OX=9606 GN=RAB2A PE=1 SV=1	HUMAN	5	P61019	GN=RAB2A	0.698232	0.508242	1.31826	0.260615	0.92045	--	674	9.49	10.46	55.19	39.62	32.08
sp|P63244|RACK1_HUMAN	Receptor of activated protein C kinase 1 OS=Homo sapiens OX=9606 GN=RACK1 PE=1 SV=3	HUMAN	11	P63244	GN=RACK1	0.698232	0.268174	1.27057	0.394457	0.887156	--	273	21.22	23.24	61.2	49.84	39.12
sp|O95782|AP2A1_HUMAN	AP-2 complex subunit alpha-1 OS=Homo sapiens OX=9606 GN=AP2A1 PE=1 SV=3	HUMAN	9	O95782	GN=AP2A1	0.698232	0.200775	1.25892	0.334195	0.879022	--	315	19	21.96	37.67	18.12	9.928
sp|P27449|VATL_HUMAN	V-type proton ATPase 16 kDa proteolipid subunit OS=Homo sapiens OX=9606 GN=ATP6V0C PE=1 SV=1	HUMAN	2	P27449	GN=ATP6V0C	0.698232	0.707176	1.24738	0.461318	0.870964	--	1562	2.57	2.58	27.74	16.13	16.13
sp|P19320|VCAM1_HUMAN	Vascular cell adhesion protein 1 OS=Homo sapiens OX=9606 GN=VCAM1 PE=1 SV=1	HUMAN	3	P19320	GN=VCAM1	0.691831	0.843449	2.91072	0.21677	2.01372	--	1968	1.81	4.41	24.36	4.33	2.436
sp|O95870|ABHGA_HUMAN	Protein ABHD16A OS=Homo sapiens OX=9606 GN=ABHD16A PE=1 SV=3	HUMAN	3	O95870	GN=ABHD16A	0.691831	0.460374	2.10863	0.331131	1.45881	--	1621	2.33	5.28	20.25	9.319	3.584
sp|Q7L014|DDX46_HUMAN	Probable ATP-dependent RNA helicase DDX46 OS=Homo sapiens OX=9606 GN=DDX46 PE=1 SV=2	HUMAN	1	Q7L014	GN=DDX46	0.691831	0.523706	2.0893	0.328095	1.44544	--	2041	1.55	4.08	27.35	9.214	1.164
sp|P16157|ANK1_HUMAN	Ankyrin-1 OS=Homo sapiens OX=9606 GN=ANK1 PE=1 SV=3	HUMAN	55	P16157	GN=ANK1	0.691831	0.196624	1.25892	0.313329	0.870964	--	29	91.39	99.61	46.41	37.43	32.48
sp|Q8NBQ5|DHB11_HUMAN	Estradiol 17-beta-dehydrogenase 11 OS=Homo sapiens OX=9606 GN=HSD17B11 PE=1 SV=3	HUMAN	1	Q8NBQ5	GN=HSD17B11	0.691831	0.58887	1.25892	0.432514	0.870964	--	1538	2.68	3.43	26.67	15	6
sp|P35241|RADI_HUMAN	Radixin OS=Homo sapiens OX=9606 GN=RDX PE=1 SV=1	HUMAN	14	P35241	GN=RDX	0.691831	0.248242	1.24738	0.559758	0.862979	--	1052	5.43	23.35	51.97	21.44	18.18
sp|P78527|PRKDC_HUMAN	DNA-dependent protein kinase catalytic subunit OS=Homo sapiens OX=9606 GN=PRKDC PE=1 SV=3	HUMAN	24	P78527	GN=PRKDC	0.691831	0.0025493	1.23595	0.356451	0.855067	--	251	22.52	27.79	30.01	12.26	5.669
sp|P78527|PRKDC_HUMAN	DNA-dependent protein kinase catalytic subunit OS=Homo sapiens OX=9606 GN=PRKDC PE=1 SV=3	HUMAN	24	P78527	GN=PRKDC	0.691831	0.0025493	1.23595	0.356451	0.855067	--	3561	22.52	27.79	30.01	12.26	5.669
sp|Q9UIG0|BAZ1B_HUMAN	Tyrosine-protein kinase BAZ1B OS=Homo sapiens OX=9606 GN=BAZ1B PE=1 SV=2	HUMAN	2	Q9UIG0	GN=BAZ1B	0.685488	0.452267	11.4815	0.060256	7.87046	--	1964	1.82	5.81	20.03	4.72	0.8092
sp|P01742|HV169_HUMAN	Immunoglobulin heavy variable 1-69 OS=Homo sapiens OX=9606 GN=IGHV1-69 PE=1 SV=2	HUMAN	8	P01742	GN=IGHV1-69	0.685488	0.407189	3.80189	0.180302	2.60615	--	603	10.6	10.72	53.85	36.75	30.77
sp|Q16527|CSRP2_HUMAN	Cysteine and glycine-rich protein 2 OS=Homo sapiens OX=9606 GN=CSRP2 PE=1 SV=3	HUMAN	1	Q16527	GN=CSRP2	0.685488	0.522777	2.10863	0.328095	1.44544	--	1679	2.18	2.32	27.98	14.51	7.772
sp|P21964|COMT_HUMAN	Catechol O-methyltransferase OS=Homo sapiens OX=9606 GN=COMT PE=1 SV=2	HUMAN	2	P21964	GN=COMT	0.685488	0.674118	1.87068	0.296483	1.28233	--	1623	2.33	3.76	27.68	10.7	4.797
sp|Q12797|ASPH_HUMAN	Aspartyl/asparaginyl beta-hydroxylase OS=Homo sapiens OX=9606 GN=ASPH PE=1 SV=3	HUMAN	8	Q12797	GN=ASPH	0.685488	0.554475	1.48594	0.177011	1.01859	--	546	11.42	14.83	27.31	12.66	10.95
sp|P62861|RS30_HUMAN	40S ribosomal protein S30 OS=Homo sapiens OX=9606 GN=FAU PE=1 SV=1	HUMAN	1	P62861	GN=FAU	0.685488	0.71358	1.27057	0.440555	0.870964	--	1911	2	2.05	35.59	16.95	16.95
sp|P43307|SSRA_HUMAN	Translocon-associated protein subunit alpha OS=Homo sapiens OX=9606 GN=SSR1 PE=1 SV=3	HUMAN	4	P43307	GN=SSR1	0.679204	0.864772	2.51189	0.325087	1.70608	--	1116	4.8	5.01	26.92	20.98	18.18
sp|Q9UBG0|MRC2_HUMAN	C-type mannose receptor 2 OS=Homo sapiens OX=9606 GN=MRC2 PE=1 SV=2	HUMAN	4	Q9UBG0	GN=MRC2	0.679204	0.907831	1.8197	0.214783	1.23595	--	999	5.9	7.14	18.39	4.665	3.11
sp|P48059|LIMS1_HUMAN	LIM and senescent cell antigen-like-containing domain protein 1 OS=Homo sapiens OX=9606 GN=LIMS1 PE=1 SV=4	HUMAN	2	P48059	GN=LIMS1	0.679204	0.272895	1.69044	0.214783	1.14815	--	1438	3.17	4.64	26.15	13.23	5.846
sp|P06865|HEXA_HUMAN	Beta-hexosaminidase subunit alpha OS=Homo sapiens OX=9606 GN=HEXA PE=1 SV=2	HUMAN	5	P06865	GN=HEXA	0.679204	0.268631	1.5417	0.37325	1.04713	--	928	6.53	11.15	27.03	14.18	7.561
sp|Q07955|SRSF1_HUMAN	Serine/arginine-rich splicing factor 1 OS=Homo sapiens OX=9606 GN=SRSF1 PE=1 SV=2	HUMAN	4	Q07955	GN=SRSF1	0.679204	0.245903	1.52757	0.319154	1.03753	--	801	7.89	8.49	52.82	25.81	22.58
sp|P63010|AP2B1_HUMAN	AP-2 complex subunit beta OS=Homo sapiens OX=9606 GN=AP2B1 PE=1 SV=1	HUMAN	12	P63010	GN=AP2B1	0.679204	0.411079	1.39316	0.420727	0.946237	--	246	22.88	28.25	33.62	22.95	13.55
sp|P49821|NDUV1_HUMAN	NADH dehydrogenase [ubiquinone] flavoprotein 1, mitochondrial OS=Homo sapiens OX=9606 GN=NDUFV1 PE=1 SV=4	HUMAN	7	P49821	GN=NDUFV1	0.679204	0.0783369	1.24738	0.49204	0.847227	--	698	9.1	14.86	34.7	21.55	14.66
sp|Q7Z2W4|ZCCHV_HUMAN	Zinc finger CCCH-type antiviral protein 1 OS=Homo sapiens OX=9606 GN=ZC3HAV1 PE=1 SV=3	HUMAN	3	Q7Z2W4	GN=ZC3HAV1	0.672977	0.100155	1.72187	0.185353	1.15878	--	1207	4.22	5.56	17.85	5.211	3.659
sp|P14868|SYDC_HUMAN	Aspartate--tRNA ligase, cytoplasmic OS=Homo sapiens OX=9606 GN=DARS PE=1 SV=2	HUMAN	13	P14868	GN=DARS	0.672977	0.786378	1.39316	0.409261	0.937562	--	260	22	24.35	52.69	31.34	25.55
sp|P54727|RD23B_HUMAN	UV excision repair protein RAD23 homolog B OS=Homo sapiens OX=9606 GN=RAD23B PE=1 SV=1	HUMAN	7	P54727	GN=RAD23B	0.672977	0.544403	1.39316	0.353183	0.937562	--	486	12.94	13.7	28.85	22	15.16
sp|P51659|DHB4_HUMAN	Peroxisomal multifunctional enzyme type 2 OS=Homo sapiens OX=9606 GN=HSD17B4 PE=1 SV=3	HUMAN	9	P51659	GN=HSD17B4	0.672977	0.329299	1.30617	0.387258	0.879022	--	410	15.31	17.82	39.81	18.89	10.46
sp|P21980|TGM2_HUMAN	Protein-glutamine gamma-glutamyltransferase 2 OS=Homo sapiens OX=9606 GN=TGM2 PE=1 SV=2	HUMAN	16	P21980	GN=TGM2	0.672977	0.144137	1.2942	0.251189	0.870964	--	160	30	33.45	41.05	32.17	25.18
sp|P02511|CRYAB_HUMAN	Alpha-crystallin B chain OS=Homo sapiens OX=9606 GN=CRYAB PE=1 SV=2	HUMAN	4	P02511	GN=CRYAB	0.672977	0.317766	1.21339	0.49204	0.816582	--	839	7.4	7.56	54.86	36.57	18.29
sp|P00352|AL1A1_HUMAN	Retinal dehydrogenase 1 OS=Homo sapiens OX=9606 GN=ALDH1A1 PE=1 SV=2	HUMAN	11	P00352	GN=ALDH1A1	0.672977	0.0336187	1.19124	0.534564	0.801678	--	535	11.62	16.68	42.12	24.35	22.55
sp|O15260|SURF4_HUMAN	Surfeit locus protein 4 OS=Homo sapiens OX=9606 GN=SURF4 PE=1 SV=3	HUMAN	3	O15260	GN=SURF4	0.666807	0.462579	1.64437	0.359749	1.09648	--	1046	5.49	6.36	31.6	24.91	13.38
sp|Q8IWA5|CTL2_HUMAN	Choline transporter-like protein 2 OS=Homo sapiens OX=9606 GN=SLC44A2 PE=1 SV=3	HUMAN	2	Q8IWA5	GN=SLC44A2	0.666807	0.479993	1.59956	0.416869	1.0666	--	1935	1.94	3.84	23.51	10.91	4.108
sp|P62753|RS6_HUMAN	40S ribosomal protein S6 OS=Homo sapiens OX=9606 GN=RPS6 PE=1 SV=1	HUMAN	3	P62753	GN=RPS6	0.666807	0.451876	1.39316	0.0619441	0.928966	--	1147	4.59	5.31	51.41	16.06	12.05
sp|P22307|NLTP_HUMAN	Non-specific lipid-transfer protein OS=Homo sapiens OX=9606 GN=SCP2 PE=1 SV=2	HUMAN	2	P22307	GN=SCP2	0.666807	0.11897	1.36773	0.337287	0.912011	--	1552	2.61	3.04	23.03	8.227	3.656
sp|Q07960|RHG01_HUMAN	Rho GTPase-activating protein 1 OS=Homo sapiens OX=9606 GN=ARHGAP1 PE=1 SV=1	HUMAN	8	Q07960	GN=ARHGAP1	0.666807	0.486711	1.33045	0.183654	0.887156	--	428	14.76	17.65	40.55	29.84	24.6
sp|P68104|EF1A1_HUMAN	Elongation factor 1-alpha 1 OS=Homo sapiens OX=9606 GN=EEF1A1 PE=1 SV=1	HUMAN	26	P68104	GN=EEF1A1	0.666807	0.794812	1.31826	0.42462	0.879022	--	84	42.4	44.66	76.19	54.98	50.43
sp|O00571|DDX3X_HUMAN	ATP-dependent RNA helicase DDX3X OS=Homo sapiens OX=9606 GN=DDX3X PE=1 SV=3	HUMAN	12	O00571	GN=DDX3X	0.666807	0.303186	1.31826	0.42462	0.879022	--	349	17.57	22.02	48.79	23.87	19.79
sp|O94901|SUN1_HUMAN	SUN domain-containing protein 1 OS=Homo sapiens OX=9606 GN=SUN1 PE=1 SV=3	HUMAN	2	O94901	GN=SUN1	0.660694	0.309824	4.52898	0.147231	2.99226	--	1990	1.75	3.29	22.91	7.143	2.956
sp|Q6UXV4|MIC27_HUMAN	MICOS complex subunit MIC27 OS=Homo sapiens OX=9606 GN=APOOL PE=1 SV=1	HUMAN	1	Q6UXV4	GN=APOOL	0.660694	0.492036	2.10863	0.316228	1.39316	--	1792	2.04	2.39	21.64	7.836	6.343
sp|Q00013|EM55_HUMAN	55 kDa erythrocyte membrane protein OS=Homo sapiens OX=9606 GN=MPP1 PE=1 SV=2	HUMAN	6	Q00013	GN=MPP1	0.660694	0.41138	1.70608	0.319154	1.1272	--	568	11.1	11.89	32.83	22.32	15.24
sp|P18077|RL35A_HUMAN	60S ribosomal protein L35a OS=Homo sapiens OX=9606 GN=RPL35A PE=1 SV=2	HUMAN	3	P18077	GN=RPL35A	0.660694	0.696892	1.52757	0.285759	1.00925	--	862	7.15	7.77	60	40.91	20.91
sp|P49755|TMEDA_HUMAN	Transmembrane emp24 domain-containing protein 10 OS=Homo sapiens OX=9606 GN=TMED10 PE=1 SV=2	HUMAN	4	P49755	GN=TMED10	0.660694	0.696599	1.49969	0.363078	0.990832	--	940	6.44	7.17	45.21	29.22	22.83
sp|P53621|COPA_HUMAN	Coatomer subunit alpha OS=Homo sapiens OX=9606 GN=COPA PE=1 SV=2	HUMAN	18	P53621	GN=COPA	0.660694	0.0364823	1.35519	0.253513	0.895365	DOWN	140	32.85	39.75	37.09	22.71	14.71
sp|P02462|CO4A1_HUMAN	Collagen alpha-1(IV) chain OS=Homo sapiens OX=9606 GN=COL4A1 PE=1 SV=4	HUMAN	8	P02462	GN=COL4A1	0.660694	0.504559	1.34276	0.436516	0.887156	--	759	8.28	9.58	24.87	7.31	5.273
sp|Q96CX2|KCD12_HUMAN	BTB/POZ domain-containing protein KCTD12 OS=Homo sapiens OX=9606 GN=KCTD12 PE=1 SV=1	HUMAN	9	Q96CX2	GN=KCTD12	0.660694	0.157462	1.30617	0.413047	0.862979	--	424	14.9	16.48	43.08	35.69	32
sp|Q9HCC0|MCCB_HUMAN	Methylcrotonoyl-CoA carboxylase beta chain, mitochondrial OS=Homo sapiens OX=9606 GN=MCCC2 PE=1 SV=1	HUMAN	2	Q9HCC0	GN=MCCC2	0.654636	0.765654	3.66438	0.119124	2.39883	--	1781	2.04	3.5	20.96	4.796	3.197
sp|P54652|HSP72_HUMAN	Heat shock-related 70 kDa protein 2 OS=Homo sapiens OX=9606 GN=HSPA2 PE=1 SV=1	HUMAN	21	P54652	GN=HSPA2	0.654636	0.60483	2.22844	0.267917	1.45881	--	1125	4.74	35.57	42.41	29.58	24.57
sp|P25208|NFYB_HUMAN	Nuclear transcription factor Y subunit beta OS=Homo sapiens OX=9606 GN=NFYB PE=1 SV=2	HUMAN	1	P25208	GN=NFYB	0.654636	0.484848	2.10863	0.313329	1.38038	--	2030	1.6	1.63	10.63	6.28	6.28
sp|Q9H9A6|LRC40_HUMAN	Leucine-rich repeat-containing protein 40 OS=Homo sapiens OX=9606 GN=LRRC40 PE=1 SV=1	HUMAN	1	Q9H9A6	GN=LRRC40	0.654636	0.478644	2.0893	0.310456	1.36773	--	1664	2.21	4.18	26.25	6.645	1.661
sp|P30419|NMT1_HUMAN	Glycylpeptide N-tetradecanoyltransferase 1 OS=Homo sapiens OX=9606 GN=NMT1 PE=1 SV=2	HUMAN	1	P30419	GN=NMT1	0.654636	0.479891	2.0893	0.310456	1.36773	--	2049	1.53	2.17	19.15	4.435	2.218
sp|Q15005|SPCS2_HUMAN	Signal peptidase complex subunit 2 OS=Homo sapiens OX=9606 GN=SPCS2 PE=1 SV=3	HUMAN	6	Q15005	GN=SPCS2	0.654636	0.733592	1.75388	0.383707	1.14815	--	883	6.89	9.06	46.02	31.86	24.34
sp|P08185|CBG_HUMAN	Corticosteroid-binding globulin OS=Homo sapiens OX=9606 GN=SERPINA6 PE=1 SV=1	HUMAN	3	P08185	GN=SERPINA6	0.654636	0.627983	1.72187	0.353183	1.1272	--	1005	5.82	6.25	16.05	10.37	8.395
sp|Q9NR30|DDX21_HUMAN	Nucleolar RNA helicase 2 OS=Homo sapiens OX=9606 GN=DDX21 PE=1 SV=5	HUMAN	2	Q9NR30	GN=DDX21	0.654636	0.245543	1.69044	0.316228	1.10662	--	1622	2.33	4.35	22.35	7.024	1.66
sp|P46777|RL5_HUMAN	60S ribosomal protein L5 OS=Homo sapiens OX=9606 GN=RPL5 PE=1 SV=3	HUMAN	4	P46777	GN=RPL5	0.654636	0.917188	1.51356	0.457088	0.990832	--	837	7.43	8.41	52.86	20.54	10.77
sp|Q14195|DPYL3_HUMAN	Dihydropyrimidinase-related protein 3 OS=Homo sapiens OX=9606 GN=DPYSL3 PE=1 SV=1	HUMAN	17	Q14195	GN=DPYSL3	0.654636	0.256458	1.47231	0.316228	0.963829	--	307	19.21	28.21	55.96	41.93	34.04
sp|P49257|LMAN1_HUMAN	Protein ERGIC-53 OS=Homo sapiens OX=9606 GN=LMAN1 PE=1 SV=2	HUMAN	12	P49257	GN=LMAN1	0.654636	0.426066	1.44544	0.413047	0.946237	--	281	20.59	22.95	53.73	36.47	29.8
sp|Q9P2J5|SYLC_HUMAN	Leucine--tRNA ligase, cytoplasmic OS=Homo sapiens OX=9606 GN=LARS PE=1 SV=2	HUMAN	8	Q9P2J5	GN=LARS	0.654636	0.247323	1.41906	0.18197	0.928966	--	582	10.9	20.54	31.21	10.8	6.633
sp|P45880|VDAC2_HUMAN	Voltage-dependent anion-selective channel protein 2 OS=Homo sapiens OX=9606 GN=VDAC2 PE=1 SV=2	HUMAN	9	P45880	GN=VDAC2	0.654636	0.586726	1.39316	0.224906	0.912011	--	579	10.97	14.34	45.24	36.05	24.83
sp|P00915|CAH1_HUMAN	Carbonic anhydrase 1 OS=Homo sapiens OX=9606 GN=CA1 PE=1 SV=2	HUMAN	57	P00915	GN=CA1	0.654636	0.447112	1.27057	0.432514	0.831764	--	108	37.71	38.55	75.1	66.67	66.67
sp|P56134|ATPK_HUMAN	ATP synthase subunit f, mitochondrial OS=Homo sapiens OX=9606 GN=ATP5J2 PE=1 SV=3	HUMAN	1	P56134	GN=ATP5J2	0.648634	0.475784	2.10863	0.310456	1.36773	--	1836	2.01	2.4	51.06	41.49	13.83
sp|A4D1P6|WDR91_HUMAN	WD repeat-containing protein 91 OS=Homo sapiens OX=9606 GN=WDR91 PE=1 SV=2	HUMAN	1	A4D1P6	GN=WDR91	0.648634	0.478247	2.10863	0.310456	1.36773	--	1994	1.74	2.52	14.73	3.481	1.606
sp|P51452|DUS3_HUMAN	Dual specificity protein phosphatase 3 OS=Homo sapiens OX=9606 GN=DUSP3 PE=1 SV=1	HUMAN	3	P51452	GN=DUSP3	0.648634	0.662511	2.0893	0.275423	1.35519	--	1019	5.7	6.14	35.14	31.89	18.92
sp|Q7L5N1|CSN6_HUMAN	COP9 signalosome complex subunit 6 OS=Homo sapiens OX=9606 GN=COPS6 PE=1 SV=1	HUMAN	3	Q7L5N1	GN=COPS6	0.648634	0.472795	2.0893	0.30761	1.35519	--	1521	2.76	4.83	23.55	15.29	11.62
sp|Q9NPE3|NOP10_HUMAN	H/ACA ribonucleoprotein complex subunit 3 OS=Homo sapiens OX=9606 GN=NOP10 PE=1 SV=1	HUMAN	1	Q9NPE3	GN=NOP10	0.648634	0.473805	2.0893	0.310456	1.35519	--	1905	2	2.12	34.38	26.56	20.31
sp|P04216|THY1_HUMAN	Thy-1 membrane glycoprotein OS=Homo sapiens OX=9606 GN=THY1 PE=1 SV=2	HUMAN	2	P04216	GN=THY1	0.648634	0.893029	1.99526	0.0529663	1.2942	--	1255	4.08	4.13	27.33	18.01	18.01
sp|Q96M19|CL067_HUMAN	Putative transmembrane protein encoded by LINC00477 OS=Homo sapiens OX=9606 GN=LINC00477 PE=5 SV=1	HUMAN	1	Q96M19	GN=LINC00477	0.648634	0.921959	1.58489	0.366438	1.02802	--	1901	2	2.14	7.229	6.627	4.217
sp|Q96KP1|EXOC2_HUMAN	Exocyst complex component 2 OS=Homo sapiens OX=9606 GN=EXOC2 PE=1 SV=1	HUMAN	2	Q96KP1	GN=EXOC2	0.642688	0.330133	4.32514	0.148594	2.77971	--	1761	2.06	7.66	25.11	9.632	2.489
sp|P05386|RLA1_HUMAN	60S acidic ribosomal protein P1 OS=Homo sapiens OX=9606 GN=RPLP1 PE=1 SV=1	HUMAN	2	P05386	GN=RPLP1	0.642688	0.339262	2.14783	0.299226	1.38038	--	1525	2.75	3.18	23.68	19.3	19.3
sp|Q9UKU9|ANGL2_HUMAN	Angiopoietin-related protein 2 OS=Homo sapiens OX=9606 GN=ANGPTL2 PE=1 SV=1	HUMAN	1	Q9UKU9	GN=ANGPTL2	0.642688	0.470731	2.10863	0.30761	1.35519	--	2018	1.64	2.06	18.86	5.274	2.434
sp|P35625|TIMP3_HUMAN	Metalloproteinase inhibitor 3 OS=Homo sapiens OX=9606 GN=TIMP3 PE=1 SV=2	HUMAN	1	P35625	GN=TIMP3	0.642688	0.465738	2.0893	0.30479	1.34276	--	1889	2	2.36	24.17	6.161	4.265
sp|Q9Y4W6|AFG32_HUMAN	AFG3-like protein 2 OS=Homo sapiens OX=9606 GN=AFG3L2 PE=1 SV=2	HUMAN	7	Q9Y4W6	GN=AFG3L2	0.642688	0.43448	1.8197	0.272898	1.1695	--	646	9.9	15.36	33.38	11.67	7.026
sp|Q63ZY3|KANK2_HUMAN	KN motif and ankyrin repeat domain-containing protein 2 OS=Homo sapiens OX=9606 GN=KANK2 PE=1 SV=1	HUMAN	4	Q63ZY3	GN=KANK2	0.642688	0.11901	1.57036	0.363078	1.00925	--	1057	5.36	10.42	30.32	12.34	4.935
sp|P11387|TOP1_HUMAN	DNA topoisomerase 1 OS=Homo sapiens OX=9606 GN=TOP1 PE=1 SV=2	HUMAN	6	P11387	GN=TOP1	0.642688	0.254453	1.48594	0.356451	0.954993	--	820	7.59	9.35	35.03	12.94	7.19
sp|P36578|RL4_HUMAN	60S ribosomal protein L4 OS=Homo sapiens OX=9606 GN=RPL4 PE=1 SV=5	HUMAN	6	P36578	GN=RPL4	0.642688	0.554077	1.45881	0.30479	0.937562	--	661	9.67	12.6	58.31	36.77	15.46
sp|P35542|SAA4_HUMAN	Serum amyloid A-4 protein OS=Homo sapiens OX=9606 GN=SAA4 PE=1 SV=2	HUMAN	3	P35542	GN=SAA4	0.642688	0.301673	1.45881	0.387258	0.937562	--	1107	4.88	5.03	56.92	32.31	23.08
sp|P07360|CO8G_HUMAN	Complement component C8 gamma chain OS=Homo sapiens OX=9606 GN=C8G PE=1 SV=3	HUMAN	3	P07360	GN=C8G	0.642688	0.353828	1.40605	0.409261	0.903649	--	849	7.26	7.5	64.85	46.04	24.26
sp|P67775|PP2AA_HUMAN	Serine/threonine-protein phosphatase 2A catalytic subunit alpha isoform OS=Homo sapiens OX=9606 GN=PPP2CA PE=1 SV=1	HUMAN	6	P67775	GN=PPP2CA	0.642688	0.368718	1.38038	0.157036	0.887156	--	666	9.61	11.43	45.95	28.16	22.33
sp|P01700|LV147_HUMAN	Immunoglobulin lambda variable 1-47 OS=Homo sapiens OX=9606 GN=IGLV1-47 PE=1 SV=2	HUMAN	2	P01700	GN=IGLV1-47	0.636796	0.467524	2.10863	0.30479	1.34276	--	1278	4.03	4.07	41.03	33.33	25.64
sp|Q8NBJ5|GT251_HUMAN	Procollagen galactosyltransferase 1 OS=Homo sapiens OX=9606 GN=COLGALT1 PE=1 SV=1	HUMAN	4	Q8NBJ5	GN=COLGALT1	0.636796	0.177277	1.38038	0.328095	0.879022	--	868	7.12	9.04	25.72	10.61	6.431
sp|P05388|RLA0_HUMAN	60S acidic ribosomal protein P0 OS=Homo sapiens OX=9606 GN=RPLP0 PE=1 SV=1	HUMAN	9	P05388	GN=RPLP0	0.636796	0.206605	1.36773	0.37325	0.870964	--	361	17.28	17.81	45.74	33.12	29.34
sp|P0DOY3|IGLC3_HUMAN	Immunoglobulin lambda constant 3 OS=Homo sapiens OX=9606 GN=IGLC3 PE=1 SV=1	HUMAN	15	P0DOY3	GN=IGLC3	0.636796	0.623414	1.34276	0.440555	0.855067	--	480	13.1	13.34	74.53	74.53	60.38
sp|P50914|RL14_HUMAN	60S ribosomal protein L14 OS=Homo sapiens OX=9606 GN=RPL14 PE=1 SV=4	HUMAN	2	P50914	GN=RPL14	0.636796	0.806415	1.34276	0.428549	0.855067	--	1154	4.56	6.43	54.42	24.19	10.7
sp|P02730|B3AT_HUMAN	Band 3 anion transport protein OS=Homo sapiens OX=9606 GN=SLC4A1 PE=1 SV=3	HUMAN	29	P02730	GN=SLC4A1	0.636796	0.103983	1.33045	0.30479	0.847227	--	69	50.19	55.42	47.31	39.19	35.02
sp|Q14247|SRC8_HUMAN	Src substrate cortactin OS=Homo sapiens OX=9606 GN=CTTN PE=1 SV=2	HUMAN	4	Q14247	GN=CTTN	0.630957	0.300926	1.61436	0.340408	1.01859	--	688	9.34	9.7	34	15.82	10
sp|Q9Y3A6|TMED5_HUMAN	Transmembrane emp24 domain-containing protein 5 OS=Homo sapiens OX=9606 GN=TMED5 PE=1 SV=1	HUMAN	2	Q9Y3A6	GN=TMED5	0.630957	0.503133	1.59956	0.263027	1.00925	--	1613	2.36	2.46	27.51	17.03	7.86
sp|P00491|PNPH_HUMAN	Purine nucleoside phosphorylase OS=Homo sapiens OX=9606 GN=PNP PE=1 SV=2	HUMAN	11	P00491	GN=PNP	0.630957	0.271738	1.47231	0.337287	0.928966	--	372	16.87	17.95	52.25	44.98	41.52
sp|P39060|COIA1_HUMAN	Collagen alpha-1(XVIII) chain OS=Homo sapiens OX=9606 GN=COL18A1 PE=1 SV=5	HUMAN	10	P39060	GN=COL18A1	0.630957	0.100966	1.45881	0.197697	0.92045	--	509	12.09	14.58	23.15	8.78	6.1
sp|P02745|C1QA_HUMAN	Complement C1q subcomponent subunit A OS=Homo sapiens OX=9606 GN=C1QA PE=1 SV=2	HUMAN	3	P02745	GN=C1QA	0.630957	0.622502	1.39316	0.343558	0.879022	--	1420	3.26	5.86	32.65	14.69	12.65
sp|Q13438|OS9_HUMAN	Protein OS-9 OS=Homo sapiens OX=9606 GN=OS9 PE=1 SV=1	HUMAN	1	Q13438	GN=OS9	0.625173	0.446322	2.0893	0.296483	1.30617	--	1871	2	3.12	14.24	3.298	1.499
sp|P62140|PP1B_HUMAN	Serine/threonine-protein phosphatase PP1-beta catalytic subunit OS=Homo sapiens OX=9606 GN=PPP1CB PE=1 SV=3	HUMAN	4	P62140	GN=PPP1CB	0.625173	0.641505	1.55597	0.319154	0.972747	--	1069	5.23	7.38	25.38	14.98	11.31
sp|P08865|RSSA_HUMAN	40S ribosomal protein SA OS=Homo sapiens OX=9606 GN=RPSA PE=1 SV=4	HUMAN	13	P08865	GN=RPSA	0.625173	0.496269	1.40605	0.175388	0.879022	--	381	16.52	19.17	55.59	43.39	39.32
sp|O00194|RB27B_HUMAN	Ras-related protein Rab-27B OS=Homo sapiens OX=9606 GN=RAB27B PE=1 SV=4	HUMAN	6	O00194	GN=RAB27B	0.619441	0.921426	2.60615	0.255859	1.61436	--	913	6.65	9.12	44.95	29.82	27.98
sp|P04217|A1BG_HUMAN	Alpha-1B-glycoprotein OS=Homo sapiens OX=9606 GN=A1BG PE=1 SV=4	HUMAN	14	P04217	GN=A1BG	0.619441	0.868092	1.45881	0.231207	0.903649	--	216	25.31	27.1	39.6	30.71	24.85
sp|P39656|OST48_HUMAN	Dolichyl-diphosphooligosaccharide--protein glycosyltransferase 48 kDa subunit OS=Homo sapiens OX=9606 GN=DDOST PE=1 SV=4	HUMAN	10	P39656	GN=DDOST	0.619441	0.353638	1.44544	0.346737	0.895365	--	355	17.38	18.4	45.39	32.68	27.41
sp|P62805|H4_HUMAN	Histone H4 OS=Homo sapiens OX=9606 GN=HIST1H4A PE=1 SV=2	HUMAN	26	P62805	GN=HIST1H4A	0.619441	0.261794	1.24738	0.469894	0.772681	--	258	22.35	22.71	87.38	60.19	52.43
sp|Q96SM3|CPXM1_HUMAN	Probable carboxypeptidase X1 OS=Homo sapiens OX=9606 GN=CPXM1 PE=2 SV=2	HUMAN	2	Q96SM3	GN=CPXM1	0.613762	0.440267	4.7863	0.128233	2.93765	--	2006	1.7	1.96	12.94	3.27	2.452
sp|Q96PL5|ERMAP_HUMAN	Erythroid membrane-associated protein OS=Homo sapiens OX=9606 GN=ERMAP PE=1 SV=1	HUMAN	1	Q96PL5	GN=ERMAP	0.613762	0.437777	2.10863	0.293765	1.2942	--	2101	1.35	1.89	12.21	5.263	3.158
sp|P61313|RL15_HUMAN	60S ribosomal protein L15 OS=Homo sapiens OX=9606 GN=RPL15 PE=1 SV=2	HUMAN	2	P61313	GN=RPL15	0.613762	0.571548	1.64437	0.285759	1.00925	--	1443	3.14	3.63	43.63	23.53	10.29
sp|P01743|HV146_HUMAN	Immunoglobulin heavy variable 1-46 OS=Homo sapiens OX=9606 GN=IGHV1-46 PE=1 SV=2	HUMAN	7	P01743	GN=IGHV1-46	0.613762	0.655243	1.59956	0.165959	0.981748	--	1852	2	8.49	46.15	36.75	32.48
sp|P08567|PLEK_HUMAN	Pleckstrin OS=Homo sapiens OX=9606 GN=PLEK PE=1 SV=3	HUMAN	9	P08567	GN=PLEK	0.613762	0.714514	1.5417	0.359749	0.946237	--	619	10.39	12.24	57.43	39.43	22.29
sp|P62424|RL7A_HUMAN	60S ribosomal protein L7a OS=Homo sapiens OX=9606 GN=RPL7A PE=1 SV=2	HUMAN	10	P62424	GN=RPL7A	0.613762	0.973052	1.51356	0.436516	0.928966	--	452	13.9	14.73	55.64	36.47	29.7
sp|P27635|RL10_HUMAN	60S ribosomal protein L10 OS=Homo sapiens OX=9606 GN=RPL10 PE=1 SV=4	HUMAN	4	P27635	GN=RPL10	0.613762	0.552173	1.47231	0.398107	0.903649	--	896	6.8	7.38	53.74	31.78	18.22
sp|Q9Y613|FHOD1_HUMAN	FH1/FH2 domain-containing protein 1 OS=Homo sapiens OX=9606 GN=FHOD1 PE=1 SV=3	HUMAN	4	Q9Y613	GN=FHOD1	0.613762	0.131254	1.44544	0.390841	0.887156	--	1535	2.69	6.65	20.79	4.467	2.921
sp|P11047|LAMC1_HUMAN	Laminin subunit gamma-1 OS=Homo sapiens OX=9606 GN=LAMC1 PE=1 SV=3	HUMAN	23	P11047	GN=LAMC1	0.613762	0.488663	1.34276	0.242103	0.824138	--	129	34.57	41.79	28.84	16.59	14.61
sp|P13647|K2C5_HUMAN	Keratin, type II cytoskeletal 5 OS=Homo sapiens OX=9606 GN=KRT5 PE=1 SV=3	HUMAN	8	P13647	GN=KRT5	0.608135	0.416313	2.0893	0.288403	1.27057	--	1629	2.31	13.03	29.32	14.92	9.661
sp|P13647|K2C5_HUMAN	Keratin, type II cytoskeletal 5 OS=Homo sapiens OX=9606 GN=KRT5 PE=1 SV=3	HUMAN	8	P13647	GN=KRT5	0.608135	0.416313	2.0893	0.288403	1.27057	--	2783	2.31	13.03	29.32	14.92	9.661
sp|P13647|K2C5_HUMAN	Keratin, type II cytoskeletal 5 OS=Homo sapiens OX=9606 GN=KRT5 PE=1 SV=3	HUMAN	8	P13647	GN=KRT5	0.608135	0.416313	2.0893	0.288403	1.27057	--	3285	2.31	13.03	29.32	14.92	9.661
sp|Q15121|PEA15_HUMAN	Astrocytic phosphoprotein PEA-15 OS=Homo sapiens OX=9606 GN=PEA15 PE=1 SV=2	HUMAN	2	Q15121	GN=PEA15	0.608135	0.454467	1.85353	0.265461	1.1272	--	1716	2.11	3.77	35.38	23.85	12.31
sp|Q99627|CSN8_HUMAN	COP9 signalosome complex subunit 8 OS=Homo sapiens OX=9606 GN=COPS8 PE=1 SV=1	HUMAN	3	Q99627	GN=COPS8	0.608135	0.0720043	1.64437	0.301995	1	--	1269	4.06	4.15	31.1	20.1	20.1
sp|Q9BVC6|TM109_HUMAN	Transmembrane protein 109 OS=Homo sapiens OX=9606 GN=TMEM109 PE=1 SV=1	HUMAN	1	Q9BVC6	GN=TMEM109	0.608135	0.645734	1.6293	0.123595	0.990832	--	1803	2.03	2.47	27.98	13.17	4.938
sp|Q6P4A8|PLBL1_HUMAN	Phospholipase B-like 1 OS=Homo sapiens OX=9606 GN=PLBD1 PE=1 SV=2	HUMAN	3	Q6P4A8	GN=PLBD1	0.608135	0.565805	1.51356	0.363078	0.92045	--	1066	5.27	7.33	26.04	11.57	4.882
sp|P62263|RS14_HUMAN	40S ribosomal protein S14 OS=Homo sapiens OX=9606 GN=RPS14 PE=1 SV=3	HUMAN	5	P62263	GN=RPS14	0.608135	0.447665	1.48594	0.285759	0.903649	--	638	10.05	10.4	51.66	41.06	30.46
sp|Q9NY59|NSMA2_HUMAN	Sphingomyelin phosphodiesterase 3 OS=Homo sapiens OX=9606 GN=SMPD3 PE=1 SV=1	HUMAN	3	Q9NY59	GN=SMPD3	0.60256	0.449771	1.95885	0.169044	1.18032	--	1120	4.77	5.66	20.31	6.26	5.038
sp|P33993|MCM7_HUMAN	DNA replication licensing factor MCM7 OS=Homo sapiens OX=9606 GN=MCM7 PE=1 SV=4	HUMAN	2	P33993	GN=MCM7	0.60256	0.688375	1.67494	0.380189	1.00925	--	1087	5.05	6.53	32.96	9.04	3.06
sp|P13674|P4HA1_HUMAN	Prolyl 4-hydroxylase subunit alpha-1 OS=Homo sapiens OX=9606 GN=P4HA1 PE=1 SV=2	HUMAN	6	P13674	GN=P4HA1	0.60256	0.395936	1.61436	0.180302	0.972747	--	574	11.02	14.14	39.7	20.41	13.48
sp|P27816|MAP4_HUMAN	Microtubule-associated protein 4 OS=Homo sapiens OX=9606 GN=MAP4 PE=1 SV=3	HUMAN	6	P27816	GN=MAP4	0.60256	0.372004	1.59956	0.113763	0.963829	--	520	11.91	16.24	28.39	12.76	7.465
sp|P14543|NID1_HUMAN	Nidogen-1 OS=Homo sapiens OX=9606 GN=NID1 PE=1 SV=3	HUMAN	15	P14543	GN=NID1	0.60256	0.563322	1.49969	0.207014	0.903649	--	210	25.58	26.22	27.91	15.72	13.39
sp|P00568|KAD1_HUMAN	Adenylate kinase isoenzyme 1 OS=Homo sapiens OX=9606 GN=AK1 PE=1 SV=3	HUMAN	7	P00568	GN=AK1	0.60256	0.129677	1.35519	0.260615	0.816582	--	522	11.87	14.52	60.82	49.48	37.11
sp|P20774|MIME_HUMAN	Mimecan OS=Homo sapiens OX=9606 GN=OGN PE=1 SV=1	HUMAN	14	P20774	GN=OGN	0.60256	0.0566895	1.1695	0.47863	0.704693	--	348	17.69	19.65	44.97	35.91	25.5
sp|Q14554|PDIA5_HUMAN	Protein disulfide-isomerase A5 OS=Homo sapiens OX=9606 GN=PDIA5 PE=1 SV=1	HUMAN	2	Q14554	GN=PDIA5	0.597035	0.789957	2.37684	0.285759	1.41906	--	1537	2.69	2.92	24.28	6.551	3.276
sp|Q86Y39|NDUAB_HUMAN	NADH dehydrogenase [ubiquinone] 1 alpha subcomplex subunit 11 OS=Homo sapiens OX=9606 GN=NDUFA11 PE=1 SV=3	HUMAN	1	Q86Y39	GN=NDUFA11	0.597035	0.424007	2.0893	0.285759	1.24738	--	1972	1.8	1.83	27.66	10.64	10.64
sp|P26022|PTX3_HUMAN	Pentraxin-related protein PTX3 OS=Homo sapiens OX=9606 GN=PTX3 PE=1 SV=3	HUMAN	5	P26022	GN=PTX3	0.597035	0.13182	1.47231	0.285759	0.879022	--	878	7	8.21	28.35	14.7	14.7
sp|P04844|RPN2_HUMAN	Dolichyl-diphosphooligosaccharide--protein glycosyltransferase subunit 2 OS=Homo sapiens OX=9606 GN=RPN2 PE=1 SV=3	HUMAN	10	P04844	GN=RPN2	0.597035	0.454474	1.45881	0.203236	0.870964	--	304	19.36	20.53	39.14	29	22.5
sp|P61803|DAD1_HUMAN	Dolichyl-diphosphooligosaccharide--protein glycosyltransferase subunit DAD1 OS=Homo sapiens OX=9606 GN=DAD1 PE=1 SV=3	HUMAN	3	P61803	GN=DAD1	0.597035	0.636557	1.41906	0.0698232	0.847227	--	1039	5.57	5.61	31.86	28.32	28.32
sp|P09601|HMOX1_HUMAN	Heme oxygenase 1 OS=Homo sapiens OX=9606 GN=HMOX1 PE=1 SV=1	HUMAN	9	P09601	GN=HMOX1	0.597035	0.098429	1.33045	0.301995	0.794328	--	367	17	17.59	50.35	39.24	39.24
sp|O95777|LSM8_HUMAN	U6 snRNA-associated Sm-like protein LSm8 OS=Homo sapiens OX=9606 GN=LSM8 PE=1 SV=3	HUMAN	1	O95777	GN=LSM8	0.591562	0.739643	4.36516	0.134276	2.58226	--	1916	2	2.02	27.08	16.67	16.67
sp|O60687|SRPX2_HUMAN	Sushi repeat-containing protein SRPX2 OS=Homo sapiens OX=9606 GN=SRPX2 PE=1 SV=1	HUMAN	2	O60687	GN=SRPX2	0.591562	0.411655	2.0893	0.280543	1.23595	--	1866	2	3.67	17.63	3.871	2.796
sp|P60033|CD81_HUMAN	CD81 antigen OS=Homo sapiens OX=9606 GN=CD81 PE=1 SV=1	HUMAN	2	P60033	GN=CD81	0.591562	0.413041	2.0893	0.283139	1.23595	--	1908	2	2.07	15.25	10.17	8.475
sp|P24557|THAS_HUMAN	Thromboxane-A synthase OS=Homo sapiens OX=9606 GN=TBXAS1 PE=1 SV=3	HUMAN	5	P24557	GN=TBXAS1	0.591562	0.497347	1.7378	0.239883	1.02802	--	748	8.39	10.6	34.71	12.95	10.32
sp|Q92616|GCN1_HUMAN	eIF-2-alpha kinase activator GCN1 OS=Homo sapiens OX=9606 GN=GCN1 PE=1 SV=6	HUMAN	5	Q92616	GN=GCN1	0.591562	0.0983948	1.55597	0.164437	0.92045	--	1086	5.05	10.06	22.8	7.825	1.46
sp|P26641|EF1G_HUMAN	Elongation factor 1-gamma OS=Homo sapiens OX=9606 GN=EEF1G PE=1 SV=3	HUMAN	11	P26641	GN=EEF1G	0.591562	0.453132	1.44544	0.432514	0.855067	--	291	20.19	20.38	42.56	35.01	26.32
sp|P20042|IF2B_HUMAN	Eukaryotic translation initiation factor 2 subunit 2 OS=Homo sapiens OX=9606 GN=EIF2S2 PE=1 SV=2	HUMAN	2	P20042	GN=EIF2S2	0.591562	0.594833	1.44544	0.37325	0.855067	--	1696	2.14	3.63	17.42	7.808	4.204
sp|Q14204|DYHC1_HUMAN	Cytoplasmic dynein 1 heavy chain 1 OS=Homo sapiens OX=9606 GN=DYNC1H1 PE=1 SV=5	HUMAN	42	Q14204	GN=DYNC1H1	0.591562	0.113276	1.40605	0.359749	0.831764	--	62	53.64	58.16	33.28	15.3	8.825
sp|Q14728|MFS10_HUMAN	Major facilitator superfamily domain-containing protein 10 OS=Homo sapiens OX=9606 GN=MFSD10 PE=1 SV=1	HUMAN	1	Q14728	GN=MFSD10	0.586138	0.408771	2.10863	0.280543	1.23595	--	1738	2.09	2.69	16.7	7.912	2.857
sp|E9PAV3|NACAM_HUMAN	Nascent polypeptide-associated complex subunit alpha, muscle-specific form OS=Homo sapiens OX=9606 GN=NACA PE=1 SV=1	HUMAN	3	E9PAV3	GN=NACA	0.586138	0.433585	2.03236	0.0510505	1.19124	--	1286	4.01	4.78	10.73	1.588	1.588
sp|Q16401|PSMD5_HUMAN	26S proteasome non-ATPase regulatory subunit 5 OS=Homo sapiens OX=9606 GN=PSMD5 PE=1 SV=3	HUMAN	5	Q16401	GN=PSMD5	0.586138	0.533951	1.83654	0.337287	1.07647	--	1182	4.35	9.34	33.73	18.25	6.548
sp|P42704|LPPRC_HUMAN	Leucine-rich PPR motif-containing protein, mitochondrial OS=Homo sapiens OX=9606 GN=LRPPRC PE=1 SV=3	HUMAN	13	P42704	GN=LRPPRC	0.586138	0.190468	1.58489	0.231207	0.928966	--	247	22.78	33.85	34.51	15.93	8.178
sp|P11498|PYC_HUMAN	Pyruvate carboxylase, mitochondrial OS=Homo sapiens OX=9606 GN=PC PE=1 SV=2	HUMAN	11	P11498	GN=PC	0.586138	0.0213746	1.57036	0.376704	0.92045	DOWN	296	19.79	30.29	31.49	17.4	9.762
sp|P48681|NEST_HUMAN	Nestin OS=Homo sapiens OX=9606 GN=NES PE=1 SV=2	HUMAN	5	P48681	GN=NES	0.586138	0.0206367	1.5417	0.107647	0.903649	DOWN	842	7.35	10.78	27.02	7.156	4.01
sp|Q13557|KCC2D_HUMAN	Calcium/calmodulin-dependent protein kinase type II subunit delta OS=Homo sapiens OX=9606 GN=CAMK2D PE=1 SV=3	HUMAN	6	Q13557	GN=CAMK2D	0.586138	0.5501	1.49969	0.164437	0.879022	--	765	8.19	11.5	28.06	16.83	11.82
sp|P35612|ADDB_HUMAN	Beta-adducin OS=Homo sapiens OX=9606 GN=ADD2 PE=1 SV=3	HUMAN	7	P35612	GN=ADD2	0.586138	0.359311	1.47231	0.194089	0.862979	--	866	7.13	11.31	16.12	8.54	8.54
sp|O00505|IMA4_HUMAN	Importin subunit alpha-4 OS=Homo sapiens OX=9606 GN=KPNA3 PE=1 SV=2	HUMAN	4	O00505	GN=KPNA3	0.586138	0.413073	1.44544	0.299226	0.847227	--	1067	5.24	8.25	22.07	8.829	6.142
sp|P61626|LYSC_HUMAN	Lysozyme C OS=Homo sapiens OX=9606 GN=LYZ PE=1 SV=1	HUMAN	5	P61626	GN=LYZ	0.586138	0.892378	1.40605	0.349945	0.824138	--	982	6.03	6.17	57.43	26.35	20.95
sp|Q16795|NDUA9_HUMAN	NADH dehydrogenase [ubiquinone] 1 alpha subcomplex subunit 9, mitochondrial OS=Homo sapiens OX=9606 GN=NDUFA9 PE=1 SV=2	HUMAN	1	Q16795	GN=NDUFA9	0.586138	0.221057	1.38038	0.42462	0.809096	--	1588	2.45	3.73	26.53	13	2.653
sp|Q15080|NCF4_HUMAN	Neutrophil cytosol factor 4 OS=Homo sapiens OX=9606 GN=NCF4 PE=1 SV=2	HUMAN	5	Q15080	GN=NCF4	0.580764	0.484103	2.35505	0.220801	1.36773	--	1166	4.45	6.58	33.63	15.93	12.09
sp|O60938|KERA_HUMAN	Keratocan OS=Homo sapiens OX=9606 GN=KERA PE=1 SV=1	HUMAN	2	O60938	GN=KERA	0.580764	0.453419	2.1677	0.258226	1.25892	--	1653	2.24	4.48	25.28	8.523	4.545
sp|Q99972|MYOC_HUMAN	Myocilin OS=Homo sapiens OX=9606 GN=MYOC PE=1 SV=2	HUMAN	2	Q99972	GN=MYOC	0.580764	0.136828	1.90546	0.157036	1.10662	--	1312	3.96	4.6	24.6	10.52	4.762
sp|P01591|IGJ_HUMAN	Immunoglobulin J chain OS=Homo sapiens OX=9606 GN=JCHAIN PE=1 SV=4	HUMAN	3	P01591	GN=JCHAIN	0.580764	0.348638	1.90546	0.0809096	1.10662	--	1381	3.49	5.63	38.99	20.75	18.24
sp|P61421|VA0D1_HUMAN	V-type proton ATPase subunit d 1 OS=Homo sapiens OX=9606 GN=ATP6V0D1 PE=1 SV=1	HUMAN	3	P61421	GN=ATP6V0D1	0.580764	0.574139	1.67494	0.285759	0.972747	--	1030	5.65	6.03	35.61	12.54	7.123
sp|P61421|VA0D1_HUMAN	V-type proton ATPase subunit d 1 OS=Homo sapiens OX=9606 GN=ATP6V0D1 PE=1 SV=1	HUMAN	3	P61421	GN=ATP6V0D1	0.580764	0.574139	1.67494	0.285759	0.972747	--	2941	5.65	6.03	35.61	12.54	7.123
sp|Q07075|AMPE_HUMAN	Glutamyl aminopeptidase OS=Homo sapiens OX=9606 GN=ENPEP PE=1 SV=3	HUMAN	6	Q07075	GN=ENPEP	0.580764	0.173894	1.59956	0.283139	0.928966	--	789	7.99	10.75	23.3	9.195	5.016
sp|P06748|NPM_HUMAN	Nucleophosmin OS=Homo sapiens OX=9606 GN=NPM1 PE=1 SV=2	HUMAN	8	P06748	GN=NPM1	0.580764	0.199819	1.52757	0.288403	0.887156	--	425	14.9	15.62	54.08	35.71	32.65
sp|Q8N257|H2B3B_HUMAN	Histone H2B type 3-B OS=Homo sapiens OX=9606 GN=HIST3H2BB PE=1 SV=3	HUMAN	32	Q8N257	GN=HIST3H2BB	0.580764	0.423722	1.48594	0.210863	0.862979	--	985	6	29.51	80.95	74.6	59.52
sp|P08133|ANXA6_HUMAN	Annexin A6 OS=Homo sapiens OX=9606 GN=ANXA6 PE=1 SV=3	HUMAN	37	P08133	GN=ANXA6	0.580764	0.172403	1.39316	0.448745	0.809096	--	41	70.27	74.61	74.44	63.45	53.34
sp|P01834|IGKC_HUMAN	Immunoglobulin kappa constant OS=Homo sapiens OX=9606 GN=IGKC PE=1 SV=2	HUMAN	42	P01834	GN=IGKC	0.580764	0.555452	1.13763	0.534564	0.660694	--	264	21.72	23.69	96.26	89.72	84.11
sp|O95197|RTN3_HUMAN	Reticulon-3 OS=Homo sapiens OX=9606 GN=RTN3 PE=1 SV=2	HUMAN	1	O95197	GN=RTN3	0.57544	0.77832	3.25087	0.0772681	1.87068	--	1652	2.25	4.15	20.16	4.554	1.066
sp|Q6DD88|ATLA3_HUMAN	Atlastin-3 OS=Homo sapiens OX=9606 GN=ATL3 PE=1 SV=1	HUMAN	6	Q6DD88	GN=ATL3	0.57544	0.626297	1.85353	0.231207	1.0666	--	785	8	9.26	33.64	12.94	9.612
sp|P09651|ROA1_HUMAN	Heterogeneous nuclear ribonucleoprotein A1 OS=Homo sapiens OX=9606 GN=HNRNPA1 PE=1 SV=5	HUMAN	17	P09651	GN=HNRNPA1	0.57544	0.217235	1.52757	0.265461	0.879022	--	364	17.14	26.37	48.92	40.86	30.91
sp|P05543|THBG_HUMAN	Thyroxine-binding globulin OS=Homo sapiens OX=9606 GN=SERPINA7 PE=1 SV=2	HUMAN	4	P05543	GN=SERPINA7	0.57544	0.393676	1.38038	0.139316	0.794328	--	1071	5.22	7.93	23.37	13.73	9.639
sp|P62249|RS16_HUMAN	40S ribosomal protein S16 OS=Homo sapiens OX=9606 GN=RPS16 PE=1 SV=2	HUMAN	6	P62249	GN=RPS16	0.570164	0.284408	1.5417	0.239883	0.879022	--	494	12.65	13.49	74.66	48.63	40.41
sp|Q6NUK1|SCMC1_HUMAN	Calcium-binding mitochondrial carrier protein SCaMC-1 OS=Homo sapiens OX=9606 GN=SLC25A24 PE=1 SV=2	HUMAN	4	Q6NUK1	GN=SLC25A24	0.570164	0.319346	1.5417	0.15417	0.879022	--	1006	5.81	7.37	44.86	18.45	8.805
sp|P54578|UBP14_HUMAN	Ubiquitin carboxyl-terminal hydrolase 14 OS=Homo sapiens OX=9606 GN=USP14 PE=1 SV=3	HUMAN	7	P54578	GN=USP14	0.570164	0.286375	1.52757	0.185353	0.870964	--	591	10.77	13.57	35.83	18.62	17.81
sp|P62244|RS15A_HUMAN	40S ribosomal protein S15a OS=Homo sapiens OX=9606 GN=RPS15A PE=1 SV=2	HUMAN	6	P62244	GN=RPS15A	0.570164	0.279697	1.40605	0.416869	0.801678	--	609	10.53	11.11	66.92	58.46	46.15
sp|O60264|SMCA5_HUMAN	SWI/SNF-related matrix-associated actin-dependent regulator of chromatin subfamily A member 5 OS=Homo sapiens OX=9606 GN=SMARCA5 PE=1 SV=1	HUMAN	5	O60264	GN=SMARCA5	0.570164	0.0554901	1.34276	0.37325	0.765597	--	1089	5.03	9.73	25	5.323	3.707
sp|P21266|GSTM3_HUMAN	Glutathione S-transferase Mu 3 OS=Homo sapiens OX=9606 GN=GSTM3 PE=1 SV=3	HUMAN	2	P21266	GN=GSTM3	0.564937	0.386995	2.0893	0.267917	1.18032	--	1954	1.87	3.17	36.44	11.56	8
sp|P46776|RL27A_HUMAN	60S ribosomal protein L27a OS=Homo sapiens OX=9606 GN=RPL27A PE=1 SV=2	HUMAN	2	P46776	GN=RPL27A	0.564937	0.674186	1.80302	0.310456	1.01859	--	1254	4.08	4.24	63.51	17.57	14.19
sp|P08195|4F2_HUMAN	4F2 cell-surface antigen heavy chain OS=Homo sapiens OX=9606 GN=SLC3A2 PE=1 SV=3	HUMAN	2	P08195	GN=SLC3A2	0.564937	0.0863825	1.80302	0.203236	1.01859	--	1482	2.96	4.65	26.19	12.7	3.333
sp|Q92544|TM9S4_HUMAN	Transmembrane 9 superfamily member 4 OS=Homo sapiens OX=9606 GN=TM9SF4 PE=1 SV=2	HUMAN	1	Q92544	GN=TM9SF4	0.564937	0.492572	1.52757	0.0390841	0.862979	--	1528	2.73	3.54	15.26	5.919	1.402
sp|P13797|PLST_HUMAN	Plastin-3 OS=Homo sapiens OX=9606 GN=PLS3 PE=1 SV=4	HUMAN	18	P13797	GN=PLS3	0.564937	0.0991979	1.51356	0.172187	0.855067	--	337	18.12	30.97	51.59	40.63	26.83
sp|P13987|CD59_HUMAN	CD59 glycoprotein OS=Homo sapiens OX=9606 GN=CD59 PE=1 SV=1	HUMAN	3	P13987	GN=CD59	0.564937	0.495535	1.51356	0.349945	0.855067	--	1597	2.42	2.46	38.28	26.56	26.56
sp|P17540|KCRS_HUMAN	Creatine kinase S-type, mitochondrial OS=Homo sapiens OX=9606 GN=CKMT2 PE=1 SV=2	HUMAN	2	P17540	GN=CKMT2	0.559758	0.346264	2.0893	0.267917	1.1695	--	1764	2.06	4.3	31.74	9.308	6.444
sp|P23634|AT2B4_HUMAN	Plasma membrane calcium-transporting ATPase 4 OS=Homo sapiens OX=9606 GN=ATP2B4 PE=1 SV=2	HUMAN	5	P23634	GN=ATP2B4	0.559758	0.260129	1.67494	0.0570164	0.937562	--	593	10.74	14.09	27.32	12.25	5.479
sp|P46783|RS10_HUMAN	40S ribosomal protein S10 OS=Homo sapiens OX=9606 GN=RPS10 PE=1 SV=1	HUMAN	5	P46783	GN=RPS10	0.559758	0.592967	1.67494	0.413047	0.937562	--	702	9.06	9.49	67.27	32.73	29.09
sp|P23142|FBLN1_HUMAN	Fibulin-1 OS=Homo sapiens OX=9606 GN=FBLN1 PE=1 SV=4	HUMAN	13	P23142	GN=FBLN1	0.559758	0.892967	1.64437	0.291072	0.92045	--	239	23.4	24.07	35.99	26.17	21.05
sp|P46977|STT3A_HUMAN	Dolichyl-diphosphooligosaccharide--protein glycosyltransferase subunit STT3A OS=Homo sapiens OX=9606 GN=STT3A PE=1 SV=2	HUMAN	6	P46977	GN=STT3A	0.559758	0.522757	1.47231	0.353183	0.824138	--	655	9.81	11.23	20.85	9.645	7.234
sp|P22352|GPX3_HUMAN	Glutathione peroxidase 3 OS=Homo sapiens OX=9606 GN=GPX3 PE=1 SV=2	HUMAN	5	P22352	GN=GPX3	0.559758	0.274522	1.44544	0.237684	0.809096	--	954	6.31	6.59	32.3	24.34	19.03
sp|Q02161|RHD_HUMAN	Blood group Rh(D) polypeptide OS=Homo sapiens OX=9606 GN=RHD PE=1 SV=3	HUMAN	3	Q02161	GN=RHD	0.554626	0.401711	1.49969	0.353183	0.831764	--	1442	3.14	5.15	14.39	7.674	5.755
sp|P16452|EPB42_HUMAN	Erythrocyte membrane protein band 4.2 OS=Homo sapiens OX=9606 GN=EPB42 PE=1 SV=3	HUMAN	15	P16452	GN=EPB42	0.554626	0.313331	1.48594	0.139316	0.824138	--	241	23.19	29.27	45.73	31.84	22.14
sp|P06753|TPM3_HUMAN	Tropomyosin alpha-3 chain OS=Homo sapiens OX=9606 GN=TPM3 PE=1 SV=2	HUMAN	22	P06753	GN=TPM3	0.554626	0.25869	1.34276	0.337287	0.744732	--	112	36.82	40	89.82	71.23	51.93
sp|P02786|TFR1_HUMAN	Transferrin receptor protein 1 OS=Homo sapiens OX=9606 GN=TFRC PE=1 SV=2	HUMAN	23	P02786	GN=TFRC	0.554626	0.00102498	1.30617	0.390841	0.724436	DOWN	131	34.44	42.86	48.29	31.05	25.13
sp|P26368|U2AF2_HUMAN	Splicing factor U2AF 65 kDa subunit OS=Homo sapiens OX=9606 GN=U2AF2 PE=1 SV=4	HUMAN	1	P26368	GN=U2AF2	0.549541	0.372765	2.0893	0.263027	1.14815	--	1710	2.12	2.43	15.37	4.421	1.684
sp|Q9HD26|GOPC_HUMAN	Golgi-associated PDZ and coiled-coil motif-containing protein OS=Homo sapiens OX=9606 GN=GOPC PE=1 SV=1	HUMAN	5	Q9HD26	GN=GOPC	0.549541	0.372342	2.0893	0.260615	1.14815	--	1828	2.01	5.81	29	7.792	5.628
sp|Q02978|M2OM_HUMAN	Mitochondrial 2-oxoglutarate/malate carrier protein OS=Homo sapiens OX=9606 GN=SLC25A11 PE=1 SV=3	HUMAN	4	Q02978	GN=SLC25A11	0.549541	0.207912	1.85353	0.21677	1.01859	--	760	8.27	9.52	43.95	20.06	14.33
sp|P63000|RAC1_HUMAN	Ras-related C3 botulinum toxin substrate 1 OS=Homo sapiens OX=9606 GN=RAC1 PE=1 SV=1	HUMAN	5	P63000	GN=RAC1	0.549541	0.31343	1.51356	0.0887156	0.831764	--	1397	3.39	10.16	56.25	33.33	25.52
sp|Q969X5|ERGI1_HUMAN	Endoplasmic reticulum-Golgi intermediate compartment protein 1 OS=Homo sapiens OX=9606 GN=ERGIC1 PE=1 SV=1	HUMAN	1	Q969X5	GN=ERGIC1	0.544503	0.714502	2.58226	0.233346	1.40605	--	2004	1.71	1.84	22.41	11.03	3.103
sp|Q9NVI7|ATD3A_HUMAN	ATPase family AAA domain-containing protein 3A OS=Homo sapiens OX=9606 GN=ATAD3A PE=1 SV=2	HUMAN	9	Q9NVI7	GN=ATAD3A	0.544503	0.187004	1.6293	0.283139	0.887156	--	454	13.8	16.68	40.54	14.04	13.41
sp|P28331|NDUS1_HUMAN	NADH-ubiquinone oxidoreductase 75 kDa subunit, mitochondrial OS=Homo sapiens OX=9606 GN=NDUFS1 PE=1 SV=3	HUMAN	13	P28331	GN=NDUFS1	0.544503	0.0771424	1.55597	0.229087	0.847227	--	234	23.83	26.19	40.58	25.86	18.98
sp|P35858|ALS_HUMAN	Insulin-like growth factor-binding protein complex acid labile subunit OS=Homo sapiens OX=9606 GN=IGFALS PE=1 SV=1	HUMAN	5	P35858	GN=IGFALS	0.544503	0.4207	1.52757	0.136773	0.831764	--	684	9.37	12.51	27.77	16.2	9.752
sp|Q9GZM7|TINAL_HUMAN	Tubulointerstitial nephritis antigen-like OS=Homo sapiens OX=9606 GN=TINAGL1 PE=1 SV=1	HUMAN	1	Q9GZM7	GN=TINAGL1	0.544503	0.0498686	1.47231	0.291072	0.801678	--	1720	2.11	2.19	18.63	6.21	2.784
sp|O60832|DKC1_HUMAN	H/ACA ribonucleoprotein complex subunit 4 OS=Homo sapiens OX=9606 GN=DKC1 PE=1 SV=3	HUMAN	4	O60832	GN=DKC1	0.534564	0.376763	2.26987	0.143219	1.21339	--	1731	2.09	7.65	22.37	7.588	4.28
sp|Q13610|PWP1_HUMAN	Periodic tryptophan protein 1 homolog OS=Homo sapiens OX=9606 GN=PWP1 PE=1 SV=1	HUMAN	1	Q13610	GN=PWP1	0.534564	0.361524	2.10863	0.255859	1.1272	--	1641	2.28	2.67	15.37	4.192	3.194
sp|Q15811|ITSN1_HUMAN	Intersectin-1 OS=Homo sapiens OX=9606 GN=ITSN1 PE=1 SV=3	HUMAN	4	Q15811	GN=ITSN1	0.534564	0.359854	2.0893	0.255859	1.11686	--	1809	2.02	7.34	19.06	4.3	1.395
sp|P02654|APOC1_HUMAN	Apolipoprotein C-I OS=Homo sapiens OX=9606 GN=APOC1 PE=1 SV=1	HUMAN	5	P02654	GN=APOC1	0.534564	0.445208	1.7378	0.057544	0.928966	--	686	9.37	9.75	55.42	49.4	42.17
sp|P11171|41_HUMAN	Protein 4.1 OS=Homo sapiens OX=9606 GN=EPB41 PE=1 SV=4	HUMAN	10	P11171	GN=EPB41	0.534564	0.344444	1.58489	0.283139	0.847227	--	297	19.71	23.48	36	20.72	14
sp|P02545|LMNA_HUMAN	Prelamin-A/C OS=Homo sapiens OX=9606 GN=LMNA PE=1 SV=1	HUMAN	41	P02545	GN=LMNA	0.534564	0.075409	1.48594	0.343558	0.794328	--	45	65.91	69.01	67.02	54.82	49.4
sp|P14854|CX6B1_HUMAN	Cytochrome c oxidase subunit 6B1 OS=Homo sapiens OX=9606 GN=COX6B1 PE=1 SV=2	HUMAN	2	P14854	GN=COX6B1	0.534564	0.119599	1.30617	0.138038	0.698232	--	1401	3.38	3.39	41.86	41.86	23.26
sp|P20292|AL5AP_HUMAN	Arachidonate 5-lipoxygenase-activating protein OS=Homo sapiens OX=9606 GN=ALOX5AP PE=1 SV=2	HUMAN	2	P20292	GN=ALOX5AP	0.529663	0.653414	2.42103	0.175388	1.28233	--	1342	3.74	3.84	29.19	13.04	13.04
sp|Q9UKZ9|PCOC2_HUMAN	Procollagen C-endopeptidase enhancer 2 OS=Homo sapiens OX=9606 GN=PCOLCE2 PE=1 SV=1	HUMAN	2	Q9UKZ9	GN=PCOLCE2	0.529663	0.318781	2.10863	0.253513	1.11686	--	2026	1.61	3.91	16.63	4.578	2.892
sp|P19878|NCF2_HUMAN	Neutrophil cytosol factor 2 OS=Homo sapiens OX=9606 GN=NCF2 PE=1 SV=2	HUMAN	2	P19878	GN=NCF2	0.529663	0.443071	1.92309	0.195884	1.01859	--	1162	4.48	5.19	41.44	11.22	5.703
sp|Q9Y277|VDAC3_HUMAN	Voltage-dependent anion-selective channel protein 3 OS=Homo sapiens OX=9606 GN=VDAC3 PE=1 SV=1	HUMAN	10	Q9Y277	GN=VDAC3	0.529663	0.409907	1.8197	0.131826	0.963829	--	766	8.17	13.57	43.82	30.04	25.44
sp|P20962|PTMS_HUMAN	Parathymosin OS=Homo sapiens OX=9606 GN=PTMS PE=1 SV=2	HUMAN	1	P20962	GN=PTMS	0.529663	0.663024	1.78649	0.060256	0.946237	--	1881	2	2.54	22.55	15.69	10.78
sp|O94979|SC31A_HUMAN	Protein transport protein Sec31A OS=Homo sapiens OX=9606 GN=SEC31A PE=1 SV=3	HUMAN	12	O94979	GN=SEC31A	0.529663	0.834371	1.5417	0.291072	0.816582	--	332	18.3	26.03	23.36	15.66	10.9
sp|Q92743|HTRA1_HUMAN	Serine protease HTRA1 OS=Homo sapiens OX=9606 GN=HTRA1 PE=1 SV=1	HUMAN	5	Q92743	GN=HTRA1	0.529663	0.118227	1.45881	0.123595	0.772681	--	706	8.98	10.97	29.58	11.87	11.04
sp|P21912|SDHB_HUMAN	Succinate dehydrogenase [ubiquinone] iron-sulfur subunit, mitochondrial OS=Homo sapiens OX=9606 GN=SDHB PE=1 SV=3	HUMAN	2	P21912	GN=SDHB	0.529663	0.118638	1.45881	0.226986	0.772681	--	1332	3.81	4.84	40.36	21.43	7.857
sp|Q00325|MPCP_HUMAN	Phosphate carrier protein, mitochondrial OS=Homo sapiens OX=9606 GN=SLC25A3 PE=1 SV=2	HUMAN	4	Q00325	GN=SLC25A3	0.529663	0.00785454	1.38038	0.123595	0.731139	DOWN	901	6.76	7.28	34.25	17.13	8.84
sp|Q08945|SSRP1_HUMAN	FACT complex subunit SSRP1 OS=Homo sapiens OX=9606 GN=SSRP1 PE=1 SV=1	HUMAN	2	Q08945	GN=SSRP1	0.524808	0.423585	1.88799	0.21677	0.990832	--	1167	4.45	5.34	28.35	8.463	3.244
sp|P14770|GPIX_HUMAN	Platelet glycoprotein IX OS=Homo sapiens OX=9606 GN=GP9 PE=1 SV=3	HUMAN	4	P14770	GN=GP9	0.524808	0.18315	1.6293	0.143219	0.855067	--	1308	3.97	5.36	23.73	21.47	18.08
sp|P84095|RHOG_HUMAN	Rho-related GTP-binding protein RhoG OS=Homo sapiens OX=9606 GN=RHOG PE=1 SV=1	HUMAN	5	P84095	GN=RHOG	0.524808	0.131272	1.55597	0.18197	0.816582	--	733	8.63	10.98	46.6	41.88	35.6
sp|Q00610|CLH1_HUMAN	Clathrin heavy chain 1 OS=Homo sapiens OX=9606 GN=CLTC PE=1 SV=5	HUMAN	52	Q00610	GN=CLTC	0.524808	0.00443394	1.49969	0.343558	0.787046	DOWN	33	80.78	89.45	51.34	36.36	29.61
sp|Q02218|ODO1_HUMAN	2-oxoglutarate dehydrogenase, mitochondrial OS=Homo sapiens OX=9606 GN=OGDH PE=1 SV=3	HUMAN	8	Q02218	GN=OGDH	0.524808	0.0717324	1.24738	0.313329	0.654636	--	534	11.64	17.49	23.85	9.775	7.038
sp|P55899|FCGRN_HUMAN	IgG receptor FcRn large subunit p51 OS=Homo sapiens OX=9606 GN=FCGRT PE=1 SV=1	HUMAN	2	P55899	GN=FCGRT	0.519996	0.631776	1.85353	0.194089	0.963829	--	1208	4.22	5.32	34.52	12.05	4.932
sp|Q12907|LMAN2_HUMAN	Vesicular integral-membrane protein VIP36 OS=Homo sapiens OX=9606 GN=LMAN2 PE=1 SV=1	HUMAN	4	Q12907	GN=LMAN2	0.519996	0.340246	1.61436	0.175388	0.83946	--	819	7.64	8.21	35.96	19.38	12.08
sp|Q16555|DPYL2_HUMAN	Dihydropyrimidinase-related protein 2 OS=Homo sapiens OX=9606 GN=DPYSL2 PE=1 SV=1	HUMAN	21	Q16555	GN=DPYSL2	0.519996	0.492485	1.59956	0.319154	0.831764	--	115	36.4	40.39	67.31	52.8	47.2
sp|P15144|AMPN_HUMAN	Aminopeptidase N OS=Homo sapiens OX=9606 GN=ANPEP PE=1 SV=4	HUMAN	16	P15144	GN=ANPEP	0.519996	0.0357216	1.40605	0.121339	0.731139	DOWN	240	23.24	24.96	27.82	19.65	15.1
sp|Q6P2Q9|PRP8_HUMAN	Pre-mRNA-processing-splicing factor 8 OS=Homo sapiens OX=9606 GN=PRPF8 PE=1 SV=2	HUMAN	8	Q6P2Q9	GN=PRPF8	0.515229	0.119419	1.8197	0.316228	0.937562	--	604	10.58	15.83	25.22	8.694	3.383
sp|P62277|RS13_HUMAN	40S ribosomal protein S13 OS=Homo sapiens OX=9606 GN=RPS13 PE=1 SV=2	HUMAN	5	P62277	GN=RPS13	0.515229	0.104371	1.59956	0.285759	0.824138	--	693	9.26	9.58	68.87	42.38	33.77
[truncated: 334 more rows]
