# Supplementary material for: Targeting Fascin1 maintains chondrocytes phenotype and attenuates osteoarthritis development
Source: Bone Res. 2024 Sep 4;12:50. doi: 10.1038/s41413-024-00357-1 (PMC11374990; doi:10.1038/s41413-024-00357-1)
Supplement: Supplementary file 5 — Supplementary table 2 [file 41413_2024_357_MOESM5_ESM.xlsx]

## Sheet: Diff_distribution
Compared sample name	Up-regulated	Down-regulated
ShFSCN/IL1	261	205

## Sheet: ShFSCNvsIL1
Protein accession	Protein description	Gene name	ShFSCN/IL1 Ratio	Regulated Type	MW [kDa]	Coverage [%]	Peptides	Unique peptides	IL1	ShFSCN	Subcellular localization	KEGG KO No.	KEGG Gene	KEGG pathway	Biological Process	Cellular Component	Molecular Function	Pfam ID	Domain description	KOG category	KOG NO.	KOG description
P28654	Decorin OS=Mus musculus OX=10090 GN=Dcn PE=1 SV=1	Dcn	12.477	Up	39.809	16.1	5	5	0.115754	1.44432	extracellular	K04660	DCN; decorin	map04350 TGF-beta signaling pathway; map05205 Proteoglycans in cancer	GO:0000003 reproduction; GO:0001655 urogenital system development; GO:0001822 kidney development; GO:0001890 placenta development; GO:0001932 regulation of protein phosphorylation; GO:0001933 negative regulation of protein phosphorylation; GO:0002237 response to molecule of bacterial origin; GO:0003006 developmental process involved in reproduction; GO:0003254 regulation of membrane depolarizatio…	GO:0000323 lytic vacuole; GO:0005576 extracellular region; GO:0005581 collagen trimer; GO:0005589 collagen type VI trimer; GO:0005622 intracellular; GO:0005623 cell; GO:0005737 cytoplasm; GO:0005764 lysosome; GO:0005773 vacuole; GO:0005775 vacuolar lumen; GO:0005794 Golgi apparatus; GO:0005796 Golgi lumen; GO:0012505 endomembrane system; GO:0031012 extracellular matrix; GO:0031974 membrane-enclos…	GO:0004857 enzyme inhibitor activity; GO:0004860 protein kinase inhibitor activity; GO:0005488 binding; GO:0005515 protein binding; GO:0005518 collagen binding; GO:0005539 glycosaminoglycan binding; GO:0019207 kinase regulator activity; GO:0019210 kinase inhibitor activity; GO:0019887 protein kinase regulator activity; GO:0030234 enzyme regulator activity; GO:0042802 identical protein binding; GO…			T	KOG0619	FOG: Leucine rich repeat
Q9QYC7	Vitamin K-dependent gamma-carboxylase OS=Mus musculus OX=10090 GN=Ggcx PE=1 SV=1	Ggcx	6.707	Up	87.194	7.3	4	4	0.244114	1.63732	plasma membrane	K10106	GGCX; vitamin K-dependent gamma-carboxylase [EC:4.1.1.90]	map00130 Ubiquinone and other terpenoid-quinone biosynthesis; map01100 Metabolic pathways	GO:0006464 cellular protein modification process; GO:0006807 nitrogen compound metabolic process; GO:0006950 response to stress; GO:0007275 multicellular organism development; GO:0007584 response to nutrient; GO:0007596 blood coagulation; GO:0007599 hemostasis; GO:0008152 metabolic process; GO:0009410 response to xenobiotic stimulus; GO:0009605 response to external stimulus; GO:0009611 response t…	GO:0005622 intracellular; GO:0005623 cell; GO:0005737 cytoplasm; GO:0005783 endoplasmic reticulum; GO:0005789 endoplasmic reticulum membrane; GO:0012505 endomembrane system; GO:0016020 membrane; GO:0016021 integral component of membrane; GO:0031224 intrinsic component of membrane; GO:0031984 organelle subcompartment; GO:0042175 nuclear outer membrane-endoplasmic reticulum membrane network; GO:004…	GO:0003824 catalytic activity; GO:0005488 binding; GO:0008488 gamma-glutamyl carboxylase activity; GO:0016829 lyase activity; GO:0016830 carbon-carbon lyase activity; GO:0016831 carboxy-lyase activity; GO:0019842 vitamin binding; GO:0033218 amide binding; GO:0036094 small molecule binding; GO:0042277 peptide binding;
O35988	Syndecan-4 OS=Mus musculus OX=10090 GN=Sdc4 PE=1 SV=1	Sdc4	6.138	Up	21.482	18.7	3	3	0.291138	1.78687	endoplasmic reticulum	K16338	SDC4; syndecan 4	map04512 ECM-receptor interaction; map04514 Cell adhesion molecules (CAMs); map05205 Proteoglycans in cancer; map05418 Fluid shear stress and atherosclerosis	GO:0001523 retinoid metabolic process; GO:0001655 urogenital system development; GO:0001657 ureteric bud development; GO:0001822 kidney development; GO:0001823 mesonephros development; GO:0001838 embryonic epithelial tube formation; GO:0001841 neural tube formation; GO:0001843 neural tube closure; GO:0001932 regulation of protein phosphorylation; GO:0001934 positive regulation of protein phosphor…	GO:0000323 lytic vacuole; GO:0005576 extracellular region; GO:0005622 intracellular; GO:0005623 cell; GO:0005737 cytoplasm; GO:0005764 lysosome; GO:0005773 vacuole; GO:0005775 vacuolar lumen; GO:0005794 Golgi apparatus; GO:0005796 Golgi lumen; GO:0005886 plasma membrane; GO:0005887 integral component of plasma membrane; GO:0005912 adherens junction; GO:0005924 cell-substrate adherens junction; GO…	GO:0001968 fibronectin binding; GO:0005080 protein kinase C binding; GO:0005488 binding; GO:0005515 protein binding; GO:0019899 enzyme binding; GO:0019900 kinase binding; GO:0019901 protein kinase binding; GO:0038023 signaling receptor activity; GO:0042802 identical protein binding; GO:0060089 molecular transducer activity; GO:0070053 thrombospondin receptor activity;
Q9Z120	tRNA (guanine-N(7)-)-methyltransferase OS=Mus musculus OX=10090 GN=Mettl1 PE=1 SV=1	Mettl1	4.713	Up	30.603	28.4	5	5	0.305461	1.43964	cytoplasm	K03439	trmB, METTL1, TRM8; tRNA (guanine-N7-)-methyltransferase [EC:2.1.1.33]		GO:0001510 RNA methylation; GO:0006139 nucleobase-containing compound metabolic process; GO:0006396 RNA processing; GO:0006399 tRNA metabolic process; GO:0006400 tRNA modification; GO:0006725 cellular aromatic compound metabolic process; GO:0006807 nitrogen compound metabolic process; GO:0008033 tRNA processing; GO:0008152 metabolic process; GO:0009451 RNA modification; GO:0009987 cellular proces…	GO:0005622 intracellular; GO:0005623 cell; GO:0005634 nucleus; GO:0005654 nucleoplasm; GO:0005730 nucleolus; GO:0005737 cytoplasm; GO:0005829 cytosol; GO:0031974 membrane-enclosed lumen; GO:0031981 nuclear lumen; GO:0032991 macromolecular complex; GO:0034708 methyltransferase complex; GO:0043226 organelle; GO:0043227 membrane-bounded organelle; GO:0043228 non-membrane-bounded organelle; GO:004322…	GO:0003824 catalytic activity; GO:0008168 methyltransferase activity; GO:0008173 RNA methyltransferase activity; GO:0008175 tRNA methyltransferase activity; GO:0008176 tRNA (guanine-N7-)-methyltransferase activity; GO:0008757 S-adenosylmethionine-dependent methyltransferase activity; GO:0016423 tRNA (guanine) methyltransferase activity; GO:0016740 transferase activity; GO:0016741 transferase acti…			J	KOG3115	Methyltransferase-like protein
Q8K202	DNA-directed RNA polymerase I subunit RPA49 OS=Mus musculus OX=10090 GN=Polr1e PE=1 SV=2	Polr1e	4.157	Up	54.033	12.9	5	5	0.343722	1.42876	nucleus	K03005	RPA49, POLR1E; DNA-directed RNA polymerase I subunit RPA49	map03020 RNA polymerase	GO:0001188 RNA polymerase I transcriptional preinitiation complex assembly; GO:0006139 nucleobase-containing compound metabolic process; GO:0006351 transcription, DNA-templated; GO:0006352 DNA-templated transcription, initiation; GO:0006353 DNA-templated transcription, termination; GO:0006360 transcription from RNA polymerase I promoter; GO:0006361 transcription initiation from RNA polymerase I p…	GO:0000428 DNA-directed RNA polymerase complex; GO:0001650 fibrillar center; GO:0005622 intracellular; GO:0005623 cell; GO:0005634 nucleus; GO:0005654 nucleoplasm; GO:0005730 nucleolus; GO:0005736 DNA-directed RNA polymerase I complex; GO:0030880 RNA polymerase complex; GO:0031974 membrane-enclosed lumen; GO:0031981 nuclear lumen; GO:0032991 macromolecular complex; GO:0043226 organelle; GO:004322…	GO:0001179 RNA polymerase I transcription factor binding; GO:0005488 binding; GO:0005515 protein binding; GO:0008134 transcription factor binding;			K	KOG4183	RNA polymerase I 49 kDa subunit
Q9CR59	Growth arrest and DNA damage-inducible proteins-interacting protein 1 OS=Mus musculus OX=10090 GN=Gadd45gip1 PE=1 SV=1	Gadd45gip1	3.73	Up	25.82	14	2	2	0.397772	1.4835	mitochondria				GO:0006412 translation; GO:0006414 translational elongation; GO:0006415 translational termination; GO:0006518 peptide metabolic process; GO:0006807 nitrogen compound metabolic process; GO:0007049 cell cycle; GO:0007050 cell cycle arrest; GO:0007346 regulation of mitotic cell cycle; GO:0008152 metabolic process; GO:0009058 biosynthetic process; GO:0009059 macromolecule biosynthetic process; GO:000…	GO:0005622 intracellular; GO:0005623 cell; GO:0005737 cytoplasm; GO:0005739 mitochondrion; GO:0005759 mitochondrial matrix; GO:0031974 membrane-enclosed lumen; GO:0043226 organelle; GO:0043227 membrane-bounded organelle; GO:0043229 intracellular organelle; GO:0043231 intracellular membrane-bounded organelle; GO:0043233 organelle lumen; GO:0044422 organelle part; GO:0044424 intracellular part; GO:…				VW	KOG4848	Extracellular matrix-associated peroxidase
Q640N1	Adipocyte enhancer-binding protein 1 OS=Mus musculus OX=10090 GN=Aebp1 PE=1 SV=1	Aebp1	3.591	Up	128.36	6.2	4	4	0.485139	1.74193	endoplasmic reticulum	K21392	AEBP1; adipocyte enhancer-binding protein 1		GO:0000122 negative regulation of transcription from RNA polymerase II promoter; GO:0001501 skeletal system development; GO:0006355 regulation of transcription, DNA-templated; GO:0006357 regulation of transcription from RNA polymerase II promoter; GO:0006508 proteolysis; GO:0006518 peptide metabolic process; GO:0006807 nitrogen compound metabolic process; GO:0007275 multicellular organism develop…	GO:0005576 extracellular region; GO:0005615 extracellular space; GO:0044421 extracellular region part;	GO:0000976 transcription regulatory region sequence-specific DNA binding; GO:0000977 RNA polymerase II regulatory region sequence-specific DNA binding; GO:0000981 RNA polymerase II transcription factor activity, sequence-specific DNA binding; GO:0001012 RNA polymerase II regulatory region DNA binding; GO:0001067 regulatory region nucleic acid binding; GO:0001227 transcriptional repressor activity…	PF00754; PF00246; PF13620	F5/8 type C domain; Zinc carboxypeptidase; Carboxypeptidase regulatory-like domain	S	KOG2649	Zinc carboxypeptidase
P84244	Histone H3.3 OS=Mus musculus OX=10090 GN=H3-3a PE=1 SV=2	H3-3a	3.369	Up	15.328	45.6	5	1	0.551259	1.85707	nucleus	K11253	H3; histone H3	map05034 Alcoholism; map05131 Shigellosis; map05202 Transcriptional misregulation in cancer; map05322 Systemic lupus erythematosus				PF00125	Core histone H2A/H2B/H3/H4	B	KOG1745	Histones H3 and H4
A2AIL4	NADH dehydrogenase (ubiquinone) complex I, assembly factor 6 OS=Mus musculus OX=10090 GN=Ndufaf6 PE=1 SV=1	Ndufaf6	3.334	Up	38.362	14.7	3	3	0.466116	1.55416	mitochondria	K18163	NDUFAF6; NADH dehydrogenase [ubiquinone] 1 alpha subcomplex assembly factor 6	map04714 Thermogenesis	GO:0006996 organelle organization; GO:0007005 mitochondrion organization; GO:0009987 cellular process; GO:0010257 NADH dehydrogenase complex assembly; GO:0016043 cellular component organization; GO:0022607 cellular component assembly; GO:0032981 mitochondrial respiratory chain complex I assembly; GO:0033108 mitochondrial respiratory chain complex assembly; GO:0034622 cellular macromolecular compl…	GO:0005622 intracellular; GO:0005623 cell; GO:0005634 nucleus; GO:0005737 cytoplasm; GO:0005739 mitochondrion; GO:0005740 mitochondrial envelope; GO:0005743 mitochondrial inner membrane; GO:0016020 membrane; GO:0019866 organelle inner membrane; GO:0031090 organelle membrane; GO:0031966 mitochondrial membrane; GO:0031967 organelle envelope; GO:0031975 envelope; GO:0043226 organelle; GO:0043227 mem…		PF00494	Squalene/phytoene synthase	I	KOG4411	Phytoene/squalene synthetase
Q61398	Procollagen C-endopeptidase enhancer 1 OS=Mus musculus OX=10090 GN=Pcolce PE=1 SV=2	Pcolce	2.912	Up	50.167	12.2	5	5	0.561068	1.63377	nucleus				GO:0006508 proteolysis; GO:0006807 nitrogen compound metabolic process; GO:0007275 multicellular organism development; GO:0008152 metabolic process; GO:0009893 positive regulation of metabolic process; GO:0009987 cellular process; GO:0010033 response to organic substance; GO:0010604 positive regulation of macromolecule metabolic process; GO:0010952 positive regulation of peptidase activity; GO:00…	GO:0005576 extracellular region;	GO:0005488 binding; GO:0005518 collagen binding; GO:0005539 glycosaminoglycan binding; GO:0008047 enzyme activator activity; GO:0008201 heparin binding; GO:0016504 peptidase activator activity; GO:0030234 enzyme regulator activity; GO:0043167 ion binding; GO:0043168 anion binding; GO:0044877 macromolecular complex binding; GO:0061134 peptidase regulator activity; GO:0097367 carbohydrate derivativ…	PF00431; PF01759	CUB domain; UNC-6/NTR/C345C module
Q8CE96	tRNA (adenine(58)-N(1))-methyltransferase non-catalytic subunit TRM6 OS=Mus musculus OX=10090 GN=Trmt6 PE=1 SV=1	Trmt6	2.794	Up	55.518	9.1	3	3	0.294004	0.821396	nucleus	K03256	TRM6, GCD10; tRNA (adenine58-N1)-methyltransferase non-catalytic subunit		GO:0001510 RNA methylation; GO:0006139 nucleobase-containing compound metabolic process; GO:0006725 cellular aromatic compound metabolic process; GO:0006807 nitrogen compound metabolic process; GO:0008152 metabolic process; GO:0009451 RNA modification; GO:0009987 cellular process; GO:0016070 RNA metabolic process; GO:0016071 mRNA metabolic process; GO:0016556 mRNA modification; GO:0032259 methyla…	GO:0005622 intracellular; GO:0005623 cell; GO:0005634 nucleus; GO:0005654 nucleoplasm; GO:0031974 membrane-enclosed lumen; GO:0031981 nuclear lumen; GO:0043226 organelle; GO:0043227 membrane-bounded organelle; GO:0043229 intracellular organelle; GO:0043231 intracellular membrane-bounded organelle; GO:0043233 organelle lumen; GO:0044422 organelle part; GO:0044424 intracellular part; GO:0044428 nuc…				J	KOG1416	tRNA(1-methyladenosine) methyltransferase, subunit GCD10
P51655	Glypican-4 OS=Mus musculus OX=10090 GN=Gpc4 PE=1 SV=2	Gpc4	2.763	Up	62.586	27.6	10	10	0.442643	1.22302	extracellular	K08110	GPC4; glypican 4	map04310 Wnt signaling pathway	GO:0001523 retinoid metabolic process; GO:0006022 aminoglycan metabolic process; GO:0006023 aminoglycan biosynthetic process; GO:0006024 glycosaminoglycan biosynthetic process; GO:0006026 aminoglycan catabolic process; GO:0006027 glycosaminoglycan catabolic process; GO:0006629 lipid metabolic process; GO:0006720 isoprenoid metabolic process; GO:0006721 terpenoid metabolic process; GO:0006807 nitr…	GO:0000323 lytic vacuole; GO:0005622 intracellular; GO:0005623 cell; GO:0005737 cytoplasm; GO:0005764 lysosome; GO:0005773 vacuole; GO:0005775 vacuolar lumen; GO:0005794 Golgi apparatus; GO:0005796 Golgi lumen; GO:0005886 plasma membrane; GO:0009897 external side of plasma membrane; GO:0009986 cell surface; GO:0012505 endomembrane system; GO:0016020 membrane; GO:0031974 membrane-enclosed lumen; G…	GO:0015026 coreceptor activity; GO:0038023 signaling receptor activity; GO:0060089 molecular transducer activity; GO:0071936 coreceptor activity involved in Wnt signaling pathway; GO:1904929 coreceptor activity involved in Wnt signaling pathway, planar cell polarity pathway;			T	KOG3821	Heparin sulfate cell surface proteoglycan
B1AUR6	Protein MMS22-like OS=Mus musculus OX=10090 GN=Mms22l PE=1 SV=1	Mms22l	2.762	Up	140.58	2.7	2	2	0.44189	1.22036	plasma membrane				GO:0000724 double-strand break repair via homologous recombination; GO:0000725 recombinational repair; GO:0006139 nucleobase-containing compound metabolic process; GO:0006259 DNA metabolic process; GO:0006260 DNA replication; GO:0006261 DNA-dependent DNA replication; GO:0006281 DNA repair; GO:0006302 double-strand break repair; GO:0006310 DNA recombination; GO:0006725 cellular aromatic compound m…	GO:0000228 nuclear chromosome; GO:0005622 intracellular; GO:0005623 cell; GO:0005634 nucleus; GO:0005654 nucleoplasm; GO:0005657 replication fork; GO:0005694 chromosome; GO:0005737 cytoplasm; GO:0005829 cytosol; GO:0031974 membrane-enclosed lumen; GO:0031981 nuclear lumen; GO:0043226 organelle; GO:0043227 membrane-bounded organelle; GO:0043228 non-membrane-bounded organelle; GO:0043229 intracellu…
Q8BHT6	Beta-1,3-glucosyltransferase OS=Mus musculus OX=10090 GN=B3glct PE=1 SV=3	B3glct	2.757	Up	55.357	17.4	5	5	0.525039	1.44762	extracellular	K13675	B3GALTL; UDP-glucose:O-linked fucose beta-1,3-glucosyltransferase [EC:2.4.1.-]	map00514 Other types of O-glycan biosynthesis	GO:0006464 cellular protein modification process; GO:0006486 protein glycosylation; GO:0006493 protein O-linked glycosylation; GO:0006807 nitrogen compound metabolic process; GO:0008152 metabolic process; GO:0009058 biosynthetic process; GO:0009059 macromolecule biosynthetic process; GO:0009100 glycoprotein metabolic process; GO:0009101 glycoprotein biosynthetic process; GO:0009987 cellular proce…	GO:0005622 intracellular; GO:0005623 cell; GO:0005737 cytoplasm; GO:0005783 endoplasmic reticulum; GO:0005789 endoplasmic reticulum membrane; GO:0012505 endomembrane system; GO:0016020 membrane; GO:0031984 organelle subcompartment; GO:0042175 nuclear outer membrane-endoplasmic reticulum membrane network; GO:0043226 organelle; GO:0043227 membrane-bounded organelle; GO:0043229 intracellular organel…	GO:0003824 catalytic activity; GO:0016740 transferase activity; GO:0016757 transferase activity, transferring glycosyl groups;			G	KOG2246	Galactosyltransferases
P68433	Histone H3.1 OS=Mus musculus OX=10090 GN=H3c1 PE=1 SV=2	H3c1	2.755	Up	15.404	45.6	5	1	0.661132	1.82118	nucleus	K11253	H3; histone H3	map05034 Alcoholism; map05131 Shigellosis; map05202 Transcriptional misregulation in cancer; map05322 Systemic lupus erythematosus	GO:0000183 chromatin silencing at rDNA; GO:0002682 regulation of immune system process; GO:0006323 DNA packaging; GO:0006325 chromatin organization; GO:0006333 chromatin assembly or disassembly; GO:0006334 nucleosome assembly; GO:0006335 DNA replication-dependent nucleosome assembly; GO:0006342 chromatin silencing; GO:0006355 regulation of transcription, DNA-templated; GO:0006807 nitrogen compoun…	GO:0000228 nuclear chromosome; GO:0000785 chromatin; GO:0000786 nucleosome; GO:0000788 nuclear nucleosome; GO:0000790 nuclear chromatin; GO:0005576 extracellular region; GO:0005622 intracellular; GO:0005623 cell; GO:0005634 nucleus; GO:0005654 nucleoplasm; GO:0005694 chromosome; GO:0031974 membrane-enclosed lumen; GO:0031981 nuclear lumen; GO:0032991 macromolecular complex; GO:0032993 protein-DNA…	GO:0003676 nucleic acid binding; GO:0003677 DNA binding; GO:0003682 chromatin binding; GO:0005488 binding; GO:0031490 chromatin DNA binding; GO:0031491 nucleosome binding; GO:0031492 nucleosomal DNA binding; GO:0044877 macromolecular complex binding; GO:0097159 organic cyclic compound binding; GO:1901363 heterocyclic compound binding;	PF00125	Core histone H2A/H2B/H3/H4	B	KOG1745	Histones H3 and H4
Q7TMX5	Protein SHQ1 homolog OS=Mus musculus OX=10090 GN=Shq1 PE=1 SV=2	Shq1	2.748	Up	63.457	6.9	2	2	0.533648	1.46635	nucleus	K14764	SHQ1; protein SHQ1		GO:0000491 small nucleolar ribonucleoprotein complex assembly; GO:0000493 box H/ACA snoRNP assembly; GO:0009892 negative regulation of metabolic process; GO:0009987 cellular process; GO:0010468 regulation of gene expression; GO:0010605 negative regulation of macromolecule metabolic process; GO:0010629 negative regulation of gene expression; GO:0010941 regulation of cell death; GO:0010942 positive…	GO:0005622 intracellular; GO:0005623 cell; GO:0005634 nucleus; GO:0005654 nucleoplasm; GO:0005737 cytoplasm; GO:0005829 cytosol; GO:0031974 membrane-enclosed lumen; GO:0031981 nuclear lumen; GO:0043226 organelle; GO:0043227 membrane-bounded organelle; GO:0043229 intracellular organelle; GO:0043231 intracellular membrane-bounded organelle; GO:0043233 organelle lumen; GO:0044422 organelle part; GO:…	GO:0005488 binding; GO:0005515 protein binding; GO:0051082 unfolded protein binding;			S	KOG3247	Uncharacterized conserved protein
Q9R1Q7	Proteolipid protein 2 OS=Mus musculus OX=10090 GN=Plp2 PE=1 SV=1	Plp2	2.73	Up	16.607	23	2	2	0.389954	1.06469	plasma membrane				GO:0006810 transport; GO:0006811 ion transport; GO:0006935 chemotaxis; GO:0007154 cell communication; GO:0007165 signal transduction; GO:0007166 cell surface receptor signaling pathway; GO:0009605 response to external stimulus; GO:0009987 cellular process; GO:0010033 response to organic substance; GO:0019221 cytokine-mediated signaling pathway; GO:0023052 signaling; GO:0034097 response to cytokin…	GO:0005622 intracellular; GO:0005623 cell; GO:0005737 cytoplasm; GO:0005783 endoplasmic reticulum; GO:0005789 endoplasmic reticulum membrane; GO:0005886 plasma membrane; GO:0012505 endomembrane system; GO:0016020 membrane; GO:0016021 integral component of membrane; GO:0031224 intrinsic component of membrane; GO:0031984 organelle subcompartment; GO:0042175 nuclear outer membrane-endoplasmic reticu…	GO:0005215 transporter activity; GO:0005488 binding; GO:0005515 protein binding; GO:0015075 ion transmembrane transporter activity; GO:0019955 cytokine binding; GO:0019956 chemokine binding; GO:0022857 transmembrane transporter activity;	PF01284	Membrane-associating domain	V	KOG4788	Members of chemokine-like factor super family and related proteins
P28653	Biglycan OS=Mus musculus OX=10090 GN=Bgn PE=1 SV=1	Bgn	2.707	Up	41.639	42.3	12	12	0.536267	1.45188	extracellular	K08118	BGN; biglycan		GO:0001932 regulation of protein phosphorylation; GO:0001933 negative regulation of protein phosphorylation; GO:0001974 blood vessel remodeling; GO:0006022 aminoglycan metabolic process; GO:0006023 aminoglycan biosynthetic process; GO:0006024 glycosaminoglycan biosynthetic process; GO:0006026 aminoglycan catabolic process; GO:0006027 glycosaminoglycan catabolic process; GO:0006029 proteoglycan me…	GO:0000323 lytic vacuole; GO:0005576 extracellular region; GO:0005622 intracellular; GO:0005623 cell; GO:0005737 cytoplasm; GO:0005764 lysosome; GO:0005773 vacuole; GO:0005775 vacuolar lumen; GO:0005794 Golgi apparatus; GO:0005796 Golgi lumen; GO:0005886 plasma membrane; GO:0009986 cell surface; GO:0012505 endomembrane system; GO:0016020 membrane; GO:0030133 transport vesicle; GO:0031012 extracel…	GO:0004857 enzyme inhibitor activity; GO:0004860 protein kinase inhibitor activity; GO:0005198 structural molecule activity; GO:0005201 extracellular matrix structural constituent; GO:0005488 binding; GO:0005539 glycosaminoglycan binding; GO:0019207 kinase regulator activity; GO:0019210 kinase inhibitor activity; GO:0019887 protein kinase regulator activity; GO:0030234 enzyme regulator activity; …			T	KOG0619	FOG: Leucine rich repeat
B8ZXI1	Queuine tRNA-ribosyltransferase accessory subunit 2 OS=Mus musculus OX=10090 GN=Qtrt2 PE=1 SV=2	Qtrt2	2.683	Up	46.288	23.6	5	5	0.37064	0.994373	cytoplasm	K15407	QTRTD1; queuine tRNA-ribosyltransferase subunit QTRTD1 [EC:2.4.2.29]		GO:0006139 nucleobase-containing compound metabolic process; GO:0006396 RNA processing; GO:0006399 tRNA metabolic process; GO:0006400 tRNA modification; GO:0006725 cellular aromatic compound metabolic process; GO:0006807 nitrogen compound metabolic process; GO:0008033 tRNA processing; GO:0008152 metabolic process; GO:0009451 RNA modification; GO:0009987 cellular process; GO:0010467 gene expressio…	GO:0005622 intracellular; GO:0005623 cell; GO:0005737 cytoplasm; GO:0005739 mitochondrion; GO:0005740 mitochondrial envelope; GO:0005741 mitochondrial outer membrane; GO:0016020 membrane; GO:0019867 outer membrane; GO:0031090 organelle membrane; GO:0031966 mitochondrial membrane; GO:0031967 organelle envelope; GO:0031968 organelle outer membrane; GO:0031975 envelope; GO:0032991 macromolecular com…	GO:0005488 binding; GO:0005515 protein binding; GO:0008270 zinc ion binding; GO:0042802 identical protein binding; GO:0042803 protein homodimerization activity; GO:0043167 ion binding; GO:0043169 cation binding; GO:0046872 metal ion binding; GO:0046914 transition metal ion binding; GO:0046982 protein heterodimerization activity; GO:0046983 protein dimerization activity;			A	KOG3909	Queuine-tRNA ribosyltransferase
Q9EST4	Proteasome assembly chaperone 2 OS=Mus musculus OX=10090 GN=Psmg2 PE=1 SV=1	Psmg2	2.679	Up	29.524	12.9	3	3	0.462824	1.23991	cytoplasm	K11876	PSMG2, PAC2; proteasome assembly chaperone 2		GO:0000075 cell cycle checkpoint; GO:0000278 mitotic cell cycle; GO:0007049 cell cycle; GO:0007088 regulation of mitotic nuclear division; GO:0007093 mitotic cell cycle checkpoint; GO:0007094 mitotic spindle assembly checkpoint; GO:0007346 regulation of mitotic cell cycle; GO:0009987 cellular process; GO:0010564 regulation of cell cycle process; GO:0010639 negative regulation of organelle organiz…	GO:0000502 proteasome complex; GO:0005622 intracellular; GO:0005623 cell; GO:0005634 nucleus; GO:0005737 cytoplasm; GO:0005829 cytosol; GO:0032991 macromolecular complex; GO:0043226 organelle; GO:0043227 membrane-bounded organelle; GO:0043229 intracellular organelle; GO:0043231 intracellular membrane-bounded organelle; GO:0044424 intracellular part; GO:0044444 cytoplasmic part; GO:0044464 cell pa…				O	KOG3112	Uncharacterized conserved protein
Q9EQU5	Protein SET OS=Mus musculus OX=10090 GN=Set PE=1 SV=1	Set	2.624	Up	33.377	34.9	9	9	0.464159	1.21798	nucleus	K11290	SET, TAF1, I2PP2A; template-activating factor I		GO:0006355 regulation of transcription, DNA-templated; GO:0009889 regulation of biosynthetic process; GO:0009890 negative regulation of biosynthetic process; GO:0009892 negative regulation of metabolic process; GO:0010468 regulation of gene expression; GO:0010556 regulation of macromolecule biosynthetic process; GO:0010558 negative regulation of macromolecule biosynthetic process; GO:0010605 nega…	GO:0005622 intracellular; GO:0005623 cell; GO:0005634 nucleus; GO:0005654 nucleoplasm; GO:0005737 cytoplasm; GO:0005783 endoplasmic reticulum; GO:0005811 lipid particle; GO:0012505 endomembrane system; GO:0031974 membrane-enclosed lumen; GO:0031981 nuclear lumen; GO:0032991 macromolecular complex; GO:0043226 organelle; GO:0043227 membrane-bounded organelle; GO:0043228 non-membrane-bounded organel…				L	KOG1508	DNA replication factor/protein phosphatase inhibitor SET/SPR-2
Q9DC40	Telomere length regulation protein TEL2 homolog OS=Mus musculus OX=10090 GN=Telo2 PE=1 SV=2	Telo2	2.605	Up	93.312	5.5	3	3	0.58521	1.52453	nucleus	K11137	TELO2, TEL2; telomere length regulation protein	map03460 Fanconi anemia pathway; map04150 mTOR signaling pathway	GO:0001932 regulation of protein phosphorylation; GO:0001934 positive regulation of protein phosphorylation; GO:0009893 positive regulation of metabolic process; GO:0009966 regulation of signal transduction; GO:0009967 positive regulation of signal transduction; GO:0010562 positive regulation of phosphorus metabolic process; GO:0010604 positive regulation of macromolecule metabolic process; GO:00…	GO:0005622 intracellular; GO:0005623 cell; GO:0005634 nucleus; GO:0005654 nucleoplasm; GO:0005737 cytoplasm; GO:0005829 cytosol; GO:0016604 nuclear body; GO:0031931 TORC1 complex; GO:0031932 TORC2 complex; GO:0031974 membrane-enclosed lumen; GO:0031981 nuclear lumen; GO:0032991 macromolecular complex; GO:0034399 nuclear periphery; GO:0038201 TOR complex; GO:0043226 organelle; GO:0043227 membrane-…	GO:0005198 structural molecule activity; GO:0005488 binding; GO:0005515 protein binding; GO:0019899 enzyme binding; GO:0019900 kinase binding; GO:0019901 protein kinase binding; GO:0031072 heat shock protein binding; GO:0032947 protein complex scaffold; GO:0044877 macromolecular complex binding; GO:0051879 Hsp90 protein binding;			S	KOG4346	Uncharacterized conserved protein
Q80ZK9	WD and tetratricopeptide repeats protein 1 OS=Mus musculus OX=10090 GN=Wdtc1 PE=1 SV=1	Wdtc1	2.577	Up	75.732	14.5	5	5	0.549582	1.41604	nucleus	K11807	WDTC1, DCAF9; WD and tetratricopeptide repeats protein 1		GO:0000122 negative regulation of transcription from RNA polymerase II promoter; GO:0001701 in utero embryonic development; GO:0005975 carbohydrate metabolic process; GO:0005996 monosaccharide metabolic process; GO:0006006 glucose metabolic process; GO:0006355 regulation of transcription, DNA-templated; GO:0006357 regulation of transcription from RNA polymerase II promoter; GO:0006464 cellular pr…	GO:0005622 intracellular; GO:0005623 cell; GO:0005634 nucleus; GO:0005654 nucleoplasm; GO:0005737 cytoplasm; GO:0005829 cytosol; GO:0031974 membrane-enclosed lumen; GO:0031981 nuclear lumen; GO:0043226 organelle; GO:0043227 membrane-bounded organelle; GO:0043229 intracellular organelle; GO:0043231 intracellular membrane-bounded organelle; GO:0043233 organelle lumen; GO:0044422 organelle part; GO:…	GO:0004857 enzyme inhibitor activity; GO:0005488 binding; GO:0005515 protein binding; GO:0019899 enzyme binding; GO:0030234 enzyme regulator activity; GO:0042393 histone binding; GO:0042826 histone deacetylase binding; GO:0098772 molecular function regulator;			S	KOG1334	WD40 repeat protein
P70182	Phosphatidylinositol 4-phosphate 5-kinase type-1 alpha OS=Mus musculus OX=10090 GN=Pip5k1a PE=1 SV=2	Pip5k1a	2.576	Up	60.484	13.2	4	4	0.504773	1.30023	nucleus	K00889	PIP5K; 1-phosphatidylinositol-4-phosphate 5-kinase [EC:2.7.1.68]	map00562 Inositol phosphate metabolism; map01100 Metabolic pathways; map04070 Phosphatidylinositol signaling system; map04072 Phospholipase D signaling pathway; map04144 Endocytosis; map04666 Fc gamma R-mediated phagocytosis; map04810 Regulation of actin cytoskeleton; map05135 Yersinia infection; map05231 Choline metabolism in cancer	GO:0001667 ameboidal-type cell migration; GO:0006629 lipid metabolic process; GO:0006644 phospholipid metabolic process; GO:0006650 glycerophospholipid metabolic process; GO:0006661 phosphatidylinositol biosynthetic process; GO:0006793 phosphorus metabolic process; GO:0006796 phosphate-containing compound metabolic process; GO:0006810 transport; GO:0006897 endocytosis; GO:0006909 phagocytosis; GO…	GO:0001726 ruffle; GO:0005622 intracellular; GO:0005623 cell; GO:0005634 nucleus; GO:0005654 nucleoplasm; GO:0005737 cytoplasm; GO:0005829 cytosol; GO:0005886 plasma membrane; GO:0016020 membrane; GO:0016604 nuclear body; GO:0016607 nuclear speck; GO:0030027 lamellipodium; GO:0031252 cell leading edge; GO:0031253 cell projection membrane; GO:0031256 leading edge membrane; GO:0031974 membrane-encl…	GO:0000285 1-phosphatidylinositol-3-phosphate 5-kinase activity; GO:0003824 catalytic activity; GO:0005488 binding; GO:0005515 protein binding; GO:0016301 kinase activity; GO:0016307 phosphatidylinositol phosphate kinase activity; GO:0016308 1-phosphatidylinositol-4-phosphate 5-kinase activity; GO:0016740 transferase activity; GO:0016772 transferase activity, transferring phosphorus-containing gr…			T	KOG0229	Phosphatidylinositol-4-phosphate 5-kinase
Q91WQ5	TAF5-like RNA polymerase II p300/CBP-associated factor-associated factor 65 kDa subunit 5L OS=Mus musculus OX=10090 GN=Taf5l PE=2 SV=1	Taf5l	2.492	Up	65.91	12.1	5	5	0.532134	1.32609	nucleus	K03130	TAF5; transcription initiation factor TFIID subunit 5	map03022 Basal transcription factors	GO:0006139 nucleobase-containing compound metabolic process; GO:0006325 chromatin organization; GO:0006351 transcription, DNA-templated; GO:0006355 regulation of transcription, DNA-templated; GO:0006366 transcription from RNA polymerase II promoter; GO:0006464 cellular protein modification process; GO:0006473 protein acetylation; GO:0006475 internal protein amino acid acetylation; GO:0006725 cell…	GO:0000123 histone acetyltransferase complex; GO:0000428 DNA-directed RNA polymerase complex; GO:0005622 intracellular; GO:0005623 cell; GO:0005634 nucleus; GO:0005654 nucleoplasm; GO:0005667 transcription factor complex; GO:0005737 cytoplasm; GO:0016591 DNA-directed RNA polymerase II, holoenzyme; GO:0016604 nuclear body; GO:0016607 nuclear speck; GO:0030880 RNA polymerase complex; GO:0030914 STA…	GO:0003700 transcription factor activity, sequence-specific DNA binding; GO:0003712 transcription cofactor activity; GO:0003713 transcription coactivator activity;			K	KOG0263	Transcription initiation factor TFIID, subunit TAF5 (also component of histone acetyltransferase SAGA)
Q8CGA0	Protein phosphatase 1F OS=Mus musculus OX=10090 GN=Ppm1f PE=1 SV=1	Ppm1f	2.465	Up	49.61	22.8	5	5	0.48785	1.20275	cytoplasm,nucleus	K17502	PPM1F, POPX2; protein phosphatase 1F [EC:3.1.3.16]		GO:0001932 regulation of protein phosphorylation; GO:0001933 negative regulation of protein phosphorylation; GO:0001952 regulation of cell-matrix adhesion; GO:0001954 positive regulation of cell-matrix adhesion; GO:0006325 chromatin organization; GO:0006355 regulation of transcription, DNA-templated; GO:0006464 cellular protein modification process; GO:0006469 negative regulation of protein kinas…	GO:0005622 intracellular; GO:0005623 cell; GO:0005737 cytoplasm; GO:0005829 cytosol; GO:0032991 macromolecular complex; GO:0044424 intracellular part; GO:0044444 cytoplasmic part; GO:0044464 cell part; GO:0048471 perinuclear region of cytoplasm;	GO:0003824 catalytic activity; GO:0004721 phosphoprotein phosphatase activity; GO:0004722 protein serine/threonine phosphatase activity; GO:0004723 calcium-dependent protein serine/threonine phosphatase activity; GO:0016787 hydrolase activity; GO:0016788 hydrolase activity, acting on ester bonds; GO:0016791 phosphatase activity; GO:0033192 calmodulin-dependent protein phosphatase activity; GO:004…			T	KOG0698	Serine/threonine protein phosphatase
Q8C5W3	Tubulin-specific chaperone cofactor E-like protein OS=Mus musculus OX=10090 GN=Tbcel PE=1 SV=1	Tbcel	2.453	Up	48.031	7.5	2	2	0.508914	1.24832	cytoplasm,nucleus	K22449	TBCEL; tubulin-specific chaperone cofactor E-like protein							S	KOG2982	Uncharacterized conserved protein
Q14AI0	Sister chromatid cohesion protein DCC1 OS=Mus musculus OX=10090 GN=DSCC1 PE=2 SV=1	DSCC1	2.45	Up	45.521	26.6	6	6	0.471083	1.15396	mitochondria	K11271	DSCC1, DCC1; sister chromatid cohesion protein DCC1		GO:0000070 mitotic sister chromatid segregation; GO:0000278 mitotic cell cycle; GO:0000280 nuclear division; GO:0000819 sister chromatid segregation; GO:0006275 regulation of DNA replication; GO:0006464 cellular protein modification process; GO:0006473 protein acetylation; GO:0006807 nitrogen compound metabolic process; GO:0006996 organelle organization; GO:0007049 cell cycle; GO:0007059 chromoso…	GO:0000775 chromosome, centromeric region; GO:0000785 chromatin; GO:0005622 intracellular; GO:0005623 cell; GO:0005634 nucleus; GO:0005654 nucleoplasm; GO:0005694 chromosome; GO:0031390 Ctf18 RFC-like complex; GO:0031974 membrane-enclosed lumen; GO:0031981 nuclear lumen; GO:0032991 macromolecular complex; GO:0043226 organelle; GO:0043227 membrane-bounded organelle; GO:0043228 non-membrane-bounded…				D	KOG0798	Uncharacterized conserved protein
A2RSY6	TRMT1-like protein OS=Mus musculus OX=10090 GN=Trmt1l PE=1 SV=1	Trmt1l	2.407	Up	80.86	19	9	9	0.605879	1.45827	nucleus				GO:0007610 behavior; GO:0007626 locomotory behavior; GO:0008344 adult locomotory behavior; GO:0030534 adult behavior; GO:0032501 multicellular organismal process;					J	KOG1253	tRNA methyltransferase
O08808	Protein diaphanous homolog 1 OS=Mus musculus OX=10090 GN=Diaph1 PE=1 SV=1	Diaph1	2.396	Up	139.34	11.6	10	10	0.234802	0.562686	nucleus	K05740	DIAPH1; diaphanous 1	map04510 Focal adhesion; map04810 Regulation of actin cytoskeleton; map04933 AGE-RAGE signaling pathway in diabetic complications; map05131 Shigellosis	GO:0001775 cell activation; GO:0002252 immune effector process; GO:0002263 cell activation involved in immune response; GO:0002274 myeloid leukocyte activation; GO:0002275 myeloid cell activation involved in immune response; GO:0002283 neutrophil activation involved in immune response; GO:0002366 leukocyte activation involved in immune response; GO:0002376 immune system process; GO:0002443 leukoc…	GO:0001726 ruffle; GO:0005622 intracellular; GO:0005623 cell; GO:0005737 cytoplasm; GO:0005819 spindle; GO:0005829 cytosol; GO:0005856 cytoskeleton; GO:0005886 plasma membrane; GO:0005903 brush border; GO:0012505 endomembrane system; GO:0012506 vesicle membrane; GO:0015630 microtubule cytoskeleton; GO:0016020 membrane; GO:0030141 secretory granule; GO:0030659 cytoplasmic vesicle membrane; GO:0030…	GO:0003779 actin binding; GO:0005102 receptor binding; GO:0005488 binding; GO:0005515 protein binding; GO:0005522 profilin binding; GO:0008092 cytoskeletal protein binding; GO:0017016 Ras GTPase binding; GO:0017048 Rho GTPase binding; GO:0019899 enzyme binding; GO:0031267 small GTPase binding; GO:0042802 identical protein binding; GO:0044325 ion channel binding; GO:0051020 GTPase binding;			TZ	KOG1924	RhoA GTPase effector DIA/Diaphanous
Q91Z96	BMP-2-inducible protein kinase OS=Mus musculus OX=10090 GN=Bmp2k PE=1 SV=1	Bmp2k	2.375	Up	126.18	9.7	6	5	0.383179	0.909935	nucleus	K08854	BMP2K, BIKE; BMP2 inducible kinase [EC:2.7.11.1]	map05202 Transcriptional misregulation in cancer	GO:0006464 cellular protein modification process; GO:0006468 protein phosphorylation; GO:0006793 phosphorus metabolic process; GO:0006796 phosphate-containing compound metabolic process; GO:0006807 nitrogen compound metabolic process; GO:0008152 metabolic process; GO:0008593 regulation of Notch signaling pathway; GO:0009966 regulation of signal transduction; GO:0009967 positive regulation of sign…	GO:0005622 intracellular; GO:0005623 cell; GO:0005634 nucleus; GO:0005654 nucleoplasm; GO:0005737 cytoplasm; GO:0016604 nuclear body; GO:0016607 nuclear speck; GO:0031974 membrane-enclosed lumen; GO:0031981 nuclear lumen; GO:0043226 organelle; GO:0043227 membrane-bounded organelle; GO:0043229 intracellular organelle; GO:0043231 intracellular membrane-bounded organelle; GO:0043233 organelle lumen;…	GO:0003824 catalytic activity; GO:0004672 protein kinase activity; GO:0004674 protein serine/threonine kinase activity; GO:0005488 binding; GO:0016301 kinase activity; GO:0016740 transferase activity; GO:0016772 transferase activity, transferring phosphorus-containing groups; GO:0016773 phosphotransferase activity, alcohol group as acceptor; GO:0019208 phosphatase regulator activity; GO:0030234 e…	PF00069	Protein kinase domain	T	KOG1989	ARK protein kinase family
Q8BSF4	Phosphatidylserine decarboxylase proenzyme, mitochondrial OS=Mus musculus OX=10090 GN=Pisd PE=2 SV=1	Pisd	2.368	Up	45.926	13.1	4	4	0.486172	1.1512	mitochondria	K01613	psd, PISD; phosphatidylserine decarboxylase [EC:4.1.1.65]	map00564 Glycerophospholipid metabolism; map01100 Metabolic pathways		GO:0005622 intracellular; GO:0005623 cell; GO:0005634 nucleus; GO:0005737 cytoplasm; GO:0005739 mitochondrion; GO:0005740 mitochondrial envelope; GO:0005743 mitochondrial inner membrane; GO:0016020 membrane; GO:0019866 organelle inner membrane; GO:0031090 organelle membrane; GO:0031966 mitochondrial membrane; GO:0031967 organelle envelope; GO:0031975 envelope; GO:0043226 organelle; GO:0043227 mem…	GO:0003824 catalytic activity; GO:0004609 phosphatidylserine decarboxylase activity; GO:0016829 lyase activity; GO:0016830 carbon-carbon lyase activity; GO:0016831 carboxy-lyase activity;			I	KOG2420	Phosphatidylserine decarboxylase
Q9DAR7	m7GpppX diphosphatase OS=Mus musculus OX=10090 GN=Dcps PE=1 SV=1	Dcps	2.33	Up	38.988	39.6	9	9	0.284387	0.662657	cytoplasm	K12584	DCPS, DCS; m7GpppX diphosphatase [EC:3.6.1.59]	map03018 RNA degradation	GO:0000288 nuclear-transcribed mRNA catabolic process, deadenylation-dependent decay; GO:0000290 deadenylation-dependent decapping of nuclear-transcribed mRNA; GO:0000375 RNA splicing, via transesterification reactions; GO:0000377 RNA splicing, via transesterification reactions with bulged adenosine as nucleophile; GO:0000398 mRNA splicing, via spliceosome; GO:0000956 nuclear-transcribed mRNA cat…	GO:0000932 P-body; GO:0005622 intracellular; GO:0005623 cell; GO:0005634 nucleus; GO:0005654 nucleoplasm; GO:0005737 cytoplasm; GO:0005739 mitochondrion; GO:0005829 cytosol; GO:0031974 membrane-enclosed lumen; GO:0031981 nuclear lumen; GO:0032991 macromolecular complex; GO:0035770 ribonucleoprotein granule; GO:0036464 cytoplasmic ribonucleoprotein granule; GO:0043226 organelle; GO:0043227 membran…	GO:0000339 RNA cap binding; GO:0000340 RNA 7-methylguanosine cap binding; GO:0003676 nucleic acid binding; GO:0003723 RNA binding; GO:0003824 catalytic activity; GO:0005488 binding; GO:0016462 pyrophosphatase activity; GO:0016787 hydrolase activity; GO:0016817 hydrolase activity, acting on acid anhydrides; GO:0016818 hydrolase activity, acting on acid anhydrides, in phosphorus-containing anhydrid…			S	KOG3969	Uncharacterized conserved protein
Q8VC03	Echinoderm microtubule-associated protein-like 3 OS=Mus musculus OX=10090 GN=Eml3 PE=1 SV=1	Eml3	2.326	Up	95.694	4.5	2	2	0.458434	1.06631	cytoplasm	K18596	EML3; echinoderm microtubule-associated protein-like 3			GO:0005622 intracellular; GO:0005623 cell; GO:0005856 cytoskeleton; GO:0015630 microtubule cytoskeleton; GO:0043226 organelle; GO:0043228 non-membrane-bounded organelle; GO:0043229 intracellular organelle; GO:0043232 intracellular non-membrane-bounded organelle; GO:0044424 intracellular part; GO:0044464 cell part;	GO:0005488 binding; GO:0005515 protein binding; GO:0008017 microtubule binding; GO:0008092 cytoskeletal protein binding; GO:0015631 tubulin binding;			S	KOG2106	Uncharacterized conserved protein, contains HELP and WD40 domains
Q9CWG8	Protein arginine methyltransferase NDUFAF7, mitochondrial OS=Mus musculus OX=10090 GN=Ndufaf7 PE=1 SV=4	Ndufaf7	2.314	Up	48.384	20.4	5	5	0.61437	1.42161	mitochondria	K18164	NDUFAF7; NADH dehydrogenase [ubiquinone] 1 alpha subcomplex assembly factor 7	map04714 Thermogenesis	GO:0006139 nucleobase-containing compound metabolic process; GO:0006163 purine nucleotide metabolic process; GO:0006464 cellular protein modification process; GO:0006479 protein methylation; GO:0006725 cellular aromatic compound metabolic process; GO:0006753 nucleoside phosphate metabolic process; GO:0006793 phosphorus metabolic process; GO:0006796 phosphate-containing compound metabolic process;…	GO:0005622 intracellular; GO:0005623 cell; GO:0005737 cytoplasm; GO:0005739 mitochondrion; GO:0005759 mitochondrial matrix; GO:0031974 membrane-enclosed lumen; GO:0043226 organelle; GO:0043227 membrane-bounded organelle; GO:0043229 intracellular organelle; GO:0043231 intracellular membrane-bounded organelle; GO:0043233 organelle lumen; GO:0044422 organelle part; GO:0044424 intracellular part; GO:…	GO:0003824 catalytic activity; GO:0005488 binding; GO:0005515 protein binding; GO:0008168 methyltransferase activity; GO:0008170 N-methyltransferase activity; GO:0008276 protein methyltransferase activity; GO:0008757 S-adenosylmethionine-dependent methyltransferase activity; GO:0016273 arginine N-methyltransferase activity; GO:0016274 protein-arginine N-methyltransferase activity; GO:0016740 tran…			S	KOG2901	Uncharacterized conserved protein
Q920D3	Mediator of RNA polymerase II transcription subunit 28 OS=Mus musculus OX=10090 GN=Med28 PE=1 SV=2	Med28	2.295	Up	19.538	21.9	2	2	0.623422	1.43102	cytoplasm	K15141	MED28; mediator of RNA polymerase II transcription subunit 28		GO:0019827 stem cell population maintenance; GO:0032501 multicellular organismal process; GO:0032502 developmental process; GO:0045595 regulation of cell differentiation; GO:0045596 negative regulation of cell differentiation; GO:0048519 negative regulation of biological process; GO:0048523 negative regulation of cellular process; GO:0050789 regulation of biological process; GO:0050793 regulation…	GO:0005622 intracellular; GO:0005623 cell; GO:0005634 nucleus; GO:0005654 nucleoplasm; GO:0005737 cytoplasm; GO:0005856 cytoskeleton; GO:0005938 cell cortex; GO:0015629 actin cytoskeleton; GO:0016592 mediator complex; GO:0030863 cortical cytoskeleton; GO:0030864 cortical actin cytoskeleton; GO:0031974 membrane-enclosed lumen; GO:0031981 nuclear lumen; GO:0032991 macromolecular complex; GO:0043226…
Q05793	Basement membrane-specific heparan sulfate proteoglycan core protein OS=Mus musculus OX=10090 GN=Hspg2 PE=1 SV=1	Hspg2	2.283	Up	398.29	31.8	76	76	0.598285	1.36563	extracellular	K06255	HSPG2; basement membrane-specific heparan sulfate proteoglycan core protein	map04512 ECM-receptor interaction; map05161 Hepatitis B; map05205 Proteoglycans in cancer	GO:0001523 retinoid metabolic process; GO:0006022 aminoglycan metabolic process; GO:0006023 aminoglycan biosynthetic process; GO:0006024 glycosaminoglycan biosynthetic process; GO:0006026 aminoglycan catabolic process; GO:0006027 glycosaminoglycan catabolic process; GO:0006629 lipid metabolic process; GO:0006720 isoprenoid metabolic process; GO:0006721 terpenoid metabolic process; GO:0006807 nitr…	GO:0000323 lytic vacuole; GO:0005576 extracellular region; GO:0005604 basement membrane; GO:0005622 intracellular; GO:0005623 cell; GO:0005737 cytoplasm; GO:0005764 lysosome; GO:0005773 vacuole; GO:0005775 vacuolar lumen; GO:0005794 Golgi apparatus; GO:0005796 Golgi lumen; GO:0005886 plasma membrane; GO:0012505 endomembrane system; GO:0016020 membrane; GO:0031012 extracellular matrix; GO:0031974 …	GO:0005102 receptor binding; GO:0005178 integrin binding; GO:0005488 binding; GO:0005515 protein binding; GO:0008022 protein C-terminus binding; GO:0044877 macromolecular complex binding; GO:0050750 low-density lipoprotein particle receptor binding; GO:0050839 cell adhesion molecule binding; GO:0070325 lipoprotein particle receptor binding;	PF07679; PF00053; PF13927; PF00054; PF00008	Immunoglobulin I-set domain; Laminin EGF-like (Domains III and V); Immunoglobulin domain; Laminin G domain; EGF-like domain	T	KOG3509	Basement membrane-specific heparan sulfate proteoglycan (HSPG) core protein
P56183	Ribosomal RNA processing protein 1 homolog A OS=Mus musculus OX=10090 GN=Rrp1 PE=1 SV=2	Rrp1	2.276	Up	54.776	13.2	4	4	0.42532	0.968064	nucleus	K14849	RRP1; ribosomal RNA-processing protein 1		GO:0006139 nucleobase-containing compound metabolic process; GO:0006364 rRNA processing; GO:0006396 RNA processing; GO:0006725 cellular aromatic compound metabolic process; GO:0006807 nitrogen compound metabolic process; GO:0008152 metabolic process; GO:0009987 cellular process; GO:0010467 gene expression; GO:0016070 RNA metabolic process; GO:0016072 rRNA metabolic process; GO:0022613 ribonucleop…	GO:0005622 intracellular; GO:0005623 cell; GO:0005634 nucleus; GO:0005730 nucleolus; GO:0030684 preribosome; GO:0030687 preribosome, large subunit precursor; GO:0031974 membrane-enclosed lumen; GO:0031981 nuclear lumen; GO:0032991 macromolecular complex; GO:0043226 organelle; GO:0043227 membrane-bounded organelle; GO:0043228 non-membrane-bounded organelle; GO:0043229 intracellular organelle; GO:0…				A	KOG3911	Nucleolar protein NOP52/RRP1
P97477	Aurora kinase A OS=Mus musculus OX=10090 GN=Aurka PE=1 SV=1	Aurka	2.273	Up	44.772	22.8	6	5	0.622559	1.41506	cytoplasm	K11481	AURKA; aurora kinase A [EC:2.7.11.1]	map04114 Oocyte meiosis; map04914 Progesterone-mediated oocyte maturation	GO:0000003 reproduction; GO:0000075 cell cycle checkpoint; GO:0000077 DNA damage checkpoint; GO:0000086 G2/M transition of mitotic cell cycle; GO:0000212 meiotic spindle organization; GO:0000226 microtubule cytoskeleton organization; GO:0000278 mitotic cell cycle; GO:0000280 nuclear division; GO:0000902 cell morphogenesis; GO:0001889 liver development; GO:0003002 regionalization; GO:0006325 chrom…	GO:0000228 nuclear chromosome; GO:0000775 chromosome, centromeric region; GO:0000779 condensed chromosome, centromeric region; GO:0000780 condensed nuclear chromosome, centromeric region; GO:0000793 condensed chromosome; GO:0000794 condensed nuclear chromosome; GO:0000922 spindle pole; GO:0001674 female germ cell nucleus; GO:0005622 intracellular; GO:0005623 cell; GO:0005634 nucleus; GO:0005654 n…	GO:0003824 catalytic activity; GO:0004672 protein kinase activity; GO:0004674 protein serine/threonine kinase activity; GO:0004712 protein serine/threonine/tyrosine kinase activity; GO:0005488 binding; GO:0005515 protein binding; GO:0016301 kinase activity; GO:0016740 transferase activity; GO:0016772 transferase activity, transferring phosphorus-containing groups; GO:0016773 phosphotransferase ac…	PF00069	Protein kinase domain	D	KOG0580	Serine/threonine protein kinase
Q8R5H1	Ubiquitin carboxyl-terminal hydrolase 15 OS=Mus musculus OX=10090 GN=Usp15 PE=1 SV=1	Usp15	2.269	Up	112.32	24	16	16	0.578148	1.31197	cytoplasm	K21343	USP15; ubiquitin carboxyl-terminal hydrolase 15 [EC:3.4.19.12]	map04137 Mitophagy - animal	GO:0006325 chromatin organization; GO:0006355 regulation of transcription, DNA-templated; GO:0006357 regulation of transcription from RNA polymerase II promoter; GO:0006464 cellular protein modification process; GO:0006468 protein phosphorylation; GO:0006508 proteolysis; GO:0006793 phosphorus metabolic process; GO:0006796 phosphate-containing compound metabolic process; GO:0006807 nitrogen compou…	GO:0005622 intracellular; GO:0005623 cell; GO:0005634 nucleus; GO:0005737 cytoplasm; GO:0005829 cytosol; GO:0043226 organelle; GO:0043227 membrane-bounded organelle; GO:0043229 intracellular organelle; GO:0043231 intracellular membrane-bounded organelle; GO:0044424 intracellular part; GO:0044444 cytoplasmic part; GO:0044464 cell part;	GO:0003824 catalytic activity; GO:0004175 endopeptidase activity; GO:0004197 cysteine-type endopeptidase activity; GO:0004843 thiol-dependent ubiquitin-specific protease activity; GO:0005102 receptor binding; GO:0005126 cytokine receptor binding; GO:0005160 transforming growth factor beta receptor binding; GO:0005488 binding; GO:0005515 protein binding; GO:0008233 peptidase activity; GO:0008234 c…	PF06337	DUSP domain	O	KOG1870	Ubiquitin C-terminal hydrolase
Q9JK91	DNA mismatch repair protein Mlh1 OS=Mus musculus OX=10090 GN=Mlh1 PE=1 SV=2	Mlh1	2.266	Up	84.669	17.9	8	8	0.737168	1.6707	nucleus	K08734	MLH1; DNA mismatch repair protein MLH1	map01524 Platinum drug resistance; map03430 Mismatch repair; map03460 Fanconi anemia pathway; map05200 Pathways in cancer; map05210 Colorectal cancer; map05213 Endometrial cancer; map05226 Gastric cancer	GO:0000003 reproduction; GO:0000018 regulation of DNA recombination; GO:0000019 regulation of mitotic recombination; GO:0000226 microtubule cytoskeleton organization; GO:0000280 nuclear division; GO:0000288 nuclear-transcribed mRNA catabolic process, deadenylation-dependent decay; GO:0000289 nuclear-transcribed mRNA poly(A) tail shortening; GO:0000712 resolution of meiotic recombination intermedi…	GO:0000228 nuclear chromosome; GO:0000793 condensed chromosome; GO:0000794 condensed nuclear chromosome; GO:0000795 synaptonemal complex; GO:0001673 male germ cell nucleus; GO:0005622 intracellular; GO:0005623 cell; GO:0005634 nucleus; GO:0005654 nucleoplasm; GO:0005694 chromosome; GO:0005712 chiasma; GO:0005713 recombination nodule; GO:0005715 late recombination nodule; GO:0031974 membrane-enclo…	GO:0003676 nucleic acid binding; GO:0003677 DNA binding; GO:0003682 chromatin binding; GO:0003690 double-stranded DNA binding; GO:0003697 single-stranded DNA binding; GO:0003824 catalytic activity; GO:0005488 binding; GO:0016462 pyrophosphatase activity; GO:0016787 hydrolase activity; GO:0016817 hydrolase activity, acting on acid anhydrides; GO:0016818 hydrolase activity, acting on acid anhydride…	PF13589	Histidine kinase-, DNA gyrase B-, and HSP90-like ATPase	L	KOG1979	DNA mismatch repair protein - MLH1 family
Q9D7S7	60S ribosomal protein L22-like 1 OS=Mus musculus OX=10090 GN=Rpl22l1 PE=1 SV=1	Rpl22l1	2.261	Up	14.467	29.5	2	2	0.496617	1.12289	nucleus	K02891	RP-L22e, RPL22; large subunit ribosomal protein L22e	map03010 Ribosome	GO:0002181 cytoplasmic translation; GO:0006412 translation; GO:0006518 peptide metabolic process; GO:0006807 nitrogen compound metabolic process; GO:0008152 metabolic process; GO:0009058 biosynthetic process; GO:0009059 macromolecule biosynthetic process; GO:0009987 cellular process; GO:0010467 gene expression; GO:0019538 protein metabolic process; GO:0034641 cellular nitrogen compound metabolic …	GO:0005622 intracellular; GO:0005623 cell; GO:0005737 cytoplasm; GO:0005829 cytosol; GO:0005840 ribosome; GO:0015934 large ribosomal subunit; GO:0022625 cytosolic large ribosomal subunit; GO:0022626 cytosolic ribosome; GO:0032991 macromolecular complex; GO:0043226 organelle; GO:0043228 non-membrane-bounded organelle; GO:0043229 intracellular organelle; GO:0043232 intracellular non-membrane-bounde…	GO:0003676 nucleic acid binding; GO:0003723 RNA binding; GO:0003735 structural constituent of ribosome; GO:0005198 structural molecule activity; GO:0005488 binding; GO:0097159 organic cyclic compound binding; GO:1901363 heterocyclic compound binding;			J	KOG3434	60S ribosomal protein L22
Q6ZQK5	Arf-GAP with coiled-coil, ANK repeat and PH domain-containing protein 2 OS=Mus musculus OX=10090 GN=Acap2 PE=1 SV=2	Acap2	2.237	Up	87.21	10.8	6	6	0.577829	1.29256	cytoplasm	K12489	ACAP; Arf-GAP with coiled-coil, ANK repeat and PH domain-containing protein	map04144 Endocytosis	GO:0008104 protein localization; GO:0009719 response to endogenous stimulus; GO:0009987 cellular process; GO:0010033 response to organic substance; GO:0030029 actin filament-based process; GO:0033036 macromolecule localization; GO:0033365 protein localization to organelle; GO:0034613 cellular protein localization; GO:0036010 protein localization to endosome; GO:0042221 response to chemical; GO:00…	GO:0001726 ruffle; GO:0005622 intracellular; GO:0005623 cell; GO:0005737 cytoplasm; GO:0005768 endosome; GO:0010008 endosome membrane; GO:0012505 endomembrane system; GO:0016020 membrane; GO:0031090 organelle membrane; GO:0031252 cell leading edge; GO:0031410 cytoplasmic vesicle; GO:0031982 vesicle; GO:0042995 cell projection; GO:0043226 organelle; GO:0043227 membrane-bounded organelle; GO:004322…	GO:0005096 GTPase activator activity; GO:0005488 binding; GO:0005515 protein binding; GO:0005543 phospholipid binding; GO:0008047 enzyme activator activity; GO:0008289 lipid binding; GO:0017016 Ras GTPase binding; GO:0017137 Rab GTPase binding; GO:0019899 enzyme binding; GO:0030234 enzyme regulator activity; GO:0030695 GTPase regulator activity; GO:0031267 small GTPase binding; GO:0035091 phospha…	PF00169; PF01412	PH domain; Putative GTPase activating protein for Arf	T	KOG0521	Putative GTPase activating proteins (GAPs)
P97823	Acyl-protein thioesterase 1 OS=Mus musculus OX=10090 GN=Lypla1 PE=1 SV=1	Lypla1	2.195	Up	24.687	35.7	5	5	0.523666	1.14956	cytoplasm	K06128	LYPLA1; lysophospholipase I [EC:3.1.1.5]	map00564 Glycerophospholipid metabolism; map05231 Choline metabolism in cancer	GO:0002084 protein depalmitoylation; GO:0006464 cellular protein modification process; GO:0006807 nitrogen compound metabolic process; GO:0008152 metabolic process; GO:0009056 catabolic process; GO:0009057 macromolecule catabolic process; GO:0009987 cellular process; GO:0019222 regulation of metabolic process; GO:0019538 protein metabolic process; GO:0030163 protein catabolic process; GO:0032768 …	GO:0005622 intracellular; GO:0005623 cell; GO:0005737 cytoplasm; GO:0005829 cytosol; GO:0044424 intracellular part; GO:0044444 cytoplasmic part; GO:0044464 cell part;	GO:0003824 catalytic activity; GO:0004620 phospholipase activity; GO:0004622 lysophospholipase activity; GO:0008474 palmitoyl-(protein) hydrolase activity; GO:0016298 lipase activity; GO:0016787 hydrolase activity; GO:0016788 hydrolase activity, acting on ester bonds; GO:0016790 thiolester hydrolase activity; GO:0052689 carboxylic ester hydrolase activity; GO:0098599 palmitoyl hydrolase activity;	PF02230	Phospholipase/Carboxylesterase	I	KOG2112	Lysophospholipase
Q01721	Growth arrest-specific protein 1 OS=Mus musculus OX=10090 GN=Gas1 PE=1 SV=2	Gas1	2.178	Up	35.694	37	7	7	0.529158	1.15266	extracellular	K06232	GAS1; growth arrest-specific 1	map04340 Hedgehog signaling pathway	GO:0000902 cell morphogenesis; GO:0000904 cell morphogenesis involved in differentiation; GO:0001501 skeletal system development; GO:0001558 regulation of cell growth; GO:0001654 eye development; GO:0002053 positive regulation of mesenchymal cell proliferation; GO:0003002 regionalization; GO:0006928 movement of cell or subcellular component; GO:0006935 chemotaxis; GO:0007049 cell cycle; GO:000705…	GO:0005623 cell; GO:0005886 plasma membrane; GO:0016020 membrane; GO:0031224 intrinsic component of membrane; GO:0031225 anchored component of membrane; GO:0031226 intrinsic component of plasma membrane; GO:0044425 membrane part; GO:0044459 plasma membrane part; GO:0044464 cell part; GO:0046658 anchored component of plasma membrane; GO:0071944 cell periphery;		PF02351	GDNF/GAS1 domain
Q8K013	GTP-binding protein 10 OS=Mus musculus OX=10090 GN=Gtpbp10 PE=2 SV=1	Gtpbp10	2.158	Up	40.141	15.6	3	3	0.669737	1.4451	cytoplasm					GO:0005622 intracellular; GO:0005623 cell; GO:0005634 nucleus; GO:0005730 nucleolus; GO:0031974 membrane-enclosed lumen; GO:0031981 nuclear lumen; GO:0043226 organelle; GO:0043227 membrane-bounded organelle; GO:0043228 non-membrane-bounded organelle; GO:0043229 intracellular organelle; GO:0043231 intracellular membrane-bounded organelle; GO:0043232 intracellular non-membrane-bounded organelle; GO…		PF01018	GTP1/OBG	S	KOG1489	Predicted GTP-binding protein (ODN superfamily)
Q8BNL5	BTB/POZ domain-containing protein KCTD6 OS=Mus musculus OX=10090 GN=Kctd6 PE=2 SV=1	Kctd6	2.13	Up	27.624	18.1	3	3	0.611518	1.30233	cytoplasm	K21916	KCTD6; BTB/POZ domain-containing protein KCTD6		GO:0006464 cellular protein modification process; GO:0006508 proteolysis; GO:0006511 ubiquitin-dependent protein catabolic process; GO:0006807 nitrogen compound metabolic process; GO:0008152 metabolic process; GO:0008589 regulation of smoothened signaling pathway; GO:0009056 catabolic process; GO:0009057 macromolecule catabolic process; GO:0009966 regulation of signal transduction; GO:0009968 neg…	GO:0005622 intracellular; GO:0005623 cell; GO:0005737 cytoplasm; GO:0005829 cytosol; GO:0044424 intracellular part; GO:0044444 cytoplasmic part; GO:0044464 cell part;	GO:0005488 binding; GO:0005515 protein binding; GO:0008092 cytoskeletal protein binding; GO:0030506 ankyrin binding; GO:0042802 identical protein binding; GO:0097602 cullin family protein binding;	PF02214	K+ channel tetramerisation domain	S	KOG2723	Uncharacterized conserved protein, contains BTB/POZ domain
P11276	Fibronectin OS=Mus musculus OX=10090 GN=Fn1 PE=1 SV=4	Fn1	2.121	Up	272.53	47.3	77	77	0.649707	1.37823	extracellular	K05717	FN1; fibronectin 1	map04151 PI3K-Akt signaling pathway; map04510 Focal adhesion; map04512 ECM-receptor interaction; map04810 Regulation of actin cytoskeleton; map04933 AGE-RAGE signaling pathway in diabetic complications; map05100 Bacterial invasion of epithelial cells; map05135 Yersinia infection; map05146 Amoebiasis; map05165 Human papillomavirus infection; map05200 Pathways in cancer; map05205 Proteoglycans in c…	GO:0000302 response to reactive oxygen species; GO:0000902 cell morphogenesis; GO:0000904 cell morphogenesis involved in differentiation; GO:0001101 response to acid chemical; GO:0001503 ossification; GO:0001558 regulation of cell growth; GO:0001667 ameboidal-type cell migration; GO:0001678 cellular glucose homeostasis; GO:0001704 formation of primary germ layer; GO:0001706 endoderm formation; GO…	GO:0005576 extracellular region; GO:0005577 fibrinogen complex; GO:0005604 basement membrane; GO:0005605 basal lamina; GO:0005615 extracellular space; GO:0005622 intracellular; GO:0005623 cell; GO:0005737 cytoplasm; GO:0005783 endoplasmic reticulum; GO:0005788 endoplasmic reticulum lumen; GO:0005793 endoplasmic reticulum-Golgi intermediate compartment; GO:0005886 plasma membrane; GO:0012505 endom…	GO:0002020 protease binding; GO:0005102 receptor binding; GO:0005178 integrin binding; GO:0005198 structural molecule activity; GO:0005201 extracellular matrix structural constituent; GO:0005488 binding; GO:0005515 protein binding; GO:0005518 collagen binding; GO:0005539 glycosaminoglycan binding; GO:0008022 protein C-terminus binding; GO:0008047 enzyme activator activity; GO:0008201 heparin bind…	PF00039; PF00040; PF00041	Fibronectin type I domain; Fibronectin type II domain; Fibronectin type III domain
B7ZMP1	Xaa-Pro aminopeptidase 3 OS=Mus musculus OX=10090 GN=Xpnpep3 PE=1 SV=1	Xpnpep3	2.104	Up	56.677	9.7	3	3	0.721094	1.51703	mitochondria	K01262	pepP; Xaa-Pro aminopeptidase [EC:3.4.11.9]		GO:0003008 system process; GO:0003014 renal system process; GO:0003094 glomerular filtration; GO:0006508 proteolysis; GO:0006807 nitrogen compound metabolic process; GO:0008152 metabolic process; GO:0010467 gene expression; GO:0016485 protein processing; GO:0019538 protein metabolic process; GO:0032501 multicellular organismal process; GO:0043170 macromolecule metabolic process; GO:0044238 primar…	GO:0005622 intracellular; GO:0005623 cell; GO:0005737 cytoplasm; GO:0005739 mitochondrion; GO:0043226 organelle; GO:0043227 membrane-bounded organelle; GO:0043229 intracellular organelle; GO:0043231 intracellular membrane-bounded organelle; GO:0044424 intracellular part; GO:0044444 cytoplasmic part; GO:0044464 cell part;	GO:0003824 catalytic activity; GO:0004177 aminopeptidase activity; GO:0005488 binding; GO:0005515 protein binding; GO:0008233 peptidase activity; GO:0008235 metalloexopeptidase activity; GO:0008237 metallopeptidase activity; GO:0008238 exopeptidase activity; GO:0016787 hydrolase activity; GO:0030145 manganese ion binding; GO:0042802 identical protein binding; GO:0042803 protein homodimerization a…	PF05195; PF00557	Aminopeptidase P, N-terminal domain; Metallopeptidase family M24	E	KOG2414	Putative Xaa-Pro aminopeptidase
Q03350	Thrombospondin-2 OS=Mus musculus OX=10090 GN=Thbs2 PE=1 SV=2	Thbs2	2.098	Up	129.88	21.9	17	16	0.633957	1.32976	extracellular	K04659	THBS2S; thrombospondin 2/3/4/5	map04145 Phagosome; map04151 PI3K-Akt signaling pathway; map04510 Focal adhesion; map04512 ECM-receptor interaction; map05144 Malaria; map05165 Human papillomavirus infection	GO:0016525 negative regulation of angiogenesis; GO:0022603 regulation of anatomical structure morphogenesis; GO:0044087 regulation of cellular component biogenesis; GO:0044089 positive regulation of cellular component biogenesis; GO:0045765 regulation of angiogenesis; GO:0048518 positive regulation of biological process; GO:0048519 negative regulation of biological process; GO:0048522 positive re…	GO:0005576 extracellular region; GO:0005604 basement membrane; GO:0005622 intracellular; GO:0005623 cell; GO:0005737 cytoplasm; GO:0012505 endomembrane system; GO:0030141 secretory granule; GO:0031012 extracellular matrix; GO:0031091 platelet alpha granule; GO:0031410 cytoplasmic vesicle; GO:0031982 vesicle; GO:0043226 organelle; GO:0043227 membrane-bounded organelle; GO:0043229 intracellular org…	GO:0005488 binding; GO:0005539 glycosaminoglycan binding; GO:0008201 heparin binding; GO:0043167 ion binding; GO:0043168 anion binding; GO:0097367 carbohydrate derivative binding; GO:1901681 sulfur compound binding;	PF00090; PF07645; PF12947	Thrombospondin type 1 domain; Calcium-binding EGF domain; EGF domain
Q8BX57	PX domain-containing protein kinase-like protein OS=Mus musculus OX=10090 GN=Pxk PE=1 SV=2	Pxk	2.096	Up	65.23	11.5	4	4	0.72058	1.51042	nucleus	K17543	PXK; PX domain-containing protein kinase-like protein		GO:0006950 response to stress; GO:0006952 defense response; GO:0006954 inflammatory response; GO:0010646 regulation of cell communication; GO:0023051 regulation of signaling; GO:0032780 negative regulation of ATPase activity; GO:0032879 regulation of localization; GO:0043086 negative regulation of catalytic activity; GO:0043269 regulation of ion transport; GO:0043271 negative regulation of ion tr…	GO:0005622 intracellular; GO:0005623 cell; GO:0005634 nucleus; GO:0005737 cytoplasm; GO:0005815 microtubule organizing center; GO:0005829 cytosol; GO:0005856 cytoskeleton; GO:0005886 plasma membrane; GO:0015630 microtubule cytoskeleton; GO:0016020 membrane; GO:0032991 macromolecular complex; GO:0043226 organelle; GO:0043227 membrane-bounded organelle; GO:0043228 non-membrane-bounded organelle; GO…	GO:0005488 binding; GO:0005515 protein binding; GO:0005543 phospholipid binding; GO:0008022 protein C-terminus binding; GO:0008289 lipid binding; GO:0035091 phosphatidylinositol binding; GO:0043167 ion binding; GO:0043168 anion binding;	PF00787; PF00069	PX domain; Protein kinase domain	T	KOG2101	Intermediate filament-like protein, sorting nexins, and related proteins containing PX (PhoX) domain(s)
Q60575	Kinesin-like protein KIF1B OS=Mus musculus OX=10090 GN=Kif1b PE=1 SV=2	Kif1b	2.087	Up	204.08	7	8	8	0.649489	1.35563	nucleus	K10392	KIF1; kinesin family member 1		GO:0006810 transport; GO:0006928 movement of cell or subcellular component; GO:0007017 microtubule-based process; GO:0007018 microtubule-based movement; GO:0007154 cell communication; GO:0007267 cell-cell signaling; GO:0007268 chemical synaptic transmission; GO:0007270 neuron-neuron synaptic transmission; GO:0007274 neuromuscular synaptic transmission; GO:0007275 multicellular organism developmen…	GO:0005622 intracellular; GO:0005623 cell; GO:0005737 cytoplasm; GO:0005739 mitochondrion; GO:0005856 cytoskeleton; GO:0005871 kinesin complex; GO:0005875 microtubule associated complex; GO:0012506 vesicle membrane; GO:0015630 microtubule cytoskeleton; GO:0016020 membrane; GO:0030659 cytoplasmic vesicle membrane; GO:0031090 organelle membrane; GO:0031410 cytoplasmic vesicle; GO:0031982 vesicle; G…	GO:0003774 motor activity; GO:0003777 microtubule motor activity; GO:0003824 catalytic activity; GO:0005488 binding; GO:0005515 protein binding; GO:0008017 microtubule binding; GO:0008092 cytoskeletal protein binding; GO:0015631 tubulin binding; GO:0016462 pyrophosphatase activity; GO:0016787 hydrolase activity; GO:0016817 hydrolase activity, acting on acid anhydrides; GO:0016818 hydrolase activi…	PF00225; PF00169	Kinesin motor domain; PH domain	Z	KOG0245	Kinesin-like protein
Q3ULJ0	Glycerol-3-phosphate dehydrogenase 1-like protein OS=Mus musculus OX=10090 GN=Gpd1l PE=1 SV=2	Gpd1l	2.085	Up	38.225	10.8	4	4	0.548935	1.14451	cytoplasm	K00006	GPD1; glycerol-3-phosphate dehydrogenase (NAD+) [EC:1.1.1.8]	map00564 Glycerophospholipid metabolism	GO:0001508 action potential; GO:0001932 regulation of protein phosphorylation; GO:0001933 negative regulation of protein phosphorylation; GO:0002027 regulation of heart rate; GO:0002028 regulation of sodium ion transport; GO:0003008 system process; GO:0003012 muscle system process; GO:0003013 circulatory system process; GO:0003015 heart process; GO:0003254 regulation of membrane depolarization; G…	GO:0005622 intracellular; GO:0005623 cell; GO:0005737 cytoplasm; GO:0005829 cytosol; GO:0005886 plasma membrane; GO:0016020 membrane; GO:0044424 intracellular part; GO:0044444 cytoplasmic part; GO:0044464 cell part; GO:0071944 cell periphery;	GO:0003824 catalytic activity; GO:0004367 glycerol-3-phosphate dehydrogenase [NAD+] activity; GO:0005488 binding; GO:0005515 protein binding; GO:0016247 channel regulator activity; GO:0016491 oxidoreductase activity; GO:0016614 oxidoreductase activity, acting on CH-OH group of donors; GO:0016616 oxidoreductase activity, acting on the CH-OH group of donors, NAD or NADP as acceptor; GO:0017080 sodi…	PF07479	NAD-dependent glycerol-3-phosphate dehydrogenase C-terminus	C	KOG2711	Glycerol-3-phosphate dehydrogenase/dihydroxyacetone 3-phosphate reductase
P07742	Ribonucleoside-diphosphate reductase large subunit OS=Mus musculus OX=10090 GN=Rrm1 PE=1 SV=2	Rrm1	2.074	Up	90.209	32.7	15	15	0.64636	1.34043	cytoplasm	K10807	RRM1; ribonucleoside-diphosphate reductase subunit M1 [EC:1.17.4.1]	map00230 Purine metabolism; map00240 Pyrimidine metabolism; map00480 Glutathione metabolism; map00983 Drug metabolism - other enzymes; map01100 Metabolic pathways	GO:0006139 nucleobase-containing compound metabolic process; GO:0006725 cellular aromatic compound metabolic process; GO:0006753 nucleoside phosphate metabolic process; GO:0006793 phosphorus metabolic process; GO:0006796 phosphate-containing compound metabolic process; GO:0006807 nitrogen compound metabolic process; GO:0008152 metabolic process; GO:0009058 biosynthetic process; GO:0009117 nucleot…	GO:0005622 intracellular; GO:0005623 cell; GO:0005634 nucleus; GO:0005635 nuclear envelope; GO:0005737 cytoplasm; GO:0005829 cytosol; GO:0005971 ribonucleoside-diphosphate reductase complex; GO:0012505 endomembrane system; GO:0031967 organelle envelope; GO:0031975 envelope; GO:0032991 macromolecular complex; GO:0036477 somatodendritic compartment; GO:0042995 cell projection; GO:0043025 neuronal c…	GO:0000166 nucleotide binding; GO:0003824 catalytic activity; GO:0004748 ribonucleoside-diphosphate reductase activity, thioredoxin disulfide as acceptor; GO:0005488 binding; GO:0005515 protein binding; GO:0016491 oxidoreductase activity; GO:0016725 oxidoreductase activity, acting on CH or CH2 groups; GO:0016728 oxidoreductase activity, acting on CH or CH2 groups, disulfide as acceptor; GO:001707…	PF03477; PF00317	ATP cone domain; Ribonucleotide reductase, all-alpha domain	F	KOG1112	Ribonucleotide reductase, alpha subunit
P16110	Galectin-3 OS=Mus musculus OX=10090 GN=Lgals3 PE=1 SV=3	Lgals3	2.069	Up	27.515	19.7	4	4	0.443749	0.918097	cytoplasm	K06831	LGALS3; galectin-3		GO:0001501 skeletal system development; GO:0001775 cell activation; GO:0001906 cell killing; GO:0002252 immune effector process; GO:0002263 cell activation involved in immune response; GO:0002274 myeloid leukocyte activation; GO:0002275 myeloid cell activation involved in immune response; GO:0002283 neutrophil activation involved in immune response; GO:0002366 leukocyte activation involved in imm…	GO:0001772 immunological synapse; GO:0005576 extracellular region; GO:0005615 extracellular space; GO:0005622 intracellular; GO:0005623 cell; GO:0005634 nucleus; GO:0005737 cytoplasm; GO:0005739 mitochondrion; GO:0005740 mitochondrial envelope; GO:0005743 mitochondrial inner membrane; GO:0005886 plasma membrane; GO:0009897 external side of plasma membrane; GO:0009986 cell surface; GO:0012505 endo…	GO:0005102 receptor binding; GO:0005488 binding; GO:0005515 protein binding; GO:0019863 IgE binding; GO:0019865 immunoglobulin binding; GO:0030246 carbohydrate binding; GO:0030545 receptor regulator activity; GO:0034987 immunoglobulin receptor binding; GO:0034988 Fc-gamma receptor I complex binding; GO:0036094 small molecule binding; GO:0038023 signaling receptor activity; GO:0042056 chemoattract…	PF00337	Galactoside-binding lectin	W	KOG3587	Galectin, galactose-binding lectin
P54761	Ephrin type-B receptor 4 OS=Mus musculus OX=10090 GN=Ephb4 PE=1 SV=2	Ephb4	2.065	Up	108.85	7.6	5	5	0.654507	1.35162	extracellular	K05113	EPHB4, HTK; Eph receptor B4 [EC:2.7.10.1]	map04360 Axon guidance	GO:0001525 angiogenesis; GO:0001568 blood vessel development; GO:0001667 ameboidal-type cell migration; GO:0001944 vasculature development; GO:0002040 sprouting angiogenesis; GO:0002042 cell migration involved in sprouting angiogenesis; GO:0002682 regulation of immune system process; GO:0002684 positive regulation of immune system process; GO:0002694 regulation of leukocyte activation; GO:0002696…	GO:0005576 extracellular region; GO:0005622 intracellular; GO:0005623 cell; GO:0005737 cytoplasm; GO:0005829 cytosol; GO:0005886 plasma membrane; GO:0005887 integral component of plasma membrane; GO:0016020 membrane; GO:0016021 integral component of membrane; GO:0031224 intrinsic component of membrane; GO:0031226 intrinsic component of plasma membrane; GO:0044424 intracellular part; GO:0044425 me…	GO:0003824 catalytic activity; GO:0004672 protein kinase activity; GO:0004713 protein tyrosine kinase activity; GO:0004714 transmembrane receptor protein tyrosine kinase activity; GO:0004888 transmembrane signaling receptor activity; GO:0005003 ephrin receptor activity; GO:0016301 kinase activity; GO:0016740 transferase activity; GO:0016772 transferase activity, transferring phosphorus-containing…	PF01404; PF00041; PF07714; PF00536	Ephrin receptor ligand binding domain; Fibronectin type III domain; Protein tyrosine kinase; SAM domain (Sterile alpha motif)	T	KOG0196	Tyrosine kinase, EPH (ephrin) receptor family
Q8VHL1	Histone-lysine N-methyltransferase SETD7 OS=Mus musculus OX=10090 GN=Setd7 PE=1 SV=2	Setd7	2.057	Up	40.506	29.2	6	6	0.533152	1.0968	cytoplasm,nucleus	K11431	SETD7; [histone H3]-lysine4 N-trimethyltransferase SETD7 [EC:2.1.1.354]	map00310 Lysine degradation; map01100 Metabolic pathways; map04068 FoxO signaling pathway	GO:0006325 chromatin organization; GO:0006355 regulation of transcription, DNA-templated; GO:0006464 cellular protein modification process; GO:0006479 protein methylation; GO:0006807 nitrogen compound metabolic process; GO:0006950 response to stress; GO:0006974 cellular response to DNA damage stimulus; GO:0006996 organelle organization; GO:0008152 metabolic process; GO:0008213 protein alkylation;…	GO:0005622 intracellular; GO:0005623 cell; GO:0005634 nucleus; GO:0005654 nucleoplasm; GO:0005730 nucleolus; GO:0031974 membrane-enclosed lumen; GO:0031981 nuclear lumen; GO:0043226 organelle; GO:0043227 membrane-bounded organelle; GO:0043228 non-membrane-bounded organelle; GO:0043229 intracellular organelle; GO:0043231 intracellular membrane-bounded organelle; GO:0043232 intracellular non-membra…	GO:0002039 p53 binding; GO:0003682 chromatin binding; GO:0003824 catalytic activity; GO:0005488 binding; GO:0005515 protein binding; GO:0008168 methyltransferase activity; GO:0008170 N-methyltransferase activity; GO:0008276 protein methyltransferase activity; GO:0008757 S-adenosylmethionine-dependent methyltransferase activity; GO:0016278 lysine N-methyltransferase activity; GO:0016279 protein-ly…			K	KOG1079	Transcriptional repressor EZH1
Q80XS6	Protein Smaug homolog 2 OS=Mus musculus OX=10090 GN=Samd4b PE=1 SV=1	Samd4b	2.05	Up	75.023	6.8	3	3	0.692839	1.42058	nucleus				GO:0000288 nuclear-transcribed mRNA catabolic process, deadenylation-dependent decay; GO:0000289 nuclear-transcribed mRNA poly(A) tail shortening; GO:0000956 nuclear-transcribed mRNA catabolic process; GO:0001932 regulation of protein phosphorylation; GO:0001934 positive regulation of protein phosphorylation; GO:0006139 nucleobase-containing compound metabolic process; GO:0006401 RNA catabolic pr…	GO:0000932 P-body; GO:0005622 intracellular; GO:0005623 cell; GO:0005737 cytoplasm; GO:0005829 cytosol; GO:0032991 macromolecular complex; GO:0035770 ribonucleoprotein granule; GO:0036464 cytoplasmic ribonucleoprotein granule; GO:0043226 organelle; GO:0043228 non-membrane-bounded organelle; GO:0043229 intracellular organelle; GO:0043232 intracellular non-membrane-bounded organelle; GO:0044424 int…	GO:0003676 nucleic acid binding; GO:0003723 RNA binding; GO:0003729 mRNA binding; GO:0003824 catalytic activity; GO:0004672 protein kinase activity; GO:0004674 protein serine/threonine kinase activity; GO:0005488 binding; GO:0005515 protein binding; GO:0016301 kinase activity; GO:0016740 transferase activity; GO:0016772 transferase activity, transferring phosphorus-containing groups; GO:0016773 p…	PF00536	SAM domain (Sterile alpha motif)	JT	KOG3791	Predicted RNA-binding protein involved in translational regulation
Q9ES70	Serine/threonine-protein kinase Nek6 OS=Mus musculus OX=10090 GN=Nek6 PE=1 SV=1	Nek6	2.048	Up	35.742	30.7	5	5	0.70919	1.45257	cytoplasm	K20875	NEK6; NIMA (never in mitosis gene a)-related kinase 6 [EC:2.7.11.1]		GO:0000226 microtubule cytoskeleton organization; GO:0000278 mitotic cell cycle; GO:0001932 regulation of protein phosphorylation; GO:0001934 positive regulation of protein phosphorylation; GO:0006464 cellular protein modification process; GO:0006468 protein phosphorylation; GO:0006793 phosphorus metabolic process; GO:0006796 phosphate-containing compound metabolic process; GO:0006807 nitrogen co…	GO:0000922 spindle pole; GO:0005622 intracellular; GO:0005623 cell; GO:0005634 nucleus; GO:0005654 nucleoplasm; GO:0005737 cytoplasm; GO:0005815 microtubule organizing center; GO:0005819 spindle; GO:0005829 cytosol; GO:0005856 cytoskeleton; GO:0015630 microtubule cytoskeleton; GO:0016604 nuclear body; GO:0016607 nuclear speck; GO:0031974 membrane-enclosed lumen; GO:0031981 nuclear lumen; GO:00329…	GO:0000166 nucleotide binding; GO:0000287 magnesium ion binding; GO:0001221 transcription cofactor binding; GO:0001222 transcription corepressor binding; GO:0003824 catalytic activity; GO:0004672 protein kinase activity; GO:0004674 protein serine/threonine kinase activity; GO:0005488 binding; GO:0005515 protein binding; GO:0005524 ATP binding; GO:0008092 cytoskeletal protein binding; GO:0008134 t…	PF00069	Protein kinase domain	D	KOG0591	NIMA (never in mitosis)-related G2-specific serine/threonine protein kinase
Q9DBB4	N-alpha-acetyltransferase 16, NatA auxiliary subunit OS=Mus musculus OX=10090 GN=Naa16 PE=2 SV=1	Naa16	2.037	Up	101.28	7.3	5	2	0.68057	1.38604	cytoplasm	K20792	NAA15_16; N-alpha-acetyltransferase 15/16, NatA auxiliary subunit		GO:0006355 regulation of transcription, DNA-templated; GO:0006464 cellular protein modification process; GO:0006473 protein acetylation; GO:0006474 N-terminal protein amino acid acetylation; GO:0006807 nitrogen compound metabolic process; GO:0008152 metabolic process; GO:0009889 regulation of biosynthetic process; GO:0009891 positive regulation of biosynthetic process; GO:0009893 positive regulat…	GO:0005622 intracellular; GO:0005623 cell; GO:0005634 nucleus; GO:0005667 transcription factor complex; GO:0005737 cytoplasm; GO:0005829 cytosol; GO:0031248 protein acetyltransferase complex; GO:0031414 N-terminal protein acetyltransferase complex; GO:0031415 NatA complex; GO:0032991 macromolecular complex; GO:0043226 organelle; GO:0043227 membrane-bounded organelle; GO:0043229 intracellular orga…	GO:0005488 binding; GO:0043021 ribonucleoprotein complex binding; GO:0043022 ribosome binding; GO:0044877 macromolecular complex binding;			B	KOG1156	N-terminal acetyltransferase
Q9CPY3	Sororin OS=Mus musculus OX=10090 GN=Cdca5 PE=1 SV=1	Cdca5	2.03	Up	28.991	13.3	2	2	0.595346	1.20865	nucleus	K17390	CDCA5; sororin	map05206 MicroRNAs in cancer	GO:0000070 mitotic sister chromatid segregation; GO:0000278 mitotic cell cycle; GO:0000280 nuclear division; GO:0000819 sister chromatid segregation; GO:0006139 nucleobase-containing compound metabolic process; GO:0006259 DNA metabolic process; GO:0006281 DNA repair; GO:0006302 double-strand break repair; GO:0006323 DNA packaging; GO:0006725 cellular aromatic compound metabolic process; GO:000680…	GO:0000228 nuclear chromosome; GO:0000775 chromosome, centromeric region; GO:0000785 chromatin; GO:0000790 nuclear chromatin; GO:0005622 intracellular; GO:0005623 cell; GO:0005634 nucleus; GO:0005654 nucleoplasm; GO:0005694 chromosome; GO:0005737 cytoplasm; GO:0005829 cytosol; GO:0031974 membrane-enclosed lumen; GO:0031981 nuclear lumen; GO:0043226 organelle; GO:0043227 membrane-bounded organelle…	GO:0003682 chromatin binding; GO:0005488 binding;
Q7TME2	Sperm-associated antigen 5 OS=Mus musculus OX=10090 GN=Spag5 PE=1 SV=1	Spag5	2.017	Up	129.99	9.6	7	7	0.680269	1.37243	mitochondria	K21764	SPAG5; sperm-associated antigen 5		GO:0000070 mitotic sister chromatid segregation; GO:0000226 microtubule cytoskeleton organization; GO:0000278 mitotic cell cycle; GO:0000280 nuclear division; GO:0000819 sister chromatid segregation; GO:0006996 organelle organization; GO:0007010 cytoskeleton organization; GO:0007017 microtubule-based process; GO:0007049 cell cycle; GO:0007051 spindle organization; GO:0007059 chromosome segregatio…	GO:0000775 chromosome, centromeric region; GO:0000776 kinetochore; GO:0000922 spindle pole; GO:0005622 intracellular; GO:0005623 cell; GO:0005694 chromosome; GO:0005737 cytoplasm; GO:0005813 centrosome; GO:0005815 microtubule organizing center; GO:0005819 spindle; GO:0005856 cytoskeleton; GO:0005874 microtubule; GO:0005876 spindle microtubule; GO:0015630 microtubule cytoskeleton; GO:0032991 macro…	GO:0005488 binding; GO:0005515 protein binding; GO:0008017 microtubule binding; GO:0008092 cytoskeletal protein binding; GO:0015631 tubulin binding;
O35969	Guanidinoacetate N-methyltransferase OS=Mus musculus OX=10090 GN=Gamt PE=1 SV=1	Gamt	2.014	Up	26.336	59.7	8	8	0.634741	1.27852	cytoplasm	K00542	GAMT; guanidinoacetate N-methyltransferase [EC:2.1.1.2]	map00260 Glycine, serine and threonine metabolism; map00330 Arginine and proline metabolism; map01100 Metabolic pathways	GO:0000003 reproduction; GO:0003008 system process; GO:0003012 muscle system process; GO:0006082 organic acid metabolic process; GO:0006139 nucleobase-containing compound metabolic process; GO:0006520 cellular amino acid metabolic process; GO:0006575 cellular modified amino acid metabolic process; GO:0006600 creatine metabolic process; GO:0006601 creatine biosynthetic process; GO:0006725 cellular…	GO:0005622 intracellular; GO:0005623 cell; GO:0005634 nucleus; GO:0005737 cytoplasm; GO:0005829 cytosol; GO:0043226 organelle; GO:0043227 membrane-bounded organelle; GO:0043229 intracellular organelle; GO:0043231 intracellular membrane-bounded organelle; GO:0044424 intracellular part; GO:0044444 cytoplasmic part; GO:0044464 cell part;	GO:0003824 catalytic activity; GO:0005488 binding; GO:0005515 protein binding; GO:0008168 methyltransferase activity; GO:0008757 S-adenosylmethionine-dependent methyltransferase activity; GO:0016740 transferase activity; GO:0016741 transferase activity, transferring one-carbon groups; GO:0030731 guanidinoacetate N-methyltransferase activity; GO:0042802 identical protein binding; GO:0042803 protei…			E	KOG1709	Guanidinoacetate methyltransferase and related proteins
Q3TUU5	Testis-expressed protein 30 OS=Mus musculus OX=10090 GN=Tex30 PE=1 SV=1	Tex30	1.978	Up	25.263	26.2	4	4	0.63897	1.26396	cytoplasm							PF01738	Dienelactone hydrolase family	S	KOG3253	Predicted alpha/beta hydrolase
Q9QYT7	Phosphatidylinositol N-acetylglucosaminyltransferase subunit Q OS=Mus musculus OX=10090 GN=Pigq PE=1 SV=3	Pigq	1.972	Up	66.264	5.7	2	2	0.638234	1.2584	plasma membrane	K03860	PIGQ, GPI1; phosphatidylinositol N-acetylglucosaminyltransferase subunit Q	map00563 Glycosylphosphatidylinositol (GPI)-anchor biosynthesis; map01100 Metabolic pathways	GO:0005975 carbohydrate metabolic process; GO:0006464 cellular protein modification process; GO:0006497 protein lipidation; GO:0006505 GPI anchor metabolic process; GO:0006506 GPI anchor biosynthetic process; GO:0006629 lipid metabolic process; GO:0006643 membrane lipid metabolic process; GO:0006644 phospholipid metabolic process; GO:0006650 glycerophospholipid metabolic process; GO:0006661 phosp…	GO:0000506 glycosylphosphatidylinositol-N-acetylglucosaminyltransferase (GPI-GnT) complex; GO:0005622 intracellular; GO:0005623 cell; GO:0005737 cytoplasm; GO:0005783 endoplasmic reticulum; GO:0005789 endoplasmic reticulum membrane; GO:0012505 endomembrane system; GO:0016020 membrane; GO:0031984 organelle subcompartment; GO:0032991 macromolecular complex; GO:0042175 nuclear outer membrane-endopla…				MO	KOG1183	N-acetylglucosaminyltransferase complex, subunit PIG-Q/GPI1, required for phosphatidylinositol biosynthesis
P03921	NADH-ubiquinone oxidoreductase chain 5 OS=Mus musculus OX=10090 GN=Mtnd5 PE=1 SV=3	Mtnd5	1.971	Up	68.474	14.2	5	5	0.746887	1.47211	plasma membrane	K03883	ND5; NADH-ubiquinone oxidoreductase chain 5 [EC:7.1.1.2]	map00190 Oxidative phosphorylation; map01100 Metabolic pathways; map04714 Thermogenesis; map04723 Retrograde endocannabinoid signaling; map05012 Parkinson disease	GO:0000302 response to reactive oxygen species; GO:0001666 response to hypoxia; GO:0006091 generation of precursor metabolites and energy; GO:0006119 oxidative phosphorylation; GO:0006120 mitochondrial electron transport, NADH to ubiquinone; GO:0006139 nucleobase-containing compound metabolic process; GO:0006163 purine nucleotide metabolic process; GO:0006725 cellular aromatic compound metabolic …	GO:0005622 intracellular; GO:0005623 cell; GO:0005737 cytoplasm; GO:0005739 mitochondrion; GO:0005740 mitochondrial envelope; GO:0005743 mitochondrial inner membrane; GO:0005746 mitochondrial respiratory chain; GO:0005747 mitochondrial respiratory chain complex I; GO:0016020 membrane; GO:0019866 organelle inner membrane; GO:0030964 NADH dehydrogenase complex; GO:0031090 organelle membrane; GO:003…	GO:0003824 catalytic activity; GO:0003954 NADH dehydrogenase activity; GO:0008137 NADH dehydrogenase (ubiquinone) activity; GO:0016491 oxidoreductase activity; GO:0016651 oxidoreductase activity, acting on NAD(P)H; GO:0016655 oxidoreductase activity, acting on NAD(P)H, quinone or similar compound as acceptor; GO:0050136 NADH dehydrogenase (quinone) activity;			C	KOG4668	NADH dehydrogenase subunits 2, 5, and related proteins
Q8BJW6	Eukaryotic translation initiation factor 2A OS=Mus musculus OX=10090 GN=Eif2a PE=1 SV=2	Eif2a	1.966	Up	64.403	25.6	9	9	0.434625	0.854435	cytoplasm	K15026	EIF2A; translation initiation factor 2A		GO:0006355 regulation of transcription, DNA-templated; GO:0006357 regulation of transcription from RNA polymerase II promoter; GO:0006412 translation; GO:0006413 translational initiation; GO:0006417 regulation of translation; GO:0006464 cellular protein modification process; GO:0006468 protein phosphorylation; GO:0006518 peptide metabolic process; GO:0006793 phosphorus metabolic process; GO:00067…	GO:0005622 intracellular; GO:0005623 cell; GO:0005737 cytoplasm; GO:0005829 cytosol; GO:0005840 ribosome; GO:0005850 eukaryotic translation initiation factor 2 complex; GO:0015935 small ribosomal subunit; GO:0022626 cytosolic ribosome; GO:0022627 cytosolic small ribosomal subunit; GO:0032991 macromolecular complex; GO:0043226 organelle; GO:0043228 non-membrane-bounded organelle; GO:0043229 intrac…	GO:0000049 tRNA binding; GO:0003676 nucleic acid binding; GO:0003723 RNA binding; GO:0003729 mRNA binding; GO:0003743 translation initiation factor activity; GO:0005488 binding; GO:0008135 translation factor activity, RNA binding; GO:0043021 ribonucleoprotein complex binding; GO:0043022 ribosome binding; GO:0044877 macromolecular complex binding; GO:0097159 organic cyclic compound binding; GO:190…			J	KOG2315	Predicted translation initiation factor related to eIF-3a
Q8C5Q4	G-rich sequence factor 1 OS=Mus musculus OX=10090 GN=Grsf1 PE=1 SV=2	Grsf1	1.956	Up	53.076	15.9	5	5	0.628161	1.22895	mitochondria				GO:0002009 morphogenesis of an epithelium; GO:0003002 regionalization; GO:0006139 nucleobase-containing compound metabolic process; GO:0006378 mRNA polyadenylation; GO:0006396 RNA processing; GO:0006397 mRNA processing; GO:0006725 cellular aromatic compound metabolic process; GO:0006807 nitrogen compound metabolic process; GO:0007275 multicellular organism development; GO:0007389 pattern specific…	GO:0005622 intracellular; GO:0005623 cell; GO:0005737 cytoplasm; GO:0005739 mitochondrion; GO:0005759 mitochondrial matrix; GO:0009295 nucleoid; GO:0031974 membrane-enclosed lumen; GO:0032991 macromolecular complex; GO:0035770 ribonucleoprotein granule; GO:0042645 mitochondrial nucleoid; GO:0043226 organelle; GO:0043227 membrane-bounded organelle; GO:0043228 non-membrane-bounded organelle; GO:004…	GO:0003676 nucleic acid binding; GO:0003723 RNA binding; GO:0003729 mRNA binding; GO:0005488 binding; GO:0097159 organic cyclic compound binding; GO:1901363 heterocyclic compound binding;	PF00076	RNA recognition motif. (a.k.a. RRM, RBD, or RNP domain)	A	KOG4211	Splicing factor hnRNP-F and related RNA-binding proteins
Q9EQK5	Major vault protein OS=Mus musculus OX=10090 GN=Mvp PE=1 SV=4	Mvp	1.95	Up	95.923	25.3	14	14	0.561525	1.09492	cytoplasm	K17266	MVP; major vault protein		GO:0001775 cell activation; GO:0001932 regulation of protein phosphorylation; GO:0001933 negative regulation of protein phosphorylation; GO:0002252 immune effector process; GO:0002263 cell activation involved in immune response; GO:0002274 myeloid leukocyte activation; GO:0002275 myeloid cell activation involved in immune response; GO:0002283 neutrophil activation involved in immune response; GO:…	GO:0005576 extracellular region; GO:0005622 intracellular; GO:0005623 cell; GO:0005634 nucleus; GO:0005737 cytoplasm; GO:0005829 cytosol; GO:0005856 cytoskeleton; GO:0012505 endomembrane system; GO:0030141 secretory granule; GO:0031410 cytoplasmic vesicle; GO:0031974 membrane-enclosed lumen; GO:0031982 vesicle; GO:0031983 vesicle lumen; GO:0034774 secretory granule lumen; GO:0043226 organelle; GO…	GO:0005488 binding; GO:0005515 protein binding; GO:0019899 enzyme binding; GO:0019900 kinase binding; GO:0019901 protein kinase binding; GO:0019902 phosphatase binding; GO:0019903 protein phosphatase binding; GO:0042802 identical protein binding;	PF01505; PF11978	Major Vault Protein repeat; Shoulder domain
Q8C650	Septin-10 OS=Mus musculus OX=10090 GN=Septin10 PE=1 SV=1	Septin10	1.943	Up	52.422	33.2	9	8	0.647666	1.25815	cytoplasm	K16940	SEPT10; septin 10					PF00735	Septin	Z	KOG3859	Septins (P-loop GTPases)
Q99KQ4	Nicotinamide phosphoribosyltransferase OS=Mus musculus OX=10090 GN=Nampt PE=1 SV=1	Nampt	1.933	Up	55.446	27.5	8	8	0.393374	0.760466	cytoplasm	K03462	NAMPT; nicotinamide phosphoribosyltransferase [EC:2.4.2.12]	map00760 Nicotinate and nicotinamide metabolism; map01100 Metabolic pathways; map04621 NOD-like receptor signaling pathway	GO:0000003 reproduction; GO:0006139 nucleobase-containing compound metabolic process; GO:0006355 regulation of transcription, DNA-templated; GO:0006357 regulation of transcription from RNA polymerase II promoter; GO:0006725 cellular aromatic compound metabolic process; GO:0006732 coenzyme metabolic process; GO:0006733 oxidoreduction coenzyme metabolic process; GO:0006753 nucleoside phosphate meta…	GO:0005622 intracellular; GO:0005623 cell; GO:0005634 nucleus; GO:0005654 nucleoplasm; GO:0005737 cytoplasm; GO:0005829 cytosol; GO:0016604 nuclear body; GO:0016607 nuclear speck; GO:0030054 cell junction; GO:0031974 membrane-enclosed lumen; GO:0031981 nuclear lumen; GO:0043226 organelle; GO:0043227 membrane-bounded organelle; GO:0043229 intracellular organelle; GO:0043231 intracellular membrane-…	GO:0003824 catalytic activity; GO:0005102 receptor binding; GO:0005125 cytokine activity; GO:0005488 binding; GO:0005515 protein binding; GO:0008144 drug binding; GO:0016740 transferase activity; GO:0016757 transferase activity, transferring glycosyl groups; GO:0016763 transferase activity, transferring pentosyl groups; GO:0030545 receptor regulator activity; GO:0042802 identical protein binding;…
Q8K1C0	Protein angel homolog 2 OS=Mus musculus OX=10090 GN=Angel2 PE=1 SV=1	Angel2	1.917	Up	62.412	12.9	4	4	0.657238	1.26001	nucleus	K18729	ANGEL; protein angel		GO:0007346 regulation of mitotic cell cycle; GO:0009892 negative regulation of metabolic process; GO:0009893 positive regulation of metabolic process; GO:0009894 regulation of catabolic process; GO:0009895 negative regulation of catabolic process; GO:0010468 regulation of gene expression; GO:0010604 positive regulation of macromolecule metabolic process; GO:0010605 negative regulation of macromol…	GO:0005622 intracellular; GO:0005623 cell; GO:0005634 nucleus; GO:0005654 nucleoplasm; GO:0005737 cytoplasm; GO:0015030 Cajal body; GO:0016604 nuclear body; GO:0031974 membrane-enclosed lumen; GO:0031981 nuclear lumen; GO:0043226 organelle; GO:0043227 membrane-bounded organelle; GO:0043229 intracellular organelle; GO:0043231 intracellular membrane-bounded organelle; GO:0043233 organelle lumen; GO…	GO:0003676 nucleic acid binding; GO:0003723 RNA binding; GO:0003729 mRNA binding; GO:0003730 mRNA 3'-UTR binding; GO:0005488 binding; GO:0097159 organic cyclic compound binding; GO:1901363 heterocyclic compound binding;	PF03372	Endonuclease/Exonuclease/phosphatase family	K	KOG2338	Transcriptional effector CCR4-related protein
P97355	Spermine synthase OS=Mus musculus OX=10090 GN=Sms PE=1 SV=1	Sms	1.914	Up	41.313	31.7	6	6	0.603081	1.15458	cytoplasm	K00802	SMS; spermine synthase [EC:2.5.1.22]	map00270 Cysteine and methionine metabolism; map00330 Arginine and proline metabolism; map00480 Glutathione metabolism; map01100 Metabolic pathways	GO:0006576 cellular biogenic amine metabolic process; GO:0006595 polyamine metabolic process; GO:0006596 polyamine biosynthetic process; GO:0006597 spermine biosynthetic process; GO:0006807 nitrogen compound metabolic process; GO:0008152 metabolic process; GO:0008215 spermine metabolic process; GO:0009058 biosynthetic process; GO:0009308 amine metabolic process; GO:0009309 amine biosynthetic proc…		GO:0003824 catalytic activity; GO:0016740 transferase activity; GO:0016765 transferase activity, transferring alkyl or aryl (other than methyl) groups; GO:0016768 spermine synthase activity;	PF01564	Spermine/spermidine synthase	E	KOG1562	Spermidine synthase
P28867	Protein kinase C delta type OS=Mus musculus OX=10090 GN=Prkcd PE=1 SV=3	Prkcd	1.911	Up	77.546	21.2	9	9	0.69457	1.32734	cytoplasm	K06068	PRKCD; novel protein kinase C delta type [EC:2.7.11.13]	map04062 Chemokine signaling pathway; map04140 Autophagy - animal; map04270 Vascular smooth muscle contraction; map04361 Axon regeneration; map04621 NOD-like receptor signaling pathway; map04625 C-type lectin receptor signaling pathway; map04666 Fc gamma R-mediated phagocytosis; map04722 Neurotrophin signaling pathway; map04750 Inflammatory mediator regulation of TRP channels; map04912 GnRH signa…	GO:0000302 response to reactive oxygen species; GO:0001101 response to acid chemical; GO:0001666 response to hypoxia; GO:0001775 cell activation; GO:0001816 cytokine production; GO:0001932 regulation of protein phosphorylation; GO:0001933 negative regulation of protein phosphorylation; GO:0001934 positive regulation of protein phosphorylation; GO:0002218 activation of innate immune response; GO:0…	GO:0000323 lytic vacuole; GO:0005576 extracellular region; GO:0005622 intracellular; GO:0005623 cell; GO:0005634 nucleus; GO:0005654 nucleoplasm; GO:0005737 cytoplasm; GO:0005739 mitochondrion; GO:0005764 lysosome; GO:0005766 primary lysosome; GO:0005773 vacuole; GO:0005775 vacuolar lumen; GO:0005783 endoplasmic reticulum; GO:0005829 cytosol; GO:0005886 plasma membrane; GO:0005911 cell-cell junct…	GO:0003824 catalytic activity; GO:0004672 protein kinase activity; GO:0004674 protein serine/threonine kinase activity; GO:0004697 protein kinase C activity; GO:0004699 calcium-independent protein kinase C activity; GO:0005488 binding; GO:0005515 protein binding; GO:0008047 enzyme activator activity; GO:0016301 kinase activity; GO:0016740 transferase activity; GO:0016772 transferase activity, tra…	PF00130; PF00069	Phorbol esters/diacylglycerol binding domain (C1 domain); Protein kinase domain	T	KOG0694	Serine/threonine protein kinase
Q3UUQ7	GPI inositol-deacylase OS=Mus musculus OX=10090 GN=Pgap1 PE=1 SV=3	Pgap1	1.909	Up	104.58	13.8	8	8	0.72585	1.38545	plasma membrane	K05294	PGAP1; GPI inositol-deacylase [EC:3.-.-.-]	map00563 Glycosylphosphatidylinositol (GPI)-anchor biosynthesis; map01100 Metabolic pathways	GO:0003002 regionalization; GO:0003008 system process; GO:0006139 nucleobase-containing compound metabolic process; GO:0006464 cellular protein modification process; GO:0006497 protein lipidation; GO:0006505 GPI anchor metabolic process; GO:0006506 GPI anchor biosynthetic process; GO:0006629 lipid metabolic process; GO:0006643 membrane lipid metabolic process; GO:0006644 phospholipid metabolic pr…	GO:0005622 intracellular; GO:0005623 cell; GO:0005737 cytoplasm; GO:0005783 endoplasmic reticulum; GO:0005789 endoplasmic reticulum membrane; GO:0012505 endomembrane system; GO:0016020 membrane; GO:0031984 organelle subcompartment; GO:0042175 nuclear outer membrane-endoplasmic reticulum membrane network; GO:0043226 organelle; GO:0043227 membrane-bounded organelle; GO:0043229 intracellular organel…	GO:0003824 catalytic activity; GO:0004518 nuclease activity; GO:0016787 hydrolase activity; GO:0016788 hydrolase activity, acting on ester bonds; GO:0042578 phosphoric ester hydrolase activity;			U	KOG3724	Negative regulator of COPII vesicle formation
Q8R060	Protein zwilch homolog OS=Mus musculus OX=10090 GN=Zwilch PE=1 SV=1	Zwilch	1.907	Up	66.839	9.8	5	5	0.696206	1.32776	nucleus	K11579	ZWILCH; protein zwilch		GO:0000075 cell cycle checkpoint; GO:0000278 mitotic cell cycle; GO:0007049 cell cycle; GO:0007093 mitotic cell cycle checkpoint; GO:0007346 regulation of mitotic cell cycle; GO:0009987 cellular process; GO:0022402 cell cycle process; GO:0045786 negative regulation of cell cycle; GO:0045930 negative regulation of mitotic cell cycle; GO:0048519 negative regulation of biological process; GO:0048523…	GO:0000775 chromosome, centromeric region; GO:0000776 kinetochore; GO:0005622 intracellular; GO:0005623 cell; GO:0005694 chromosome; GO:0005737 cytoplasm; GO:0005829 cytosol; GO:0032991 macromolecular complex; GO:0043226 organelle; GO:0043228 non-membrane-bounded organelle; GO:0043229 intracellular organelle; GO:0043232 intracellular non-membrane-bounded organelle; GO:0044422 organelle part; GO:0…				S	KOG4803	Uncharacterized conserved protein
Q8BYH7	TBC1 domain family member 17 OS=Mus musculus OX=10090 GN=Tbc1d17 PE=1 SV=2	Tbc1d17	1.897	Up	72.859	7.3	3	3	0.741872	1.4077	nucleus	K19945	TBC1D17; TBC1 domain family member 17	map04137 Mitophagy - animal	GO:0006810 transport; GO:0006886 intracellular protein transport; GO:0008104 protein localization; GO:0015031 protein transport; GO:0015833 peptide transport; GO:0016192 vesicle-mediated transport; GO:0016197 endosomal transport; GO:0016482 cytosolic transport; GO:0031338 regulation of vesicle fusion; GO:0032879 regulation of localization; GO:0033036 macromolecule localization; GO:0033043 regulat…	GO:0005622 intracellular; GO:0005623 cell; GO:0005737 cytoplasm; GO:0005768 endosome; GO:0005829 cytosol; GO:0012505 endomembrane system; GO:0031410 cytoplasmic vesicle; GO:0031982 vesicle; GO:0043226 organelle; GO:0043227 membrane-bounded organelle; GO:0043229 intracellular organelle; GO:0044424 intracellular part; GO:0044444 cytoplasmic part; GO:0044464 cell part; GO:0055037 recycling endosome;…	GO:0005096 GTPase activator activity; GO:0005488 binding; GO:0005515 protein binding; GO:0008047 enzyme activator activity; GO:0017016 Ras GTPase binding; GO:0017137 Rab GTPase binding; GO:0019899 enzyme binding; GO:0030234 enzyme regulator activity; GO:0030695 GTPase regulator activity; GO:0031267 small GTPase binding; GO:0051020 GTPase binding; GO:0060589 nucleoside-triphosphatase regulator act…	PF12068	Domain of unknown function (DUF3548)	T	KOG2197	Ypt/Rab-specific GTPase-activating protein GYP7 and related proteins
P17918	Proliferating cell nuclear antigen OS=Mus musculus OX=10090 GN=Pcna PE=1 SV=2	Pcna	1.888	Up	28.785	44.8	8	8	0.539222	1.01801	cytoplasm	K04802	PCNA; proliferating cell nuclear antigen	map03030 DNA replication; map03410 Base excision repair; map03420 Nucleotide excision repair; map03430 Mismatch repair; map04110 Cell cycle; map04530 Tight junction; map05161 Hepatitis B	GO:0000003 reproduction; GO:0000075 cell cycle checkpoint; GO:0000077 DNA damage checkpoint; GO:0000082 G1/S transition of mitotic cell cycle; GO:0000083 regulation of transcription involved in G1/S transition of mitotic cell cycle; GO:0000122 negative regulation of transcription from RNA polymerase II promoter; GO:0000278 mitotic cell cycle; GO:0000302 response to reactive oxygen species; GO:000…	GO:0000228 nuclear chromosome; GO:0000307 cyclin-dependent protein kinase holoenzyme complex; GO:0005622 intracellular; GO:0005623 cell; GO:0005634 nucleus; GO:0005652 nuclear lamina; GO:0005654 nucleoplasm; GO:0005657 replication fork; GO:0005663 DNA replication factor C complex; GO:0005694 chromosome; GO:0005813 centrosome; GO:0005815 microtubule organizing center; GO:0005856 cytoskeleton; GO:0…	GO:0000700 mismatch base pair DNA N-glycosylase activity; GO:0000701 purine-specific mismatch base pair DNA N-glycosylase activity; GO:0003676 nucleic acid binding; GO:0003677 DNA binding; GO:0003682 chromatin binding; GO:0003684 damaged DNA binding; GO:0003690 double-stranded DNA binding; GO:0003824 catalytic activity; GO:0005102 receptor binding; GO:0005488 binding; GO:0005515 protein binding; …	PF00705; PF02747	Proliferating cell nuclear antigen, N-terminal domain; Proliferating cell nuclear antigen, C-terminal domain	L	KOG1636	DNA polymerase delta processivity factor (proliferating cell nuclear antigen)
Q9CQP3	Coiled-coil-helix-coiled-coil-helix domain-containing protein 5 OS=Mus musculus OX=10090 GN=Chchd5 PE=1 SV=1	Chchd5	1.885	Up	12.326	29.1	2	2	0.738517	1.39206	extracellular				GO:0006091 generation of precursor metabolites and energy; GO:0008152 metabolic process; GO:0009060 aerobic respiration; GO:0009987 cellular process; GO:0015980 energy derivation by oxidation of organic compounds; GO:0044237 cellular metabolic process; GO:0045333 cellular respiration; GO:0055114 oxidation-reduction process;	GO:0005622 intracellular; GO:0005623 cell; GO:0005737 cytoplasm; GO:0005739 mitochondrion; GO:0005740 mitochondrial envelope; GO:0005758 mitochondrial intermembrane space; GO:0031967 organelle envelope; GO:0031970 organelle envelope lumen; GO:0031974 membrane-enclosed lumen; GO:0031975 envelope; GO:0043226 organelle; GO:0043227 membrane-bounded organelle; GO:0043229 intracellular organelle; GO:00…
Q8BG40	Katanin p80 WD40 repeat-containing subunit B1 OS=Mus musculus OX=10090 GN=Katnb1 PE=1 SV=1	Katnb1	1.881	Up	72.638	8.1	3	3	0.650008	1.22249	nucleus	K18643	KATNB1; katanin p80 WD40 repeat-containing subunit B1		GO:0000226 microtubule cytoskeleton organization; GO:0006605 protein targeting; GO:0006810 transport; GO:0006886 intracellular protein transport; GO:0006996 organelle organization; GO:0007010 cytoskeleton organization; GO:0007017 microtubule-based process; GO:0007026 negative regulation of microtubule depolymerization; GO:0007275 multicellular organism development; GO:0007399 nervous system devel…	GO:0000922 spindle pole; GO:0005622 intracellular; GO:0005623 cell; GO:0005737 cytoplasm; GO:0005813 centrosome; GO:0005815 microtubule organizing center; GO:0005819 spindle; GO:0005829 cytosol; GO:0005856 cytoskeleton; GO:0005874 microtubule; GO:0005875 microtubule associated complex; GO:0005886 plasma membrane; GO:0008352 katanin complex; GO:0015630 microtubule cytoskeleton; GO:0016020 membrane…	GO:0005488 binding; GO:0005515 protein binding; GO:0008017 microtubule binding; GO:0008092 cytoskeletal protein binding; GO:0015631 tubulin binding; GO:0044877 macromolecular complex binding; GO:0046982 protein heterodimerization activity; GO:0046983 protein dimerization activity; GO:0070840 dynein complex binding;	PF13925	con80 domain of Katanin	Z	KOG0267	Microtubule severing protein katanin p80 subunit B (contains WD40 repeats)
Q9R1T4	Septin-6 OS=Mus musculus OX=10090 GN=Septin6 PE=1 SV=4	Septin6	1.875	Up	49.619	25.1	6	3	0.512572	0.961194	cytoplasm	K16939	SEPT6_8_11; septin 6/8/11	map05100 Bacterial invasion of epithelial cells; map05131 Shigellosis	GO:0000278 mitotic cell cycle; GO:0000281 mitotic cytokinesis; GO:0000910 cytokinesis; GO:0007049 cell cycle; GO:0009987 cellular process; GO:0022402 cell cycle process; GO:0051301 cell division; GO:0061640 cytoskeleton-dependent cytokinesis; GO:1903047 mitotic cell cycle process;	GO:0005622 intracellular; GO:0005623 cell; GO:0005737 cytoplasm; GO:0005856 cytoskeleton; GO:0005886 plasma membrane; GO:0005929 cilium; GO:0005938 cell cortex; GO:0005940 septin ring; GO:0008021 synaptic vesicle; GO:0012505 endomembrane system; GO:0016020 membrane; GO:0030133 transport vesicle; GO:0030424 axon; GO:0031105 septin complex; GO:0031410 cytoplasmic vesicle; GO:0031514 motile cilium; …	GO:0000166 nucleotide binding; GO:0001882 nucleoside binding; GO:0001883 purine nucleoside binding; GO:0005488 binding; GO:0005525 GTP binding; GO:0017076 purine nucleotide binding; GO:0019001 guanyl nucleotide binding; GO:0032549 ribonucleoside binding; GO:0032550 purine ribonucleoside binding; GO:0032553 ribonucleotide binding; GO:0032555 purine ribonucleotide binding; GO:0032561 guanyl ribonuc…	PF00735	Septin	D	KOG3859	Septins (P-loop GTPases)
O55060	Thiopurine S-methyltransferase OS=Mus musculus OX=10090 GN=Tpmt PE=1 SV=1	Tpmt	1.873	Up	27.585	48.8	9	9	0.528183	0.989205	cytoplasm	K00569	TPMT, tpmT; thiopurine S-methyltransferase [EC:2.1.1.67]	map00983 Drug metabolism - other enzymes	GO:0006139 nucleobase-containing compound metabolic process; GO:0006725 cellular aromatic compound metabolic process; GO:0006807 nitrogen compound metabolic process; GO:0008152 metabolic process; GO:0009987 cellular process; GO:0017144 drug metabolic process; GO:0032259 methylation; GO:0034641 cellular nitrogen compound metabolic process; GO:0044237 cellular metabolic process; GO:0044238 primary …	GO:0005622 intracellular; GO:0005623 cell; GO:0005737 cytoplasm; GO:0005829 cytosol; GO:0044424 intracellular part; GO:0044444 cytoplasmic part; GO:0044464 cell part;	GO:0003824 catalytic activity; GO:0005488 binding; GO:0008119 thiopurine S-methyltransferase activity; GO:0008144 drug binding; GO:0008168 methyltransferase activity; GO:0008172 S-methyltransferase activity; GO:0008757 S-adenosylmethionine-dependent methyltransferase activity; GO:0016740 transferase activity; GO:0016741 transferase activity, transferring one-carbon groups; GO:0048037 cofactor bin…
Q3UPH1	Protein PRRC1 OS=Mus musculus OX=10090 GN=Prrc1 PE=1 SV=1	Prrc1	1.873	Up	46.297	18.5	4	4	0.617013	1.15566	nucleus
Q99JR5	Tubulointerstitial nephritis antigen-like OS=Mus musculus OX=10090 GN=Tinagl1 PE=1 SV=1	Tinagl1	1.869	Up	52.664	22.5	7	7	0.712578	1.33188	extracellular				GO:0006810 transport; GO:0007155 cell adhesion; GO:0016192 vesicle-mediated transport; GO:0016197 endosomal transport; GO:0022610 biological adhesion; GO:0046907 intracellular transport; GO:0051179 localization; GO:0051234 establishment of localization; GO:0051641 cellular localization; GO:0051649 establishment of localization in cell;	GO:0005576 extracellular region; GO:0005615 extracellular space; GO:0005622 intracellular; GO:0005623 cell; GO:0005737 cytoplasm; GO:0044421 extracellular region part; GO:0044424 intracellular part; GO:0044464 cell part;	GO:0005198 structural molecule activity; GO:0005201 extracellular matrix structural constituent; GO:0005488 binding; GO:0005515 protein binding; GO:0043236 laminin binding; GO:0050840 extracellular matrix binding;	PF00112	Papain family cysteine protease	S	KOG1544	Predicted cysteine proteinase TIN-ag
Q61084	Mitogen-activated protein kinase kinase kinase 3 OS=Mus musculus OX=10090 GN=Map3k3 PE=1 SV=1	Map3k3	1.859	Up	70.775	5.4	2	1	0.700932	1.30308	nucleus	K04421	MAP3K3, MEKK3; mitogen-activated protein kinase kinase kinase 3 [EC:2.7.11.25]	map04010 MAPK signaling pathway; map04722 Neurotrophin signaling pathway; map04912 GnRH signaling pathway; map05166 Human T-cell leukemia virus 1 infection; map05235 PD-L1 expression and PD-1 checkpoint pathway in cancer	GO:0000165 MAPK cascade; GO:0000186 activation of MAPKK activity; GO:0001568 blood vessel development; GO:0001932 regulation of protein phosphorylation; GO:0001934 positive regulation of protein phosphorylation; GO:0001944 vasculature development; GO:0006464 cellular protein modification process; GO:0006468 protein phosphorylation; GO:0006793 phosphorus metabolic process; GO:0006796 phosphate-con…	GO:0005622 intracellular; GO:0005623 cell; GO:0005737 cytoplasm; GO:0005829 cytosol; GO:0044424 intracellular part; GO:0044444 cytoplasmic part; GO:0044464 cell part;	GO:0003824 catalytic activity; GO:0004672 protein kinase activity; GO:0004674 protein serine/threonine kinase activity; GO:0004709 MAP kinase kinase kinase activity; GO:0016301 kinase activity; GO:0016740 transferase activity; GO:0016772 transferase activity, transferring phosphorus-containing groups; GO:0016773 phosphotransferase activity, alcohol group as acceptor;	PF00564; PF00069	PB1 domain; Protein kinase domain	T	KOG0198	MEKK and related serine/threonine protein kinases
Q9D4H8	Cullin-2 OS=Mus musculus OX=10090 GN=Cul2 PE=1 SV=2	Cul2	1.855	Up	86.876	23.1	12	12	0.653072	1.21137	cytoplasm	K03870	CUL2; cullin 2	map04066 HIF-1 signaling pathway; map04120 Ubiquitin mediated proteolysis; map05200 Pathways in cancer; map05211 Renal cell carcinoma	GO:0006807 nitrogen compound metabolic process; GO:0008152 metabolic process; GO:0009056 catabolic process; GO:0009057 macromolecule catabolic process; GO:0019538 protein metabolic process; GO:0030163 protein catabolic process; GO:0043170 macromolecule metabolic process; GO:0044238 primary metabolic process; GO:0071704 organic substance metabolic process; GO:1901564 organonitrogen compound metabo…	GO:0000151 ubiquitin ligase complex; GO:0000153 cytoplasmic ubiquitin ligase complex; GO:0005622 intracellular; GO:0005623 cell; GO:0005634 nucleus; GO:0005654 nucleoplasm; GO:0005730 nucleolus; GO:0005737 cytoplasm; GO:0030891 VCB complex; GO:0031461 cullin-RING ubiquitin ligase complex; GO:0031462 Cul2-RING ubiquitin ligase complex; GO:0031974 membrane-enclosed lumen; GO:0031981 nuclear lumen; …	GO:0005488 binding; GO:0005515 protein binding; GO:0019899 enzyme binding; GO:0031625 ubiquitin protein ligase binding; GO:0044389 ubiquitin-like protein ligase binding; GO:0044877 macromolecular complex binding;	PF10557	Cullin protein neddylation domain	O	KOG2284	E3 ubiquitin ligase, Cullin 2 component
P97480	Eyes absent homolog 3 OS=Mus musculus OX=10090 GN=Eya3 PE=1 SV=2	Eya3	1.854	Up	55.973	10.8	3	3	0.711329	1.31852	nucleus	K17621	EYA3; eyes absent homolog 3 [EC:3.1.3.48]		GO:0003008 system process; GO:0006139 nucleobase-containing compound metabolic process; GO:0006259 DNA metabolic process; GO:0006281 DNA repair; GO:0006282 regulation of DNA repair; GO:0006302 double-strand break repair; GO:0006325 chromatin organization; GO:0006464 cellular protein modification process; GO:0006470 protein dephosphorylation; GO:0006725 cellular aromatic compound metabolic process…	GO:0005622 intracellular; GO:0005623 cell; GO:0005634 nucleus; GO:0005654 nucleoplasm; GO:0005667 transcription factor complex; GO:0005813 centrosome; GO:0005815 microtubule organizing center; GO:0005856 cytoskeleton; GO:0015630 microtubule cytoskeleton; GO:0031974 membrane-enclosed lumen; GO:0031981 nuclear lumen; GO:0032991 macromolecular complex; GO:0043226 organelle; GO:0043227 membrane-bound…	GO:0003682 chromatin binding; GO:0003824 catalytic activity; GO:0004721 phosphoprotein phosphatase activity; GO:0004725 protein tyrosine phosphatase activity; GO:0005488 binding; GO:0008138 protein tyrosine/serine/threonine phosphatase activity; GO:0016787 hydrolase activity; GO:0016788 hydrolase activity, acting on ester bonds; GO:0016791 phosphatase activity; GO:0042578 phosphoric ester hydrola…			K	KOG3107	Predicted haloacid dehalogenase-like hydrolase (eyes absent)
Q6ZPU9	KIF-binding protein OS=Mus musculus OX=10090 GN=Kifbp PE=1 SV=2	Kifbp	1.854	Up	71.051	31.1	12	12	0.70608	1.30913	cytoplasm	K23845	KIFBP; KIF-binding protein		GO:0006810 transport; GO:0006839 mitochondrial transport; GO:0051179 localization; GO:0051234 establishment of localization;	GO:0005622 intracellular; GO:0005623 cell; GO:0005737 cytoplasm; GO:0005739 mitochondrion; GO:0043226 organelle; GO:0043227 membrane-bounded organelle; GO:0043229 intracellular organelle; GO:0043231 intracellular membrane-bounded organelle; GO:0044424 intracellular part; GO:0044444 cytoplasmic part; GO:0044464 cell part;	GO:0005488 binding; GO:0005515 protein binding; GO:0008092 cytoskeletal protein binding; GO:0019894 kinesin binding;
Q9JK23	Proteasome assembly chaperone 1 OS=Mus musculus OX=10090 GN=Psmg1 PE=1 SV=1	Psmg1	1.844	Up	33.104	30.1	8	8	0.691205	1.27488	nucleus	K11875	PSMG1, DSCR2, PAC1; proteasome assembly chaperone 1		GO:0007275 multicellular organism development; GO:0007399 nervous system development; GO:0007417 central nervous system development; GO:0007420 brain development; GO:0008283 cell proliferation; GO:0009987 cellular process; GO:0016043 cellular component organization; GO:0021534 cell proliferation in hindbrain; GO:0021924 cell proliferation in external granule layer; GO:0021930 cerebellar granule c…	GO:0005622 intracellular; GO:0005623 cell; GO:0005634 nucleus; GO:0005654 nucleoplasm; GO:0005737 cytoplasm; GO:0005783 endoplasmic reticulum; GO:0005794 Golgi apparatus; GO:0005829 cytosol; GO:0012505 endomembrane system; GO:0031974 membrane-enclosed lumen; GO:0031981 nuclear lumen; GO:0043226 organelle; GO:0043227 membrane-bounded organelle; GO:0043229 intracellular organelle; GO:0043231 intrac…	GO:0005488 binding; GO:0044877 macromolecular complex binding; GO:0070628 proteasome binding;
Q9CZU4	GTPase Era, mitochondrial OS=Mus musculus OX=10090 GN=Eral1 PE=2 SV=1	Eral1	1.838	Up	48.186	17.6	4	4	0.772955	1.42088	mitochondria	K03595	era, ERAL1; GTPase		GO:0000028 ribosomal small subunit assembly; GO:0006412 translation; GO:0006414 translational elongation; GO:0006415 translational termination; GO:0006518 peptide metabolic process; GO:0006807 nitrogen compound metabolic process; GO:0006996 organelle organization; GO:0008152 metabolic process; GO:0009058 biosynthetic process; GO:0009059 macromolecule biosynthetic process; GO:0009987 cellular proc…	GO:0005622 intracellular; GO:0005623 cell; GO:0005737 cytoplasm; GO:0005739 mitochondrion; GO:0005740 mitochondrial envelope; GO:0005743 mitochondrial inner membrane; GO:0005759 mitochondrial matrix; GO:0005829 cytosol; GO:0016020 membrane; GO:0019866 organelle inner membrane; GO:0031090 organelle membrane; GO:0031966 mitochondrial membrane; GO:0031967 organelle envelope; GO:0031974 membrane-encl…	GO:0003676 nucleic acid binding; GO:0003723 RNA binding; GO:0005488 binding; GO:0019843 rRNA binding; GO:0043021 ribonucleoprotein complex binding; GO:0043024 ribosomal small subunit binding; GO:0044877 macromolecular complex binding; GO:0097159 organic cyclic compound binding; GO:1901363 heterocyclic compound binding;	PF07650	KH domain	DT	KOG1423	Ras-like GTPase ERA
Q8BGS2	BolA-like protein 2 OS=Mus musculus OX=10090 GN=Bola2 PE=1 SV=1	Bola2	1.829	Up	10.214	54.7	4	3	0.572474	1.04692	extracellular				GO:0006790 sulfur compound metabolic process; GO:0006807 nitrogen compound metabolic process; GO:0008152 metabolic process; GO:0009987 cellular process; GO:0010467 gene expression; GO:0016043 cellular component organization; GO:0016226 iron-sulfur cluster assembly; GO:0019538 protein metabolic process; GO:0022607 cellular component assembly; GO:0031163 metallo-sulfur cluster assembly; GO:0043170 …	GO:0005622 intracellular; GO:0005623 cell; GO:0005634 nucleus; GO:0005737 cytoplasm; GO:0043226 organelle; GO:0043227 membrane-bounded organelle; GO:0043229 intracellular organelle; GO:0043231 intracellular membrane-bounded organelle; GO:0044424 intracellular part; GO:0044464 cell part;				T	KOG3348	BolA (bacterial stress-induced morphogen)-related protein
O35654	DNA polymerase delta subunit 2 OS=Mus musculus OX=10090 GN=Pold2 PE=1 SV=2	Pold2	1.816	Up	51.354	14.3	4	4	0.761416	1.38297	mitochondria	K02328	POLD2; DNA polymerase delta subunit 2	map03030 DNA replication; map03410 Base excision repair; map03420 Nucleotide excision repair; map03430 Mismatch repair; map03440 Homologous recombination	GO:0000723 telomere maintenance; GO:0000731 DNA synthesis involved in DNA repair; GO:0006139 nucleobase-containing compound metabolic process; GO:0006259 DNA metabolic process; GO:0006260 DNA replication; GO:0006261 DNA-dependent DNA replication; GO:0006271 DNA strand elongation involved in DNA replication; GO:0006281 DNA repair; GO:0006283 transcription-coupled nucleotide-excision repair; GO:000…	GO:0000228 nuclear chromosome; GO:0005622 intracellular; GO:0005623 cell; GO:0005634 nucleus; GO:0005654 nucleoplasm; GO:0005657 replication fork; GO:0005694 chromosome; GO:0030894 replisome; GO:0031974 membrane-enclosed lumen; GO:0031981 nuclear lumen; GO:0032991 macromolecular complex; GO:0032993 protein-DNA complex; GO:0042575 DNA polymerase complex; GO:0043226 organelle; GO:0043227 membrane-b…	GO:0003824 catalytic activity; GO:0003887 DNA-directed DNA polymerase activity; GO:0016740 transferase activity; GO:0016772 transferase activity, transferring phosphorus-containing groups; GO:0016779 nucleotidyltransferase activity; GO:0034061 DNA polymerase activity;			L	KOG2732	DNA polymerase delta, regulatory subunit 55
P58044	Isopentenyl-diphosphate Delta-isomerase 1 OS=Mus musculus OX=10090 GN=Idi1 PE=1 SV=1	Idi1	1.815	Up	26.289	22.9	4	4	0.642434	1.16632	cytoplasm	K01823	idi, IDI; isopentenyl-diphosphate Delta-isomerase [EC:5.3.3.2]	map00900 Terpenoid backbone biosynthesis; map01100 Metabolic pathways	GO:0006066 alcohol metabolic process; GO:0006629 lipid metabolic process; GO:0006644 phospholipid metabolic process; GO:0006694 steroid biosynthetic process; GO:0006695 cholesterol biosynthetic process; GO:0006720 isoprenoid metabolic process; GO:0006793 phosphorus metabolic process; GO:0006796 phosphate-containing compound metabolic process; GO:0008152 metabolic process; GO:0008202 steroid metab…	GO:0005622 intracellular; GO:0005623 cell; GO:0005737 cytoplasm; GO:0005777 peroxisome; GO:0005829 cytosol; GO:0042579 microbody; GO:0043226 organelle; GO:0043227 membrane-bounded organelle; GO:0043229 intracellular organelle; GO:0043231 intracellular membrane-bounded organelle; GO:0044424 intracellular part; GO:0044444 cytoplasmic part; GO:0044464 cell part;	GO:0000287 magnesium ion binding; GO:0003824 catalytic activity; GO:0004452 isopentenyl-diphosphate delta-isomerase activity; GO:0005488 binding; GO:0016853 isomerase activity; GO:0016860 intramolecular oxidoreductase activity; GO:0016863 intramolecular oxidoreductase activity, transposing C=C bonds; GO:0030145 manganese ion binding; GO:0043167 ion binding; GO:0043169 cation binding; GO:0046872 m…	PF00293	NUDIX domain	Q	KOG0142	Isopentenyl pyrophosphate:dimethylallyl pyrophosphate isomerase
Q8VE62	Polyadenylate-binding protein-interacting protein 1 OS=Mus musculus OX=10090 GN=Paip1 PE=1 SV=1	Paip1	1.814	Up	45.701	14.8	4	4	0.46842	0.84963	nucleus	K14322	PAIP1; polyadenylate-binding protein-interacting protein 1	map03013 RNA transport	GO:0006412 translation; GO:0006413 translational initiation; GO:0006417 regulation of translation; GO:0006518 peptide metabolic process; GO:0006807 nitrogen compound metabolic process; GO:0008152 metabolic process; GO:0009058 biosynthetic process; GO:0009059 macromolecule biosynthetic process; GO:0009889 regulation of biosynthetic process; GO:0009891 positive regulation of biosynthetic process; G…	GO:0005622 intracellular; GO:0005623 cell; GO:0005737 cytoplasm; GO:0005829 cytosol; GO:0044424 intracellular part; GO:0044444 cytoplasmic part; GO:0044464 cell part;	GO:0003676 nucleic acid binding; GO:0003723 RNA binding; GO:0005488 binding; GO:0008494 translation activator activity; GO:0045182 translation regulator activity; GO:0090079 translation regulator activity, nucleic acid binding; GO:0097159 organic cyclic compound binding; GO:1901363 heterocyclic compound binding;			J	KOG0401	Translation initiation factor 4F, ribosome/mRNA-bridging subunit (eIF-4G)
Q9CQK7	RWD domain-containing protein 1 OS=Mus musculus OX=10090 GN=Rwdd1 PE=1 SV=1	Rwdd1	1.812	Up	27.785	10.7	3	3	0.652838	1.18299	cytoplasm				GO:0002181 cytoplasmic translation; GO:0006355 regulation of transcription, DNA-templated; GO:0006357 regulation of transcription from RNA polymerase II promoter; GO:0006412 translation; GO:0006518 peptide metabolic process; GO:0006807 nitrogen compound metabolic process; GO:0006950 response to stress; GO:0006979 response to oxidative stress; GO:0007154 cell communication; GO:0007165 signal trans…	GO:0005622 intracellular; GO:0005623 cell; GO:0005737 cytoplasm; GO:0005844 polysome; GO:0032991 macromolecular complex; GO:0044424 intracellular part; GO:0044464 cell part; GO:1990904 ribonucleoprotein complex;		PF05773	RWD domain	S	KOG4018	Uncharacterized conserved protein, contains RWD domain
Q9JJK2	LanC-like protein 2 OS=Mus musculus OX=10090 GN=Lancl2 PE=1 SV=1	Lancl2	1.798	Up	50.777	6.9	2	2	0.822689	1.4793	cytoplasm				GO:0006355 regulation of transcription, DNA-templated; GO:0007154 cell communication; GO:0007165 signal transduction; GO:0009787 regulation of abscisic acid-activated signaling pathway; GO:0009789 positive regulation of abscisic acid-activated signaling pathway; GO:0009889 regulation of biosynthetic process; GO:0009890 negative regulation of biosynthetic process; GO:0009892 negative regulation of…	GO:0005622 intracellular; GO:0005623 cell; GO:0005634 nucleus; GO:0005737 cytoplasm; GO:0005829 cytosol; GO:0005856 cytoskeleton; GO:0005886 plasma membrane; GO:0005938 cell cortex; GO:0015629 actin cytoskeleton; GO:0016020 membrane; GO:0030863 cortical cytoskeleton; GO:0030864 cortical actin cytoskeleton; GO:0043226 organelle; GO:0043227 membrane-bounded organelle; GO:0043228 non-membrane-bounde…	GO:0000166 nucleotide binding; GO:0001882 nucleoside binding; GO:0001883 purine nucleoside binding; GO:0005488 binding; GO:0005524 ATP binding; GO:0005525 GTP binding; GO:0005543 phospholipid binding; GO:0008144 drug binding; GO:0008289 lipid binding; GO:0010314 phosphatidylinositol-5-phosphate binding; GO:0017076 purine nucleotide binding; GO:0019001 guanyl nucleotide binding; GO:0030554 adenyl …			V	KOG2787	Lanthionine synthetase C-like protein 1
Q8K3G9	DCC-interacting protein 13-beta OS=Mus musculus OX=10090 GN=Appl2 PE=1 SV=1	Appl2	1.797	Up	73.853	11.8	5	5	0.684818	1.2309	nucleus	K20132	APPL2, DIP13B; DCC-interacting protein 13-beta		GO:0007154 cell communication; GO:0007165 signal transduction; GO:0008283 cell proliferation; GO:0009987 cellular process; GO:0023052 signaling; GO:0050789 regulation of biological process; GO:0050794 regulation of cellular process; GO:0050896 response to stimulus; GO:0051716 cellular response to stimulus; GO:0065007 biological regulation;	GO:0005622 intracellular; GO:0005623 cell; GO:0005634 nucleus; GO:0005737 cytoplasm; GO:0005768 endosome; GO:0010008 endosome membrane; GO:0012505 endomembrane system; GO:0016020 membrane; GO:0031090 organelle membrane; GO:0031410 cytoplasmic vesicle; GO:0031982 vesicle; GO:0043226 organelle; GO:0043227 membrane-bounded organelle; GO:0043229 intracellular organelle; GO:0043231 intracellular membr…	GO:0005488 binding; GO:0005515 protein binding; GO:0017016 Ras GTPase binding; GO:0017137 Rab GTPase binding; GO:0019899 enzyme binding; GO:0031267 small GTPase binding; GO:0051020 GTPase binding;	PF00169; PF00640	PH domain; Phosphotyrosine interaction domain (PTB/PID)	T	KOG3536	Adaptor protein CED-6, contains PTB domain
Q922J9	Fatty acyl-CoA reductase 1 OS=Mus musculus OX=10090 GN=Far1 PE=1 SV=1	Far1	1.796	Up	59.434	28.3	11	11	0.784948	1.40975	cytoplasm	K13356	FAR; alcohol-forming fatty acyl-CoA reductase [EC:1.2.1.84]	map04146 Peroxisome; map04212 Longevity regulating pathway - worm	GO:0006139 nucleobase-containing compound metabolic process; GO:0006163 purine nucleotide metabolic process; GO:0006629 lipid metabolic process; GO:0006637 acyl-CoA metabolic process; GO:0006644 phospholipid metabolic process; GO:0006650 glycerophospholipid metabolic process; GO:0006662 glycerol ether metabolic process; GO:0006725 cellular aromatic compound metabolic process; GO:0006732 coenzyme …	GO:0005622 intracellular; GO:0005623 cell; GO:0005737 cytoplasm; GO:0005777 peroxisome; GO:0005778 peroxisomal membrane; GO:0005779 integral component of peroxisomal membrane; GO:0005782 peroxisomal matrix; GO:0016020 membrane; GO:0016021 integral component of membrane; GO:0031090 organelle membrane; GO:0031224 intrinsic component of membrane; GO:0031231 intrinsic component of peroxisomal membran…	GO:0003824 catalytic activity; GO:0016491 oxidoreductase activity; GO:0016620 oxidoreductase activity, acting on the aldehyde or oxo group of donors, NAD or NADP as acceptor; GO:0016903 oxidoreductase activity, acting on the aldehyde or oxo group of donors; GO:0080019 fatty-acyl-CoA reductase (alcohol-forming) activity;			I	KOG1221	Acyl-CoA reductase
Q9D1H8	39S ribosomal protein L53, mitochondrial OS=Mus musculus OX=10090 GN=Mrpl53 PE=1 SV=1	Mrpl53	1.794	Up	12.737	36.4	3	3	0.765911	1.37378	mitochondria	K17434	MRPL53; large subunit ribosomal protein L53		GO:0006412 translation; GO:0006414 translational elongation; GO:0006415 translational termination; GO:0006518 peptide metabolic process; GO:0006807 nitrogen compound metabolic process; GO:0008152 metabolic process; GO:0009058 biosynthetic process; GO:0009059 macromolecule biosynthetic process; GO:0009987 cellular process; GO:0010467 gene expression; GO:0016043 cellular component organization; GO:…	GO:0000313 organellar ribosome; GO:0000315 organellar large ribosomal subunit; GO:0005622 intracellular; GO:0005623 cell; GO:0005737 cytoplasm; GO:0005739 mitochondrion; GO:0005740 mitochondrial envelope; GO:0005743 mitochondrial inner membrane; GO:0005759 mitochondrial matrix; GO:0005761 mitochondrial ribosome; GO:0005762 mitochondrial large ribosomal subunit; GO:0005840 ribosome; GO:0015934 lar…
P70349	Histidine triad nucleotide-binding protein 1 OS=Mus musculus OX=10090 GN=Hint1 PE=1 SV=3	Hint1	1.79	Up	13.777	65.9	4	4	0.516696	0.924704	cytoplasm	K02503	HINT1, hinT, hit; histidine triad (HIT) family protein		GO:0006139 nucleobase-containing compound metabolic process; GO:0006163 purine nucleotide metabolic process; GO:0006195 purine nucleotide catabolic process; GO:0006355 regulation of transcription, DNA-templated; GO:0006725 cellular aromatic compound metabolic process; GO:0006753 nucleoside phosphate metabolic process; GO:0006793 phosphorus metabolic process; GO:0006796 phosphate-containing compou…	GO:0000118 histone deacetylase complex; GO:0005622 intracellular; GO:0005623 cell; GO:0005634 nucleus; GO:0005654 nucleoplasm; GO:0005737 cytoplasm; GO:0005829 cytosol; GO:0005856 cytoskeleton; GO:0005886 plasma membrane; GO:0016020 membrane; GO:0031974 membrane-enclosed lumen; GO:0031981 nuclear lumen; GO:0032991 macromolecular complex; GO:0043226 organelle; GO:0043227 membrane-bounded organelle…	GO:0003824 catalytic activity; GO:0005080 protein kinase C binding; GO:0005488 binding; GO:0005515 protein binding; GO:0016787 hydrolase activity; GO:0019899 enzyme binding; GO:0019900 kinase binding; GO:0019901 protein kinase binding;	PF01230	HIT domain	K	KOG3275	Zinc-binding protein of the histidine triad (HIT) family
O54825	Bystin OS=Mus musculus OX=10090 GN=Bysl PE=1 SV=3	Bysl	1.788	Up	49.783	10.6	4	4	0.686531	1.22782	cytoplasm	K14797	ENP1, BYSL; essential nuclear protein 1		GO:0000003 reproduction; GO:0000462 maturation of SSU-rRNA from tricistronic rRNA transcript (SSU-rRNA, 5.8S rRNA, LSU-rRNA); GO:0001701 in utero embryonic development; GO:0001824 blastocyst development; GO:0001825 blastocyst formation; GO:0001829 trophectodermal cell differentiation; GO:0002237 response to molecule of bacterial origin; GO:0006139 nucleobase-containing compound metabolic process;…	GO:0005622 intracellular; GO:0005623 cell; GO:0005634 nucleus; GO:0005654 nucleoplasm; GO:0005730 nucleolus; GO:0005737 cytoplasm; GO:0005829 cytosol; GO:0005856 cytoskeleton; GO:0005874 microtubule; GO:0005881 cytoplasmic microtubule; GO:0015630 microtubule cytoskeleton; GO:0031974 membrane-enclosed lumen; GO:0031981 nuclear lumen; GO:0042995 cell projection; GO:0043226 organelle; GO:0043227 mem…				W	KOG3871	Cell adhesion complex protein bystin
Q91VH6	Protein MEMO1 OS=Mus musculus OX=10090 GN=Memo1 PE=1 SV=1	Memo1	1.788	Up	33.692	45.5	7	7	0.656097	1.17282	cytoplasm,nucleus	K06990	MEMO1; MEMO1 family protein		GO:0032879 regulation of localization; GO:0032886 regulation of microtubule-based process; GO:0040012 regulation of locomotion; GO:0050789 regulation of biological process; GO:0050794 regulation of cellular process; GO:0051270 regulation of cellular component movement; GO:0065007 biological regulation; GO:2000145 regulation of cell motility;	GO:0005622 intracellular; GO:0005623 cell; GO:0005634 nucleus; GO:0005737 cytoplasm; GO:0043226 organelle; GO:0043227 membrane-bounded organelle; GO:0043229 intracellular organelle; GO:0043231 intracellular membrane-bounded organelle; GO:0044424 intracellular part; GO:0044464 cell part;	GO:0005488 binding; GO:0033218 amide binding; GO:0042277 peptide binding;			S	KOG3086	Predicted dioxygenase
Q9ERI5	Bifunctional arginine demethylase and lysyl-hydroxylase JMJD6 OS=Mus musculus OX=10090 GN=Jmjd6 PE=1 SV=2	Jmjd6	1.771	Up	46.567	12.4	3	3	0.771152	1.36562	nucleus	K11323	JMJD6; histone arginine demethylase JMJD6 [EC:1.14.11.-]		GO:0001525 angiogenesis; GO:0001568 blood vessel development; GO:0001654 eye development; GO:0001655 urogenital system development; GO:0001775 cell activation; GO:0001822 kidney development; GO:0001944 vasculature development; GO:0002040 sprouting angiogenesis; GO:0002262 myeloid cell homeostasis; GO:0002274 myeloid leukocyte activation; GO:0002376 immune system process; GO:0002520 immune system …	GO:0005622 intracellular; GO:0005623 cell; GO:0005634 nucleus; GO:0005654 nucleoplasm; GO:0005730 nucleolus; GO:0005737 cytoplasm; GO:0005829 cytosol; GO:0005886 plasma membrane; GO:0016020 membrane; GO:0031974 membrane-enclosed lumen; GO:0031981 nuclear lumen; GO:0032991 macromolecular complex; GO:0043226 organelle; GO:0043227 membrane-bounded organelle; GO:0043228 non-membrane-bounded organelle…	GO:0003676 nucleic acid binding; GO:0003723 RNA binding; GO:0003727 single-stranded RNA binding; GO:0003824 catalytic activity; GO:0005488 binding; GO:0005506 iron ion binding; GO:0005515 protein binding; GO:0016491 oxidoreductase activity; GO:0016705 oxidoreductase activity, acting on paired donors, with incorporation or reduction of molecular oxygen; GO:0016706 oxidoreductase activity, acting o…	PF02373	JmjC domain, hydroxylase	K	KOG2130	Phosphatidylserine-specific receptor PtdSerR, contains JmjC domain
Q8BIW1	Exopolyphosphatase PRUNE1 OS=Mus musculus OX=10090 GN=Prune1 PE=1 SV=1	Prune1	1.759	Up	50.239	16.1	5	5	0.774136	1.36201	nucleus	K01514	PRUNE, PPX1; exopolyphosphatase [EC:3.6.1.11]	map00230 Purine metabolism; map01100 Metabolic pathways	GO:0006793 phosphorus metabolic process; GO:0006796 phosphate-containing compound metabolic process; GO:0007275 multicellular organism development; GO:0007399 nervous system development; GO:0008152 metabolic process; GO:0009987 cellular process; GO:0016311 dephosphorylation; GO:0022008 neurogenesis; GO:0030154 cell differentiation; GO:0031110 regulation of microtubule polymerization or depolymeri…	GO:0005622 intracellular; GO:0005623 cell; GO:0005737 cytoplasm; GO:0005829 cytosol; GO:0044424 intracellular part; GO:0044444 cytoplasmic part; GO:0044464 cell part;	GO:0003824 catalytic activity; GO:0005488 binding; GO:0005515 protein binding; GO:0008092 cytoskeletal protein binding; GO:0015631 tubulin binding; GO:0016787 hydrolase activity; GO:0016788 hydrolase activity, acting on ester bonds; GO:0016791 phosphatase activity; GO:0042578 phosphoric ester hydrolase activity;			C	KOG4129	Exopolyphosphatases and related proteins
Q9QZW0	Phospholipid-transporting ATPase 11C OS=Mus musculus OX=10090 GN=Atp11c PE=1 SV=2	Atp11c	1.752	Up	129.24	7.4	6	6	0.736387	1.29048	plasma membrane	K01530	E7.6.2.1; phospholipid-translocating ATPase [EC:7.6.2.1]		GO:0001775 cell activation; GO:0002327 immature B cell differentiation; GO:0002329 pre-B cell differentiation; GO:0002376 immune system process; GO:0002520 immune system development; GO:0002521 leukocyte differentiation; GO:0002682 regulation of immune system process; GO:0002684 positive regulation of immune system process; GO:0002694 regulation of leukocyte activation; GO:0002696 positive regula…	GO:0005622 intracellular; GO:0005623 cell; GO:0005737 cytoplasm; GO:0005768 endosome; GO:0005783 endoplasmic reticulum; GO:0005886 plasma membrane; GO:0012505 endomembrane system; GO:0016020 membrane; GO:0031410 cytoplasmic vesicle; GO:0031982 vesicle; GO:0043226 organelle; GO:0043227 membrane-bounded organelle; GO:0043229 intracellular organelle; GO:0043231 intracellular membrane-bounded organel…	GO:0003824 catalytic activity; GO:0004012 phospholipid-translocating ATPase activity; GO:0005215 transporter activity; GO:0005319 lipid transporter activity; GO:0005548 phospholipid transporter activity; GO:0016462 pyrophosphatase activity; GO:0016787 hydrolase activity; GO:0016817 hydrolase activity, acting on acid anhydrides; GO:0016818 hydrolase activity, acting on acid anhydrides, in phosphor…			P	KOG0206	P-type ATPase
Q99L48	60S ribosomal export protein NMD3 OS=Mus musculus OX=10090 GN=Nmd3 PE=1 SV=1	Nmd3	1.745	Up	57.611	14.3	5	5	0.74123	1.29329	cytoplasm	K07562	NMD3; nonsense-mediated mRNA decay protein 3	map03008 Ribosome biogenesis in eukaryotes; map03013 RNA transport	GO:0000054 ribosomal subunit export from nucleus; GO:0000055 ribosomal large subunit export from nucleus; GO:0006403 RNA localization; GO:0006405 RNA export from nucleus; GO:0006611 protein export from nucleus; GO:0006810 transport; GO:0006886 intracellular protein transport; GO:0006913 nucleocytoplasmic transport; GO:0008104 protein localization; GO:0009889 regulation of biosynthetic process; GO…	GO:0005622 intracellular; GO:0005623 cell; GO:0005634 nucleus; GO:0005654 nucleoplasm; GO:0005730 nucleolus; GO:0005737 cytoplasm; GO:0031974 membrane-enclosed lumen; GO:0031981 nuclear lumen; GO:0043226 organelle; GO:0043227 membrane-bounded organelle; GO:0043228 non-membrane-bounded organelle; GO:0043229 intracellular organelle; GO:0043231 intracellular membrane-bounded organelle; GO:0043232 in…	GO:0005488 binding; GO:0005515 protein binding; GO:0030674 protein binding, bridging; GO:0043021 ribonucleoprotein complex binding; GO:0043023 ribosomal large subunit binding; GO:0044877 macromolecular complex binding; GO:0060090 binding, bridging;			J	KOG2613	NMD protein affecting ribosome stability and mRNA decay
Q9D2C2	Protein SAAL1 OS=Mus musculus OX=10090 GN=Saal1 PE=1 SV=1	Saal1	1.745	Up	52.768	30.6	7	7	0.666367	1.16305	cytoplasm,nucleus					GO:0005576 extracellular region; GO:0005615 extracellular space; GO:0044421 extracellular region part;
Q8BWY9	Protein CIP2A OS=Mus musculus OX=10090 GN=Cip2a PE=1 SV=3	Cip2a	1.743	Up	102.04	15.9	11	11	0.700223	1.22053	peroxisome				GO:0000003 reproduction; GO:0007276 gamete generation; GO:0007283 spermatogenesis; GO:0008284 positive regulation of cell proliferation; GO:0019953 sexual reproduction; GO:0022414 reproductive process; GO:0032501 multicellular organismal process; GO:0032504 multicellular organism reproduction; GO:0042127 regulation of cell proliferation; GO:0044703 multi-organism reproductive process; GO:0048232 …	GO:0005622 intracellular; GO:0005623 cell; GO:0005737 cytoplasm; GO:0005829 cytosol; GO:0005886 plasma membrane; GO:0016020 membrane; GO:0044424 intracellular part; GO:0044444 cytoplasmic part; GO:0044464 cell part; GO:0071944 cell periphery;	GO:0005488 binding; GO:0005515 protein binding; GO:0042802 identical protein binding; GO:0042803 protein homodimerization activity; GO:0046983 protein dimerization activity;
Q3U2P1	Protein transport protein Sec24A OS=Mus musculus OX=10090 GN=Sec24a PE=1 SV=1	Sec24a	1.742	Up	118.78	10.1	7	7	0.680139	1.18504	nucleus	K14007	SEC24; protein transport protein SEC24	map04141 Protein processing in endoplasmic reticulum; map05130 Pathogenic Escherichia coli infection	GO:0002376 immune system process; GO:0002474 antigen processing and presentation of peptide antigen via MHC class I; GO:0002478 antigen processing and presentation of exogenous peptide antigen; GO:0002495 antigen processing and presentation of peptide antigen via MHC class II; GO:0002504 antigen processing and presentation of peptide or polysaccharide antigen via MHC class II; GO:0002791 regulati…	GO:0005622 intracellular; GO:0005623 cell; GO:0005737 cytoplasm; GO:0005783 endoplasmic reticulum; GO:0005789 endoplasmic reticulum membrane; GO:0005798 Golgi-associated vesicle; GO:0005829 cytosol; GO:0012505 endomembrane system; GO:0012506 vesicle membrane; GO:0012507 ER to Golgi transport vesicle membrane; GO:0016020 membrane; GO:0030117 membrane coat; GO:0030120 vesicle coat; GO:0030127 COPII…	GO:0005488 binding; GO:0008270 zinc ion binding; GO:0043167 ion binding; GO:0043169 cation binding; GO:0046872 metal ion binding; GO:0046914 transition metal ion binding;	PF04810; PF04811; PF08033; PF04815; PF00626	Sec23/Sec24 zinc finger; Sec23/Sec24 trunk domain; Sec23/Sec24 beta-sandwich domain; Sec23/Sec24 helical domain; Gelsolin repeat	U	KOG1985	Vesicle coat complex COPII, subunit SEC24/subunit SFB2
Q3UDE2	Tubulin--tyrosine ligase-like protein 12 OS=Mus musculus OX=10090 GN=Ttll12 PE=1 SV=1	Ttll12	1.741	Up	74.042	56.2	26	26	0.643161	1.11984	nucleus	K16609	TTLL12; tubulin--tyrosine ligase-like protein 12							O	KOG2155	Tubulin-tyrosine ligase-related protein
Q8VDS4	Regulation of nuclear pre-mRNA domain-containing protein 1A OS=Mus musculus OX=10090 GN=Rprd1a PE=1 SV=1	Rprd1a	1.741	Up	35.7	27.2	6	3	0.596727	1.0389	nucleus				GO:0006139 nucleobase-containing compound metabolic process; GO:0006351 transcription, DNA-templated; GO:0006355 regulation of transcription, DNA-templated; GO:0006357 regulation of transcription from RNA polymerase II promoter; GO:0006366 transcription from RNA polymerase II promoter; GO:0006464 cellular protein modification process; GO:0006470 protein dephosphorylation; GO:0006725 cellular arom…	GO:0000428 DNA-directed RNA polymerase complex; GO:0005622 intracellular; GO:0005623 cell; GO:0005634 nucleus; GO:0005654 nucleoplasm; GO:0016591 DNA-directed RNA polymerase II, holoenzyme; GO:0030880 RNA polymerase complex; GO:0031974 membrane-enclosed lumen; GO:0031981 nuclear lumen; GO:0032991 macromolecular complex; GO:0043226 organelle; GO:0043227 membrane-bounded organelle; GO:0043229 intra…	GO:0005488 binding; GO:0005515 protein binding; GO:0042802 identical protein binding;			A	KOG2669	Regulator of nuclear mRNA
Q9DBR3	Armadillo repeat-containing protein 8 OS=Mus musculus OX=10090 GN=Armc8 PE=1 SV=2	Armc8	1.739	Up	75.363	13.1	5	5	0.769277	1.33778	cytoplasm	K23336	ARMC8; armadillo repeat-containing protein 8		GO:0001775 cell activation; GO:0002252 immune effector process; GO:0002263 cell activation involved in immune response; GO:0002274 myeloid leukocyte activation; GO:0002275 myeloid cell activation involved in immune response; GO:0002283 neutrophil activation involved in immune response; GO:0002366 leukocyte activation involved in immune response; GO:0002376 immune system process; GO:0002443 leukoc…	GO:0005576 extracellular region; GO:0005622 intracellular; GO:0005623 cell; GO:0005737 cytoplasm; GO:0012505 endomembrane system; GO:0030141 secretory granule; GO:0031410 cytoplasmic vesicle; GO:0031974 membrane-enclosed lumen; GO:0031982 vesicle; GO:0031983 vesicle lumen; GO:0034774 secretory granule lumen; GO:0035580 specific granule lumen; GO:0042581 specific granule; GO:0043226 organelle; GO:…				S	KOG1293	Proteins containing armadillo/beta-catenin-like repeat
Q6Q899	Antiviral innate immune response receptor RIG-I OS=Mus musculus OX=10090 GN=Ddx58 PE=1 SV=2	Ddx58	1.737	Up	105.97	16.6	11	11	0.743243	1.29066	cytoplasm	K12646	DDX58, RIG-I; ATP-dependent RNA helicase DDX58 [EC:3.6.4.13]	map04064 NF-kappa B signaling pathway; map04622 RIG-I-like receptor signaling pathway; map04623 Cytosolic DNA-sensing pathway; map05160 Hepatitis C; map05161 Hepatitis B; map05162 Measles; map05164 Influenza A; map05168 Herpes simplex virus 1 infection; map05169 Epstein-Barr virus infection	GO:0001817 regulation of cytokine production; GO:0001818 negative regulation of cytokine production; GO:0001819 positive regulation of cytokine production; GO:0002218 activation of innate immune response; GO:0002221 pattern recognition receptor signaling pathway; GO:0002230 positive regulation of defense response to virus by host; GO:0002252 immune effector process; GO:0002253 activation of immun…	GO:0001726 ruffle; GO:0005622 intracellular; GO:0005623 cell; GO:0005737 cytoplasm; GO:0005829 cytosol; GO:0005856 cytoskeleton; GO:0005886 plasma membrane; GO:0005911 cell-cell junction; GO:0005923 bicellular tight junction; GO:0015629 actin cytoskeleton; GO:0016020 membrane; GO:0030054 cell junction; GO:0031252 cell leading edge; GO:0031253 cell projection membrane; GO:0031256 leading edge memb…	GO:0003676 nucleic acid binding; GO:0003677 DNA binding; GO:0003690 double-stranded DNA binding; GO:0003723 RNA binding; GO:0003725 double-stranded RNA binding; GO:0003727 single-stranded RNA binding; GO:0005488 binding; GO:0005515 protein binding; GO:0008270 zinc ion binding; GO:0019899 enzyme binding; GO:0031625 ubiquitin protein ligase binding; GO:0042802 identical protein binding; GO:0043167 …	PF11648	C-terminal domain of RIG-I	A	KOG0354	DEAD-box like helicase
Q6NWV3	Intraflagellar transport protein 122 homolog OS=Mus musculus OX=10090 GN=Ift122 PE=1 SV=1	Ift122	1.734	Up	134.8	7	5	5	0.753435	1.30622	cytoplasm	K19656	IFT122; intraflagellar transport protein 122		GO:0001654 eye development; GO:0001838 embryonic epithelial tube formation; GO:0001841 neural tube formation; GO:0001843 neural tube closure; GO:0002009 morphogenesis of an epithelium; GO:0003002 regionalization; GO:0006810 transport; GO:0006928 movement of cell or subcellular component; GO:0006996 organelle organization; GO:0007017 microtubule-based process; GO:0007018 microtubule-based movement…	GO:0005622 intracellular; GO:0005623 cell; GO:0005634 nucleus; GO:0005654 nucleoplasm; GO:0005737 cytoplasm; GO:0005815 microtubule organizing center; GO:0005829 cytosol; GO:0005856 cytoskeleton; GO:0005929 cilium; GO:0015630 microtubule cytoskeleton; GO:0030990 intraciliary transport particle; GO:0030991 intraciliary transport particle A; GO:0031974 membrane-enclosed lumen; GO:0031981 nuclear lu…				S	KOG1538	Uncharacterized conserved protein WDR10, contains WD40 repeats
Q60996	Serine/threonine-protein phosphatase 2A 56 kDa regulatory subunit gamma isoform OS=Mus musculus OX=10090 GN=Ppp2r5c PE=1 SV=2	Ppp2r5c	1.733	Up	60.824	18.7	7	7	0.686325	1.18929	cytoplasm	K11584	PPP2R5; serine/threonine-protein phosphatase 2A regulatory subunit B'	map03015 mRNA surveillance pathway; map04071 Sphingolipid signaling pathway; map04114 Oocyte meiosis; map04151 PI3K-Akt signaling pathway; map04152 AMPK signaling pathway; map04261 Adrenergic signaling in cardiomyocytes; map04728 Dopaminergic synapse; map05165 Human papillomavirus infection	GO:0000075 cell cycle checkpoint; GO:0000077 DNA damage checkpoint; GO:0000278 mitotic cell cycle; GO:0006508 proteolysis; GO:0006511 ubiquitin-dependent protein catabolic process; GO:0006807 nitrogen compound metabolic process; GO:0006915 apoptotic process; GO:0006950 response to stress; GO:0006974 cellular response to DNA damage stimulus; GO:0006977 DNA damage response, signal transduction by p…	GO:0000159 protein phosphatase type 2A complex; GO:0000775 chromosome, centromeric region; GO:0005622 intracellular; GO:0005623 cell; GO:0005634 nucleus; GO:0005654 nucleoplasm; GO:0005694 chromosome; GO:0005737 cytoplasm; GO:0005794 Golgi apparatus; GO:0005829 cytosol; GO:0008287 protein serine/threonine phosphatase complex; GO:0012505 endomembrane system; GO:0031974 membrane-enclosed lumen; GO:…	GO:0019208 phosphatase regulator activity; GO:0019888 protein phosphatase regulator activity; GO:0030234 enzyme regulator activity; GO:0098772 molecular function regulator;			T	KOG2085	Serine/threonine protein phosphatase 2A, regulatory subunit
Q8QZZ7	EKC/KEOPS complex subunit Tprkb OS=Mus musculus OX=10090 GN=Tprkb PE=1 SV=1	Tprkb	1.733	Up	19.556	21.1	2	2	0.604209	1.04702	cytoplasm	K15901	CGI121, TPRKB; EKC/KEOPS complex subunit CGI121/TPRKB		GO:0002949 tRNA threonylcarbamoyladenosine modification; GO:0006139 nucleobase-containing compound metabolic process; GO:0006396 RNA processing; GO:0006399 tRNA metabolic process; GO:0006400 tRNA modification; GO:0006725 cellular aromatic compound metabolic process; GO:0006807 nitrogen compound metabolic process; GO:0008033 tRNA processing; GO:0008152 metabolic process; GO:0009451 RNA modificatio…	GO:0000408 EKC/KEOPS complex; GO:0005622 intracellular; GO:0005623 cell; GO:0005634 nucleus; GO:0005737 cytoplasm; GO:0005829 cytosol; GO:0032991 macromolecular complex; GO:0043226 organelle; GO:0043227 membrane-bounded organelle; GO:0043229 intracellular organelle; GO:0043231 intracellular membrane-bounded organelle; GO:0044424 intracellular part; GO:0044444 cytoplasmic part; GO:0044464 cell par…	GO:0005488 binding; GO:0005515 protein binding; GO:0019899 enzyme binding; GO:0019900 kinase binding; GO:0019901 protein kinase binding;	PF08617	Kinase binding protein CGI-121	K	KOG4066	Cell growth regulatory protein CGR11
Q68FE6	Rho family-interacting cell polarization regulator 1 OS=Mus musculus OX=10090 GN=Ripor1 PE=1 SV=2	Ripor1	1.732	Up	132.35	7.4	6	6	0.707371	1.2254	cytoplasm,mitochondria				GO:0006950 response to stress; GO:0007154 cell communication; GO:0007165 signal transduction; GO:0007264 small GTPase mediated signal transduction; GO:0007265 Ras protein signal transduction; GO:0007266 Rho protein signal transduction; GO:0008104 protein localization; GO:0009267 cellular response to starvation; GO:0009605 response to external stimulus; GO:0009611 response to wounding; GO:0009966 …	GO:0005622 intracellular; GO:0005623 cell; GO:0005737 cytoplasm; GO:0005794 Golgi apparatus; GO:0012505 endomembrane system; GO:0012506 vesicle membrane; GO:0016020 membrane; GO:0031090 organelle membrane; GO:0031252 cell leading edge; GO:0031982 vesicle; GO:0043226 organelle; GO:0043227 membrane-bounded organelle; GO:0043229 intracellular organelle; GO:0043231 intracellular membrane-bounded orga…	GO:0005488 binding; GO:0005515 protein binding; GO:0071889 14-3-3 protein binding;
P42859	Huntingtin OS=Mus musculus OX=10090 GN=Htt PE=1 SV=2	Htt	1.727	Up	344.69	7.2	14	14	0.651048	1.1244	plasma membrane	K04533	HD; huntingtin	map05016 Huntington disease	GO:0000003 reproduction; GO:0000050 urea cycle; GO:0000052 citrulline metabolic process; GO:0000132 establishment of mitotic spindle orientation; GO:0000226 microtubule cytoskeleton organization; GO:0000278 mitotic cell cycle; GO:0001704 formation of primary germ layer; GO:0001707 mesoderm formation; GO:0001839 neural plate morphogenesis; GO:0001840 neural plate development; GO:0001932 regulation…	GO:0005622 intracellular; GO:0005623 cell; GO:0005634 nucleus; GO:0005654 nucleoplasm; GO:0005737 cytoplasm; GO:0005768 endosome; GO:0005770 late endosome; GO:0005773 vacuole; GO:0005776 autophagosome; GO:0005783 endoplasmic reticulum; GO:0005794 Golgi apparatus; GO:0005814 centriole; GO:0005815 microtubule organizing center; GO:0005829 cytosol; GO:0005856 cytoskeleton; GO:0005886 plasma membrane…	GO:0002039 p53 binding; GO:0005102 receptor binding; GO:0005488 binding; GO:0005515 protein binding; GO:0005522 profilin binding; GO:0008092 cytoskeletal protein binding; GO:0008134 transcription factor binding; GO:0008144 drug binding; GO:0015631 tubulin binding; GO:0019899 enzyme binding; GO:0019900 kinase binding; GO:0031072 heat shock protein binding; GO:0034452 dynactin binding; GO:0042802 i…
Q6A009	E3 ubiquitin-protein ligase listerin OS=Mus musculus OX=10090 GN=Ltn1 PE=1 SV=3	Ltn1	1.726	Up	198.92	19	20	20	0.772237	1.33282	nucleus	K22377	LTN1; E3 ubiquitin-protein ligase listerin [EC:2.3.2.27]		GO:0006464 cellular protein modification process; GO:0006807 nitrogen compound metabolic process; GO:0008152 metabolic process; GO:0009987 cellular process; GO:0016567 protein ubiquitination; GO:0019538 protein metabolic process; GO:0032446 protein modification by small protein conjugation; GO:0036211 protein modification process; GO:0043170 macromolecule metabolic process; GO:0043412 macromolecu…		GO:0003824 catalytic activity; GO:0004842 ubiquitin-protein transferase activity; GO:0016740 transferase activity; GO:0019787 ubiquitin-like protein transferase activity; GO:0061630 ubiquitin protein ligase activity; GO:0061659 ubiquitin-like protein ligase activity;	PF13639	Ring finger domain	O	KOG0803	Predicted E3 ubiquitin ligase
Q9ESL4	Mitogen-activated protein kinase kinase kinase 20 OS=Mus musculus OX=10090 GN=Map3k20 PE=1 SV=1	Map3k20	1.724	Up	91.719	15.8	8	8	0.757058	1.30554	nucleus	K04424	ZAK, MLTK; sterile alpha motif and leucine zipper containing kinase AZK [EC:2.7.11.25]	map04010 MAPK signaling pathway	GO:0000075 cell cycle checkpoint; GO:0000077 DNA damage checkpoint; GO:0000165 MAPK cascade; GO:0000186 activation of MAPKK activity; GO:0000187 activation of MAPK activity; GO:0000278 mitotic cell cycle; GO:0001932 regulation of protein phosphorylation; GO:0001934 positive regulation of protein phosphorylation; GO:0006464 cellular protein modification process; GO:0006468 protein phosphorylation;…	GO:0005622 intracellular; GO:0005623 cell; GO:0005634 nucleus; GO:0005737 cytoplasm; GO:0005829 cytosol; GO:0043226 organelle; GO:0043227 membrane-bounded organelle; GO:0043229 intracellular organelle; GO:0043231 intracellular membrane-bounded organelle; GO:0044424 intracellular part; GO:0044444 cytoplasmic part; GO:0044464 cell part;	GO:0000166 nucleotide binding; GO:0000287 magnesium ion binding; GO:0003824 catalytic activity; GO:0004672 protein kinase activity; GO:0004674 protein serine/threonine kinase activity; GO:0004709 MAP kinase kinase kinase activity; GO:0005488 binding; GO:0005524 ATP binding; GO:0008144 drug binding; GO:0016301 kinase activity; GO:0016740 transferase activity; GO:0016772 transferase activity, trans…	PF07714; PF00536	Protein tyrosine kinase; SAM domain (Sterile alpha motif)	T	KOG0192	Tyrosine kinase specific for activated (GTP-bound) p21cdc42Hs
O35381	Acidic leucine-rich nuclear phosphoprotein 32 family member A OS=Mus musculus OX=10090 GN=Anp32a PE=1 SV=1	Anp32a	1.718	Up	28.537	40.5	11	9	0.672279	1.15522	cytoplasm	K18646	ANP32A_C_D; acidic leucine-rich nuclear phosphoprotein 32 family member A/C/D		GO:0006810 transport; GO:0006913 nucleocytoplasmic transport; GO:0007154 cell communication; GO:0007165 signal transduction; GO:0007275 multicellular organism development; GO:0007399 nervous system development; GO:0009892 negative regulation of metabolic process; GO:0009894 regulation of catabolic process; GO:0009987 cellular process; GO:0010468 regulation of gene expression; GO:0010605 negative …	GO:0005622 intracellular; GO:0005623 cell; GO:0005634 nucleus; GO:0005654 nucleoplasm; GO:0005737 cytoplasm; GO:0005783 endoplasmic reticulum; GO:0005829 cytosol; GO:0012505 endomembrane system; GO:0016363 nuclear matrix; GO:0031974 membrane-enclosed lumen; GO:0031981 nuclear lumen; GO:0034399 nuclear periphery; GO:0043226 organelle; GO:0043227 membrane-bounded organelle; GO:0043229 intracellular…	GO:0005102 receptor binding; GO:0005178 integrin binding; GO:0005488 binding; GO:0005515 protein binding; GO:0008022 protein C-terminus binding; GO:0042393 histone binding; GO:0044877 macromolecular complex binding; GO:0050839 cell adhesion molecule binding;			K	KOG2739	Leucine-rich acidic nuclear protein
Q8BVI4	Dihydropteridine reductase OS=Mus musculus OX=10090 GN=Qdpr PE=1 SV=2	Qdpr	1.711	Up	25.57	35.7	5	5	0.479065	0.819862	mitochondria	K00357	QDPR; dihydropteridine reductase [EC:1.5.1.34]	map00790 Folate biosynthesis; map01100 Metabolic pathways	GO:0001889 liver development; GO:0006066 alcohol metabolic process; GO:0006082 organic acid metabolic process; GO:0006091 generation of precursor metabolites and energy; GO:0006520 cellular amino acid metabolic process; GO:0006558 L-phenylalanine metabolic process; GO:0006559 L-phenylalanine catabolic process; GO:0006725 cellular aromatic compound metabolic process; GO:0006729 tetrahydrobiopterin…	GO:0005622 intracellular; GO:0005623 cell; GO:0005737 cytoplasm; GO:0005829 cytosol; GO:0042995 cell projection; GO:0043005 neuron projection; GO:0044424 intracellular part; GO:0044444 cytoplasmic part; GO:0044464 cell part; GO:0097458 neuron part;	GO:0000166 nucleotide binding; GO:0003824 catalytic activity; GO:0004155 6,7-dihydropteridine reductase activity; GO:0005488 binding; GO:0005515 protein binding; GO:0009055 electron carrier activity; GO:0016491 oxidoreductase activity; GO:0016645 oxidoreductase activity, acting on the CH-NH group of donors; GO:0016646 oxidoreductase activity, acting on the CH-NH group of donors, NAD or NADP as ac…	PF00106	short chain dehydrogenase	E	KOG4022	Dihydropteridine reductase DHPR/QDPR
P07607	Thymidylate synthase OS=Mus musculus OX=10090 GN=Tyms PE=1 SV=1	Tyms	1.707	Up	34.958	32.9	7	7	0.624124	1.06555	cytoplasm	K00560	thyA, TYMS; thymidylate synthase [EC:2.1.1.45]	map00240 Pyrimidine metabolism; map00670 One carbon pool by folate; map01100 Metabolic pathways; map01523 Antifolate resistance	GO:0000082 G1/S transition of mitotic cell cycle; GO:0000083 regulation of transcription involved in G1/S transition of mitotic cell cycle; GO:0000278 mitotic cell cycle; GO:0001101 response to acid chemical; GO:0001501 skeletal system development; GO:0001889 liver development; GO:0002064 epithelial cell development; GO:0002065 columnar/cuboidal epithelial cell differentiation; GO:0002066 columna…	GO:0005622 intracellular; GO:0005623 cell; GO:0005634 nucleus; GO:0005730 nucleolus; GO:0005737 cytoplasm; GO:0005739 mitochondrion; GO:0005740 mitochondrial envelope; GO:0005743 mitochondrial inner membrane; GO:0005759 mitochondrial matrix; GO:0005829 cytosol; GO:0016020 membrane; GO:0019866 organelle inner membrane; GO:0031090 organelle membrane; GO:0031966 mitochondrial membrane; GO:0031967 or…	GO:0000166 nucleotide binding; GO:0000900 translation repressor activity, nucleic acid binding; GO:0003676 nucleic acid binding; GO:0003723 RNA binding; GO:0003729 mRNA binding; GO:0003824 catalytic activity; GO:0004799 thymidylate synthase activity; GO:0005488 binding; GO:0005515 protein binding; GO:0005542 folic acid binding; GO:0008144 drug binding; GO:0008168 methyltransferase activity; GO:00…	PF00303	Thymidylate synthase	F	KOG0673	Thymidylate synthase
Q8BYA0	Tubulin-specific chaperone D OS=Mus musculus OX=10090 GN=Tbcd PE=1 SV=1	Tbcd	1.707	Up	133.32	25.1	20	20	0.678344	1.15795	plasma membrane	K21767	TBCD; tubulin-specific chaperone D		GO:0000226 microtubule cytoskeleton organization; GO:0000278 mitotic cell cycle; GO:0000902 cell morphogenesis; GO:0000904 cell morphogenesis involved in differentiation; GO:0006457 protein folding; GO:0006996 organelle organization; GO:0007010 cytoskeleton organization; GO:0007017 microtubule-based process; GO:0007021 tubulin complex assembly; GO:0007023 post-chaperonin tubulin folding pathway; …	GO:0005622 intracellular; GO:0005623 cell; GO:0005737 cytoplasm; GO:0005813 centrosome; GO:0005815 microtubule organizing center; GO:0005829 cytosol; GO:0005856 cytoskeleton; GO:0005874 microtubule; GO:0005886 plasma membrane; GO:0005911 cell-cell junction; GO:0005912 adherens junction; GO:0005923 bicellular tight junction; GO:0015630 microtubule cytoskeleton; GO:0016020 membrane; GO:0016328 late…	GO:0005096 GTPase activator activity; GO:0005488 binding; GO:0005515 protein binding; GO:0008047 enzyme activator activity; GO:0008092 cytoskeletal protein binding; GO:0015631 tubulin binding; GO:0030234 enzyme regulator activity; GO:0030695 GTPase regulator activity; GO:0048487 beta-tubulin binding; GO:0060589 nucleoside-triphosphatase regulator activity; GO:0098772 molecular function regulator;			O	KOG1943	Beta-tubulin folding cofactor D
B9EJR8	Dynein assembly factor 5, axonemal OS=Mus musculus OX=10090 GN=Dnaaf5 PE=1 SV=1	Dnaaf5	1.705	Up	93.85	23.2	11	11	0.724883	1.23612	cytoplasm	K19759	DNAAF5; dynein assembly factor 5, axonemal		GO:0000226 microtubule cytoskeleton organization; GO:0001578 microtubule bundle formation; GO:0003341 cilium movement; GO:0006928 movement of cell or subcellular component; GO:0006996 organelle organization; GO:0007010 cytoskeleton organization; GO:0007017 microtubule-based process; GO:0007018 microtubule-based movement; GO:0009987 cellular process; GO:0016043 cellular component organization; GO:…	GO:0005622 intracellular; GO:0005623 cell; GO:0005737 cytoplasm; GO:0044424 intracellular part; GO:0044464 cell part;	GO:0005488 binding; GO:0005515 protein binding; GO:0045505 dynein intermediate chain binding;
Q9CQJ2	PIH1 domain-containing protein 1 OS=Mus musculus OX=10090 GN=Pih1d1 PE=1 SV=1	Pih1d1	1.705	Up	32.208	16.9	3	3	0.744856	1.27012	nucleus				GO:0000491 small nucleolar ribonucleoprotein complex assembly; GO:0000492 box C/D snoRNP assembly; GO:0001188 RNA polymerase I transcriptional preinitiation complex assembly; GO:0001932 regulation of protein phosphorylation; GO:0001934 positive regulation of protein phosphorylation; GO:0006139 nucleobase-containing compound metabolic process; GO:0006325 chromatin organization; GO:0006338 chromati…	GO:0005622 intracellular; GO:0005623 cell; GO:0005634 nucleus; GO:0005730 nucleolus; GO:0005737 cytoplasm; GO:0031974 membrane-enclosed lumen; GO:0031981 nuclear lumen; GO:0032991 macromolecular complex; GO:0043226 organelle; GO:0043227 membrane-bounded organelle; GO:0043228 non-membrane-bounded organelle; GO:0043229 intracellular organelle; GO:0043231 intracellular membrane-bounded organelle; GO…	GO:0000976 transcription regulatory region sequence-specific DNA binding; GO:0001013 RNA polymerase I regulatory region DNA binding; GO:0001046 core promoter sequence-specific DNA binding; GO:0001047 core promoter binding; GO:0001067 regulatory region nucleic acid binding; GO:0001163 RNA polymerase I regulatory region sequence-specific DNA binding; GO:0001164 RNA polymerase I CORE element sequenc…	PF08190	pre-RNA processing PIH1/Nop17	K	KOG4356	Uncharacterized conserved protein
Q8K368	Fanconi anemia group I protein homolog OS=Mus musculus OX=10090 GN=Fanci PE=1 SV=2	Fanci	1.696	Up	149.32	7.1	7	7	0.626067	1.06179	nucleus	K10895	FANCI; fanconi anemia group I protein	map03460 Fanconi anemia pathway	GO:0000075 cell cycle checkpoint; GO:0000077 DNA damage checkpoint; GO:0000278 mitotic cell cycle; GO:0006139 nucleobase-containing compound metabolic process; GO:0006259 DNA metabolic process; GO:0006281 DNA repair; GO:0006725 cellular aromatic compound metabolic process; GO:0006807 nitrogen compound metabolic process; GO:0006950 response to stress; GO:0006974 cellular response to DNA damage sti…	GO:0005622 intracellular; GO:0005623 cell; GO:0005634 nucleus; GO:0005654 nucleoplasm; GO:0005737 cytoplasm; GO:0005829 cytosol; GO:0031974 membrane-enclosed lumen; GO:0031981 nuclear lumen; GO:0032991 macromolecular complex; GO:0043226 organelle; GO:0043227 membrane-bounded organelle; GO:0043229 intracellular organelle; GO:0043231 intracellular membrane-bounded organelle; GO:0043233 organelle lu…	GO:0005488 binding; GO:0005515 protein binding; GO:0019899 enzyme binding; GO:0070182 DNA polymerase binding;			S	KOG4553	Uncharacterized conserved protein
Q8BKG3	Inactive tyrosine-protein kinase 7 OS=Mus musculus OX=10090 GN=Ptk7 PE=1 SV=1	Ptk7	1.695	Up	117.53	12.4	8	8	0.587151	0.99494	peroxisome	K05127	PTK7, CCK4; PTK7 protein tyrosine kinase 7 [EC:2.7.10.1]		GO:0001101 response to acid chemical; GO:0001568 blood vessel development; GO:0001736 establishment of planar polarity; GO:0001738 morphogenesis of a polarized epithelium; GO:0001838 embryonic epithelial tube formation; GO:0001841 neural tube formation; GO:0001843 neural tube closure; GO:0001944 vasculature development; GO:0002009 morphogenesis of an epithelium; GO:0003205 cardiac chamber develop…	GO:0005623 cell; GO:0005886 plasma membrane; GO:0005887 integral component of plasma membrane; GO:0005911 cell-cell junction; GO:0016020 membrane; GO:0016021 integral component of membrane; GO:0030054 cell junction; GO:0031224 intrinsic component of membrane; GO:0031226 intrinsic component of plasma membrane; GO:0044425 membrane part; GO:0044459 plasma membrane part; GO:0044464 cell part; GO:0071…	GO:0015026 coreceptor activity; GO:0038023 signaling receptor activity; GO:0060089 molecular transducer activity; GO:0071936 coreceptor activity involved in Wnt signaling pathway; GO:1904929 coreceptor activity involved in Wnt signaling pathway, planar cell polarity pathway;	PF13927; PF07679; PF07714	Immunoglobulin domain; Immunoglobulin I-set domain; Protein tyrosine kinase	T	KOG4475	FOG: Immunoglobin and related proteins
Q61205	Platelet-activating factor acetylhydrolase IB subunit gamma OS=Mus musculus OX=10090 GN=Pafah1b3 PE=1 SV=1	Pafah1b3	1.692	Up	25.853	60.3	7	7	0.618906	1.04744	extracellular	K16795	PAFAH1B2_3; platelet-activating factor acetylhydrolase IB subunit beta/gamma [EC:3.1.1.47]	map00565 Ether lipid metabolism; map01100 Metabolic pathways	GO:0000003 reproduction; GO:0006629 lipid metabolic process; GO:0007275 multicellular organism development; GO:0007276 gamete generation; GO:0007283 spermatogenesis; GO:0007399 nervous system development; GO:0007417 central nervous system development; GO:0007420 brain development; GO:0008152 metabolic process; GO:0019953 sexual reproduction; GO:0022414 reproductive process; GO:0032501 multicellul…	GO:0005622 intracellular; GO:0005623 cell; GO:0005737 cytoplasm; GO:0005829 cytosol; GO:0044424 intracellular part; GO:0044444 cytoplasmic part; GO:0044464 cell part;	GO:0003824 catalytic activity; GO:0004620 phospholipase activity; GO:0004623 phospholipase A2 activity; GO:0005488 binding; GO:0005515 protein binding; GO:0016298 lipase activity; GO:0016407 acetyltransferase activity; GO:0016740 transferase activity; GO:0016746 transferase activity, transferring acyl groups; GO:0016747 transferase activity, transferring acyl groups other than amino-acyl groups; …	PF13472	GDSL-like Lipase/Acylhydrolase family	TV	KOG1388	Attractin and platelet-activating factor acetylhydrolase
Q8BJU9	Peptide chain release factor 1-like, mitochondrial OS=Mus musculus OX=10090 GN=Mtrf1l PE=2 SV=1	Mtrf1l	1.689	Up	42.248	20.9	5	5	0.742186	1.25389	mitochondria	K02835	prfA, MTRF1, MRF1; peptide chain release factor 1		GO:0006412 translation; GO:0006415 translational termination; GO:0006518 peptide metabolic process; GO:0006807 nitrogen compound metabolic process; GO:0008152 metabolic process; GO:0009058 biosynthetic process; GO:0009059 macromolecule biosynthetic process; GO:0009987 cellular process; GO:0010467 gene expression; GO:0016043 cellular component organization; GO:0019538 protein metabolic process; GO…	GO:0005622 intracellular; GO:0005623 cell; GO:0005737 cytoplasm; GO:0005739 mitochondrion; GO:0005759 mitochondrial matrix; GO:0031974 membrane-enclosed lumen; GO:0043226 organelle; GO:0043227 membrane-bounded organelle; GO:0043229 intracellular organelle; GO:0043231 intracellular membrane-bounded organelle; GO:0043233 organelle lumen; GO:0044422 organelle part; GO:0044424 intracellular part; GO:…		PF03462	PCRF domain	J	KOG2726	Mitochondrial polypeptide chain release factor
Q8R3E3	WD repeat domain phosphoinositide-interacting protein 1 OS=Mus musculus OX=10090 GN=Wipi1 PE=1 SV=1	Wipi1	1.685	Up	48.758	14.1	3	3	0.689789	1.16246	cytoplasm	K17908	WIPI1_2, ATG18; autophagy-related protein 18	map04136 Autophagy - other; map04140 Autophagy - animal; map05131 Shigellosis	GO:0000045 autophagosome assembly; GO:0000422 mitophagy; GO:0006464 cellular protein modification process; GO:0006497 protein lipidation; GO:0006807 nitrogen compound metabolic process; GO:0006810 transport; GO:0006892 post-Golgi vesicle-mediated transport; GO:0006895 Golgi to endosome transport; GO:0006903 vesicle targeting; GO:0006914 autophagy; GO:0006950 response to stress; GO:0006986 respons…	GO:0000139 Golgi membrane; GO:0000407 pre-autophagosomal structure; GO:0000421 autophagosome membrane; GO:0005622 intracellular; GO:0005623 cell; GO:0005737 cytoplasm; GO:0005768 endosome; GO:0005773 vacuole; GO:0005774 vacuolar membrane; GO:0005776 autophagosome; GO:0005794 Golgi apparatus; GO:0005802 trans-Golgi network; GO:0005829 cytosol; GO:0005856 cytoskeleton; GO:0010008 endosome membrane;…	GO:0005102 receptor binding; GO:0005488 binding; GO:0005515 protein binding; GO:0005543 phospholipid binding; GO:0008134 transcription factor binding; GO:0008289 lipid binding; GO:0030331 estrogen receptor binding; GO:0032266 phosphatidylinositol-3-phosphate binding; GO:0035091 phosphatidylinositol binding; GO:0035257 nuclear hormone receptor binding; GO:0035258 steroid hormone receptor binding; …			S	KOG2110	Uncharacterized conserved protein, contains WD40 repeats
P42669	Transcriptional activator protein Pur-alpha OS=Mus musculus OX=10090 GN=Pura PE=1 SV=1	Pura	1.684	Up	34.883	29.9	6	6	0.693207	1.16744	cytoplasm	K21772	PURA; transcriptional activator protein Pur-alpha		GO:0000075 cell cycle checkpoint; GO:0000278 mitotic cell cycle; GO:0006139 nucleobase-containing compound metabolic process; GO:0006259 DNA metabolic process; GO:0006260 DNA replication; GO:0006261 DNA-dependent DNA replication; GO:0006268 DNA unwinding involved in DNA replication; GO:0006270 DNA replication initiation; GO:0006355 regulation of transcription, DNA-templated; GO:0006357 regulation…	GO:0000228 nuclear chromosome; GO:0000781 chromosome, telomeric region; GO:0000784 nuclear chromosome, telomeric region; GO:0005622 intracellular; GO:0005623 cell; GO:0005634 nucleus; GO:0005657 replication fork; GO:0005662 DNA replication factor A complex; GO:0005694 chromosome; GO:0005737 cytoplasm; GO:0030425 dendrite; GO:0030894 replisome; GO:0031974 membrane-enclosed lumen; GO:0031981 nuclea…	GO:0000900 translation repressor activity, nucleic acid binding; GO:0000981 RNA polymerase II transcription factor activity, sequence-specific DNA binding; GO:0001067 regulatory region nucleic acid binding; GO:0003676 nucleic acid binding; GO:0003677 DNA binding; GO:0003690 double-stranded DNA binding; GO:0003691 double-stranded telomeric DNA binding; GO:0003697 single-stranded DNA binding; GO:00…			K	KOG3074	Transcriptional regulator of the PUR family, single-stranded-DNA-binding
A8C756	Thyroid adenoma-associated protein homolog OS=Mus musculus OX=10090 GN=Thada PE=1 SV=1	Thada	1.679	Up	217.29	6.2	8	8	0.78153	1.31246	cytoplasm				GO:0006873 cellular ion homeostasis; GO:0006874 cellular calcium ion homeostasis; GO:0006875 cellular metal ion homeostasis; GO:0008152 metabolic process; GO:0009987 cellular process; GO:0010959 regulation of metal ion transport; GO:0019725 cellular homeostasis; GO:0022898 regulation of transmembrane transporter activity; GO:0030003 cellular cation homeostasis; GO:0032409 regulation of transporte…	GO:0005622 intracellular; GO:0005623 cell; GO:0005737 cytoplasm; GO:0005783 endoplasmic reticulum; GO:0005789 endoplasmic reticulum membrane; GO:0012505 endomembrane system; GO:0016020 membrane; GO:0031984 organelle subcompartment; GO:0042175 nuclear outer membrane-endoplasmic reticulum membrane network; GO:0043226 organelle; GO:0043227 membrane-bounded organelle; GO:0043229 intracellular organel…				D	KOG1810	Cell cycle-associated protein
Q9R1X4	Protein timeless homolog OS=Mus musculus OX=10090 GN=Timeless PE=1 SV=3	Timeless	1.675	Up	137.5	11.7	9	9	0.679714	1.13845	nucleus	K03155	TIMELESS; timeless		GO:0000122 negative regulation of transcription from RNA polymerase II promoter; GO:0001655 urogenital system development; GO:0001657 ureteric bud development; GO:0001658 branching involved in ureteric bud morphogenesis; GO:0001763 morphogenesis of a branching structure; GO:0001822 kidney development; GO:0001823 mesonephros development; GO:0002009 morphogenesis of an epithelium; GO:0006282 regula…	GO:0000228 nuclear chromosome; GO:0000785 chromatin; GO:0000790 nuclear chromatin; GO:0005622 intracellular; GO:0005623 cell; GO:0005634 nucleus; GO:0005654 nucleoplasm; GO:0005694 chromosome; GO:0031974 membrane-enclosed lumen; GO:0031981 nuclear lumen; GO:0043226 organelle; GO:0043227 membrane-bounded organelle; GO:0043228 non-membrane-bounded organelle; GO:0043229 intracellular organelle; GO:0…	GO:0005488 binding; GO:0005515 protein binding; GO:0042802 identical protein binding; GO:0042803 protein homodimerization activity; GO:0046982 protein heterodimerization activity; GO:0046983 protein dimerization activity;			K	KOG1974	DNA topoisomerase I-interacting protein
Q8CEE6	PAS domain-containing serine/threonine-protein kinase OS=Mus musculus OX=10090 GN=Pask PE=1 SV=3	Pask	1.673	Up	151.25	11.2	7	7	0.799377	1.33775	cytoplasm	K08801	PASK; PAS domain containing serine/threonine kinase [EC:2.7.11.1]		GO:0002791 regulation of peptide secretion; GO:0005979 regulation of glycogen biosynthetic process; GO:0006109 regulation of carbohydrate metabolic process; GO:0006417 regulation of translation; GO:0006464 cellular protein modification process; GO:0006468 protein phosphorylation; GO:0006793 phosphorus metabolic process; GO:0006796 phosphate-containing compound metabolic process; GO:0006807 nitrog…	GO:0005622 intracellular; GO:0005623 cell; GO:0005634 nucleus; GO:0005737 cytoplasm; GO:0005829 cytosol; GO:0043226 organelle; GO:0043227 membrane-bounded organelle; GO:0043229 intracellular organelle; GO:0043231 intracellular membrane-bounded organelle; GO:0044424 intracellular part; GO:0044444 cytoplasmic part; GO:0044464 cell part;	GO:0003824 catalytic activity; GO:0004672 protein kinase activity; GO:0004674 protein serine/threonine kinase activity; GO:0005488 binding; GO:0005543 phospholipid binding; GO:0008289 lipid binding; GO:0016301 kinase activity; GO:0016740 transferase activity; GO:0016772 transferase activity, transferring phosphorus-containing groups; GO:0016773 phosphotransferase activity, alcohol group as accept…	PF13426; PF00069	PAS domain; Protein kinase domain	T	KOG1152	Signal transduction serine/threonine kinase with PAS/PAC sensor domain
Q80V03	Uncharacterized aarF domain-containing protein kinase 5 OS=Mus musculus OX=10090 GN=Adck5 PE=2 SV=2	Adck5	1.671	Up	66.654	11.7	4	4	0.639631	1.06854	mitochondria	K08869	ADCK, ABC1; aarF domain-containing kinase							S	KOG1235	Predicted unusual protein kinase
Q9D0M1	Phosphoribosyl pyrophosphate synthase-associated protein 1 OS=Mus musculus OX=10090 GN=Prpsap1 PE=1 SV=1	Prpsap1	1.67	Up	39.431	39	9	8	0.690197	1.15258	mitochondria				GO:0006139 nucleobase-containing compound metabolic process; GO:0006725 cellular aromatic compound metabolic process; GO:0006753 nucleoside phosphate metabolic process; GO:0006793 phosphorus metabolic process; GO:0006796 phosphate-containing compound metabolic process; GO:0006807 nitrogen compound metabolic process; GO:0008152 metabolic process; GO:0009058 biosynthetic process; GO:0009117 nucleot…	GO:0002189 ribose phosphate diphosphokinase complex; GO:0032991 macromolecular complex; GO:0061695 transferase complex, transferring phosphorus-containing groups; GO:1902494 catalytic complex; GO:1990234 transferase complex;	GO:0004857 enzyme inhibitor activity; GO:0005488 binding; GO:0005515 protein binding; GO:0019899 enzyme binding; GO:0019900 kinase binding; GO:0030234 enzyme regulator activity; GO:0042802 identical protein binding; GO:0098772 molecular function regulator;	PF13793	N-terminal domain of ribose phosphate pyrophosphokinase	EF	KOG1503	Phosphoribosylpyrophosphate synthetase-associated protein
O89112	Glutathione S-transferase LANCL1 OS=Mus musculus OX=10090 GN=Lancl1 PE=1 SV=1	Lancl1	1.669	Up	45.341	33.3	9	9	0.657522	1.0973	cytoplasm				GO:0007154 cell communication; GO:0007165 signal transduction; GO:0007186 G-protein coupled receptor signaling pathway; GO:0009987 cellular process; GO:0023052 signaling; GO:0050789 regulation of biological process; GO:0050794 regulation of cellular process; GO:0050896 response to stimulus; GO:0051716 cellular response to stimulus; GO:0065007 biological regulation;	GO:0005623 cell; GO:0005886 plasma membrane; GO:0005887 integral component of plasma membrane; GO:0016020 membrane; GO:0016021 integral component of membrane; GO:0031224 intrinsic component of membrane; GO:0031226 intrinsic component of plasma membrane; GO:0044425 membrane part; GO:0044459 plasma membrane part; GO:0044464 cell part; GO:0071944 cell periphery;	GO:0004888 transmembrane signaling receptor activity; GO:0004930 G-protein coupled receptor activity; GO:0005102 receptor binding; GO:0005488 binding; GO:0005515 protein binding; GO:0008270 zinc ion binding; GO:0017124 SH3 domain binding; GO:0019904 protein domain specific binding; GO:0033218 amide binding; GO:0038023 signaling receptor activity; GO:0042277 peptide binding; GO:0043167 ion binding…			V	KOG2787	Lanthionine synthetase C-like protein 1
Q99LC8	Translation initiation factor eIF-2B subunit alpha OS=Mus musculus OX=10090 GN=Eif2b1 PE=1 SV=1	Eif2b1	1.669	Up	33.816	33.4	8	8	0.739136	1.23325	cytoplasm	K03239	EIF2B1; translation initiation factor eIF-2B subunit alpha	map03013 RNA transport; map05168 Herpes simplex virus 1 infection	GO:0002253 activation of immune response; GO:0002376 immune system process; GO:0002429 immune response-activating cell surface receptor signaling pathway; GO:0002682 regulation of immune system process; GO:0002684 positive regulation of immune system process; GO:0002757 immune response-activating signal transduction; GO:0002764 immune response-regulating signaling pathway; GO:0002768 immune respo…	GO:0005622 intracellular; GO:0005623 cell; GO:0005737 cytoplasm; GO:0005829 cytosol; GO:0005850 eukaryotic translation initiation factor 2 complex; GO:0005851 eukaryotic translation initiation factor 2B complex; GO:0005886 plasma membrane; GO:0016020 membrane; GO:0032991 macromolecular complex; GO:0044424 intracellular part; GO:0044444 cytoplasmic part; GO:0044464 cell part; GO:0071944 cell perip…	GO:0000166 nucleotide binding; GO:0001882 nucleoside binding; GO:0001883 purine nucleoside binding; GO:0003676 nucleic acid binding; GO:0003723 RNA binding; GO:0003743 translation initiation factor activity; GO:0005488 binding; GO:0005515 protein binding; GO:0005525 GTP binding; GO:0008135 translation factor activity, RNA binding; GO:0017076 purine nucleotide binding; GO:0019001 guanyl nucleotide…			J	KOG1466	Translation initiation factor 2B, alpha subunit (eIF-2Balpha/GCN3)
Q8R080	G2 and S phase-expressed protein 1 OS=Mus musculus OX=10090 GN=Gtse1 PE=1 SV=2	Gtse1	1.667	Up	78.751	4.5	2	2	0.742168	1.23712	nucleus	K10129	GTSE1, B99; G-2 and S-phase expressed protein 1	map04115 p53 signaling pathway	GO:0000075 cell cycle checkpoint; GO:0000077 DNA damage checkpoint; GO:0000278 mitotic cell cycle; GO:0006950 response to stress; GO:0006974 cellular response to DNA damage stimulus; GO:0006977 DNA damage response, signal transduction by p53 class mediator resulting in cell cycle arrest; GO:0007017 microtubule-based process; GO:0007049 cell cycle; GO:0007093 mitotic cell cycle checkpoint; GO:0007…	GO:0005622 intracellular; GO:0005623 cell; GO:0005634 nucleus; GO:0005654 nucleoplasm; GO:0005737 cytoplasm; GO:0005829 cytosol; GO:0005856 cytoskeleton; GO:0005874 microtubule; GO:0005881 cytoplasmic microtubule; GO:0015630 microtubule cytoskeleton; GO:0031974 membrane-enclosed lumen; GO:0031981 nuclear lumen; GO:0043226 organelle; GO:0043227 membrane-bounded organelle; GO:0043228 non-membrane-b…
Q9DAU1	Protein canopy homolog 3 OS=Mus musculus OX=10090 GN=Cnpy3 PE=1 SV=1	Cnpy3	1.667	Up	30.537	17.8	4	4	0.812269	1.35408	extracellular	K22816	CNPY3_4; protein canopy 3/4		GO:0002218 activation of innate immune response; GO:0002221 pattern recognition receptor signaling pathway; GO:0002224 toll-like receptor signaling pathway; GO:0002253 activation of immune response; GO:0002376 immune system process; GO:0002682 regulation of immune system process; GO:0002684 positive regulation of immune system process; GO:0002757 immune response-activating signal transduction; GO…	GO:0005622 intracellular; GO:0005623 cell; GO:0005737 cytoplasm; GO:0005783 endoplasmic reticulum; GO:0005788 endoplasmic reticulum lumen; GO:0012505 endomembrane system; GO:0031974 membrane-enclosed lumen; GO:0043226 organelle; GO:0043227 membrane-bounded organelle; GO:0043229 intracellular organelle; GO:0043231 intracellular membrane-bounded organelle; GO:0043233 organelle lumen; GO:0044422 org…	GO:0005102 receptor binding; GO:0005488 binding; GO:0005515 protein binding;			S	KOG4052	Uncharacterized conserved protein
Q8K1X1	WD repeat-containing protein 11 OS=Mus musculus OX=10090 GN=Wdr11 PE=1 SV=1	Wdr11	1.661	Up	135.94	13.7	10	10	0.813543	1.35092	nucleus					GO:0005622 intracellular; GO:0005623 cell; GO:0005737 cytoplasm; GO:0005829 cytosol; GO:0005856 cytoskeleton; GO:0005929 cilium; GO:0015630 microtubule cytoskeleton; GO:0042995 cell projection; GO:0043226 organelle; GO:0043228 non-membrane-bounded organelle; GO:0043229 intracellular organelle; GO:0043232 intracellular non-membrane-bounded organelle; GO:0044424 intracellular part; GO:0044444 cytop…				S	KOG1912	WD40 repeat protein
Q8C263	Spindle and kinetochore-associated protein 3 OS=Mus musculus OX=10090 GN=Ska3 PE=2 SV=1	Ska3	1.656	Up	45.37	13.9	4	3	0.732767	1.21335	nucleus				GO:0000278 mitotic cell cycle; GO:0007049 cell cycle; GO:0007059 chromosome segregation; GO:0009987 cellular process; GO:0031110 regulation of microtubule polymerization or depolymerization; GO:0032886 regulation of microtubule-based process; GO:0033043 regulation of organelle organization; GO:0050789 regulation of biological process; GO:0050794 regulation of cellular process; GO:0051128 regulati…	GO:0000775 chromosome, centromeric region; GO:0000776 kinetochore; GO:0000777 condensed chromosome kinetochore; GO:0000779 condensed chromosome, centromeric region; GO:0000793 condensed chromosome; GO:0000940 condensed chromosome outer kinetochore; GO:0005622 intracellular; GO:0005623 cell; GO:0005694 chromosome; GO:0005819 spindle; GO:0005856 cytoskeleton; GO:0005874 microtubule; GO:0005876 spin…
Q9CR50	RING finger and CHY zinc finger domain-containing protein 1 OS=Mus musculus OX=10090 GN=Rchy1 PE=1 SV=1	Rchy1	1.656	Up	30.014	20.7	4	4	0.720135	1.19267	extracellular	K10144	RCHY1, PIRH2; RING finger and CHY zinc finger domain-containing protein 1 [EC:2.3.2.27]	map04115 p53 signaling pathway; map04120 Ubiquitin mediated proteolysis; map05162 Measles	GO:0000731 DNA synthesis involved in DNA repair; GO:0006139 nucleobase-containing compound metabolic process; GO:0006259 DNA metabolic process; GO:0006281 DNA repair; GO:0006301 postreplication repair; GO:0006464 cellular protein modification process; GO:0006508 proteolysis; GO:0006511 ubiquitin-dependent protein catabolic process; GO:0006725 cellular aromatic compound metabolic process; GO:00068…	GO:0000151 ubiquitin ligase complex; GO:0005622 intracellular; GO:0005623 cell; GO:0005634 nucleus; GO:0005654 nucleoplasm; GO:0005737 cytoplasm; GO:0005829 cytosol; GO:0016604 nuclear body; GO:0016607 nuclear speck; GO:0031974 membrane-enclosed lumen; GO:0031981 nuclear lumen; GO:0032991 macromolecular complex; GO:0043226 organelle; GO:0043227 membrane-bounded organelle; GO:0043229 intracellular…	GO:0002039 p53 binding; GO:0003824 catalytic activity; GO:0004842 ubiquitin-protein transferase activity; GO:0005102 receptor binding; GO:0005488 binding; GO:0005515 protein binding; GO:0008270 zinc ion binding; GO:0016740 transferase activity; GO:0019787 ubiquitin-like protein transferase activity; GO:0042802 identical protein binding; GO:0042803 protein homodimerization activity; GO:0043167 ion…	PF05495; PF13639	CHY zinc finger; Ring finger domain	O	KOG1940	Zn-finger protein
Q9ET26	E3 ubiquitin-protein ligase RNF114 OS=Mus musculus OX=10090 GN=Rnf114 PE=1 SV=2	Rnf114	1.654	Up	25.745	23.1	4	4	0.622044	1.02911	nucleus	K15697	RNF114; RING finger protein 114 [EC:2.3.2.27]		GO:0000209 protein polyubiquitination; GO:0006464 cellular protein modification process; GO:0006807 nitrogen compound metabolic process; GO:0008152 metabolic process; GO:0009893 positive regulation of metabolic process; GO:0009894 regulation of catabolic process; GO:0009896 positive regulation of catabolic process; GO:0009987 cellular process; GO:0010604 positive regulation of macromolecule metab…	GO:0005622 intracellular; GO:0005623 cell; GO:0005737 cytoplasm; GO:0005829 cytosol; GO:0005886 plasma membrane; GO:0016020 membrane; GO:0044424 intracellular part; GO:0044444 cytoplasmic part; GO:0044464 cell part; GO:0071944 cell periphery;	GO:0003824 catalytic activity; GO:0004842 ubiquitin-protein transferase activity; GO:0005488 binding; GO:0005515 protein binding; GO:0016740 transferase activity; GO:0019787 ubiquitin-like protein transferase activity; GO:0019899 enzyme binding; GO:0031624 ubiquitin conjugating enzyme binding; GO:0044390 ubiquitin-like protein conjugating enzyme binding; GO:0061630 ubiquitin protein ligase activi…	PF13445; PF05605	RING-type zinc-finger, LisH dimerisation motif; Drought induced 19 protein (Di19)
Q9CQV5	28S ribosomal protein S24, mitochondrial OS=Mus musculus OX=10090 GN=Mrps24 PE=1 SV=1	Mrps24	1.652	Up	18.901	40.7	5	5	0.813922	1.34423	mitochondria	K17403	MRPS24; small subunit ribosomal protein S24		GO:0006412 translation; GO:0006414 translational elongation; GO:0006415 translational termination; GO:0006518 peptide metabolic process; GO:0006807 nitrogen compound metabolic process; GO:0008152 metabolic process; GO:0009058 biosynthetic process; GO:0009059 macromolecule biosynthetic process; GO:0009987 cellular process; GO:0010467 gene expression; GO:0016043 cellular component organization; GO:…	GO:0000313 organellar ribosome; GO:0000314 organellar small ribosomal subunit; GO:0005622 intracellular; GO:0005623 cell; GO:0005737 cytoplasm; GO:0005739 mitochondrion; GO:0005740 mitochondrial envelope; GO:0005743 mitochondrial inner membrane; GO:0005759 mitochondrial matrix; GO:0005761 mitochondrial ribosome; GO:0005763 mitochondrial small ribosomal subunit; GO:0005840 ribosome; GO:0015935 sma…	GO:0003735 structural constituent of ribosome; GO:0005198 structural molecule activity;
Q9Z129	ATP-dependent DNA helicase Q1 OS=Mus musculus OX=10090 GN=Recql PE=1 SV=2	Recql	1.649	Up	72.484	10.6	4	4	0.740814	1.22152	nucleus	K10899	RECQL; ATP-dependent DNA helicase Q1 [EC:3.6.4.12]		GO:0000724 double-strand break repair via homologous recombination; GO:0000725 recombinational repair; GO:0000733 DNA strand renaturation; GO:0006139 nucleobase-containing compound metabolic process; GO:0006259 DNA metabolic process; GO:0006281 DNA repair; GO:0006302 double-strand break repair; GO:0006310 DNA recombination; GO:0006725 cellular aromatic compound metabolic process; GO:0006807 nitro…	GO:0005622 intracellular; GO:0005623 cell; GO:0005634 nucleus; GO:0005654 nucleoplasm; GO:0005694 chromosome; GO:0005737 cytoplasm; GO:0031974 membrane-enclosed lumen; GO:0031981 nuclear lumen; GO:0043226 organelle; GO:0043227 membrane-bounded organelle; GO:0043228 non-membrane-bounded organelle; GO:0043229 intracellular organelle; GO:0043231 intracellular membrane-bounded organelle; GO:0043232 i…	GO:0003676 nucleic acid binding; GO:0003677 DNA binding; GO:0003678 DNA helicase activity; GO:0003824 catalytic activity; GO:0004003 ATP-dependent DNA helicase activity; GO:0004386 helicase activity; GO:0005488 binding; GO:0008026 ATP-dependent helicase activity; GO:0008094 DNA-dependent ATPase activity; GO:0009378 four-way junction helicase activity; GO:0016462 pyrophosphatase activity; GO:00167…	PF00270	DEAD/DEAH box helicase	L	KOG0353	ATP-dependent DNA helicase
Q9CYI0	Protein Njmu-R1 OS=Mus musculus OX=10090 PE=1 SV=2	--	1.645	Up	44.422	24.7	5	5	0.758167	1.24727	cytoplasm
Q8VHK9	ATP-dependent DNA/RNA helicase DHX36 OS=Mus musculus OX=10090 GN=Dhx36 PE=1 SV=2	Dhx36	1.643	Up	113.88	23.2	15	14	0.778816	1.27952	nucleus	K14442	DHX36, RHAU; ATP-dependent RNA helicase DHX36 [EC:3.6.4.13]	map03018 RNA degradation	GO:0001503 ossification; GO:0001817 regulation of cytokine production; GO:0001819 positive regulation of cytokine production; GO:0002791 regulation of peptide secretion; GO:0002793 positive regulation of peptide secretion; GO:0006139 nucleobase-containing compound metabolic process; GO:0006355 regulation of transcription, DNA-templated; GO:0006357 regulation of transcription from RNA polymerase I…	GO:0005622 intracellular; GO:0005623 cell; GO:0005634 nucleus; GO:0005737 cytoplasm; GO:0005829 cytosol; GO:0043226 organelle; GO:0043227 membrane-bounded organelle; GO:0043229 intracellular organelle; GO:0043231 intracellular membrane-bounded organelle; GO:0044424 intracellular part; GO:0044444 cytoplasmic part; GO:0044464 cell part;	GO:0000976 transcription regulatory region sequence-specific DNA binding; GO:0000977 RNA polymerase II regulatory region sequence-specific DNA binding; GO:0000978 RNA polymerase II core promoter proximal region sequence-specific DNA binding; GO:0000987 core promoter proximal region sequence-specific DNA binding; GO:0001012 RNA polymerase II regulatory region DNA binding; GO:0001047 core promoter …	PF00270; PF04408; PF07717	DEAD/DEAH box helicase; Helicase associated domain (HA2); Oligonucleotide/oligosaccharide-binding (OB)-fold	A	KOG0920	ATP-dependent RNA helicase A
Q3UE37	Ubiquitin-conjugating enzyme E2 Z OS=Mus musculus OX=10090 GN=Ube2z PE=1 SV=2	Ube2z	1.638	Up	38.368	20.8	6	6	0.605768	0.992084	cytoplasm,nucleus	K10585	UBE2Z; ubiquitin-conjugating enzyme E2 Z [EC:2.3.2.23]	map04120 Ubiquitin mediated proteolysis	GO:0006464 cellular protein modification process; GO:0006508 proteolysis; GO:0006511 ubiquitin-dependent protein catabolic process; GO:0006807 nitrogen compound metabolic process; GO:0008152 metabolic process; GO:0009056 catabolic process; GO:0009057 macromolecule catabolic process; GO:0009987 cellular process; GO:0010941 regulation of cell death; GO:0010942 positive regulation of cell death; GO:…	GO:0005622 intracellular; GO:0005623 cell; GO:0005634 nucleus; GO:0005654 nucleoplasm; GO:0005737 cytoplasm; GO:0005829 cytosol; GO:0031974 membrane-enclosed lumen; GO:0031981 nuclear lumen; GO:0043226 organelle; GO:0043227 membrane-bounded organelle; GO:0043229 intracellular organelle; GO:0043231 intracellular membrane-bounded organelle; GO:0043233 organelle lumen; GO:0044422 organelle part; GO:…	GO:0003824 catalytic activity; GO:0004842 ubiquitin-protein transferase activity; GO:0005488 binding; GO:0005515 protein binding; GO:0016740 transferase activity; GO:0019787 ubiquitin-like protein transferase activity; GO:0019899 enzyme binding; GO:0031625 ubiquitin protein ligase binding; GO:0044389 ubiquitin-like protein ligase binding; GO:0061630 ubiquitin protein ligase activity; GO:0061631 u…	PF00179	Ubiquitin-conjugating enzyme	O	KOG0895	Ubiquitin-conjugating enzyme
Q5SWW4	Mediator of RNA polymerase II transcription subunit 13 OS=Mus musculus OX=10090 GN=Med13 PE=1 SV=1	Med13	1.637	Up	238.59	2.3	3	3	0.787914	1.29011	cytoplasm	K15164	MED13; mediator of RNA polymerase II transcription subunit 13	map04919 Thyroid hormone signaling pathway	GO:0006139 nucleobase-containing compound metabolic process; GO:0006351 transcription, DNA-templated; GO:0006352 DNA-templated transcription, initiation; GO:0006355 regulation of transcription, DNA-templated; GO:0006357 regulation of transcription from RNA polymerase II promoter; GO:0006366 transcription from RNA polymerase II promoter; GO:0006367 transcription initiation from RNA polymerase II p…	GO:0005622 intracellular; GO:0005623 cell; GO:0005634 nucleus; GO:0005654 nucleoplasm; GO:0016592 mediator complex; GO:0031974 membrane-enclosed lumen; GO:0031981 nuclear lumen; GO:0032991 macromolecular complex; GO:0043226 organelle; GO:0043227 membrane-bounded organelle; GO:0043229 intracellular organelle; GO:0043231 intracellular membrane-bounded organelle; GO:0043233 organelle lumen; GO:00444…	GO:0003712 transcription cofactor activity; GO:0003713 transcription coactivator activity; GO:0005102 receptor binding; GO:0005488 binding; GO:0005515 protein binding; GO:0008134 transcription factor binding; GO:0030374 ligand-dependent nuclear receptor transcription coactivator activity; GO:0035257 nuclear hormone receptor binding; GO:0038023 signaling receptor activity; GO:0042809 vitamin D rec…	PF11597; PF06333	Mediator complex subunit 13 N-terminal; Mediator complex subunit 13 C-terminal	K	KOG3600	Thyroid hormone receptor-associated protein complex, subunit TRAP240
Q62077	1-phosphatidylinositol 4,5-bisphosphate phosphodiesterase gamma-1 OS=Mus musculus OX=10090 GN=Plcg1 PE=1 SV=2	Plcg1	1.637	Up	149.67	9.2	8	8	0.588806	0.963999	cytoplasm,nucleus	K01116	PLCG1; phosphatidylinositol phospholipase C, gamma-1 [EC:3.1.4.11]	map00562 Inositol phosphate metabolism; map01100 Metabolic pathways; map01521 EGFR tyrosine kinase inhibitor resistance; map04012 ErbB signaling pathway; map04014 Ras signaling pathway; map04015 Rap1 signaling pathway; map04020 Calcium signaling pathway; map04064 NF-kappa B signaling pathway; map04066 HIF-1 signaling pathway; map04070 Phosphatidylinositol signaling system; map04072 Phospholipase …	GO:0000302 response to reactive oxygen species; GO:0000902 cell morphogenesis; GO:0000904 cell morphogenesis involved in differentiation; GO:0001701 in utero embryonic development; GO:0001936 regulation of endothelial cell proliferation; GO:0001938 positive regulation of endothelial cell proliferation; GO:0002252 immune effector process; GO:0002253 activation of immune response; GO:0002376 immune…	GO:0001726 ruffle; GO:0005622 intracellular; GO:0005623 cell; GO:0005634 nucleus; GO:0005737 cytoplasm; GO:0005829 cytosol; GO:0005886 plasma membrane; GO:0005911 cell-cell junction; GO:0008180 COP9 signalosome; GO:0016020 membrane; GO:0030027 lamellipodium; GO:0030054 cell junction; GO:0030135 coated vesicle; GO:0030136 clathrin-coated vesicle; GO:0031252 cell leading edge; GO:0031410 cytoplasmi…	GO:0003824 catalytic activity; GO:0004435 phosphatidylinositol phospholipase C activity; GO:0004620 phospholipase activity; GO:0004629 phospholipase C activity; GO:0005102 receptor binding; GO:0005126 cytokine receptor binding; GO:0005158 insulin receptor binding; GO:0005165 neurotrophin receptor binding; GO:0005167 neurotrophin TRK receptor binding; GO:0005168 neurotrophin TRKA receptor binding;…	PF00017; PF00018; PF00168	SH2 domain; SH3 domain; C2 domain	I	KOG1264	Phospholipase C
Q6ZWQ0	Nesprin-2 OS=Mus musculus OX=10090 GN=Syne2 PE=1 SV=2	Syne2	1.637	Up	782.72	3.7	14	14	0.609576	0.997721	endoplasmic reticulum	K19346	SYNE2; nesprin-2		GO:0000226 microtubule cytoskeleton organization; GO:0001667 ameboidal-type cell migration; GO:0006810 transport; GO:0006928 movement of cell or subcellular component; GO:0006996 organelle organization; GO:0006997 nucleus organization; GO:0006998 nuclear envelope organization; GO:0007010 cytoskeleton organization; GO:0007017 microtubule-based process; GO:0007018 microtubule-based movement; GO:000…	GO:0005622 intracellular; GO:0005623 cell; GO:0005634 nucleus; GO:0005635 nuclear envelope; GO:0005737 cytoplasm; GO:0005739 mitochondrion; GO:0005783 endoplasmic reticulum; GO:0005856 cytoskeleton; GO:0005886 plasma membrane; GO:0005912 adherens junction; GO:0005924 cell-substrate adherens junction; GO:0005925 focal adhesion; GO:0012505 endomembrane system; GO:0016020 membrane; GO:0016234 inclus…	GO:0003779 actin binding; GO:0005488 binding; GO:0005515 protein binding; GO:0008092 cytoskeletal protein binding;	PF00307; PF00435; PF10541	Calponin homology (CH) domain; Spectrin repeat; Nuclear envelope localisation domain	Z	KOG0516	Dystonin, GAS (Growth-arrest-specific protein), and related proteins
Q5SWU9	Acetyl-CoA carboxylase 1 OS=Mus musculus OX=10090 GN=Acaca PE=1 SV=1	Acaca	1.635	Up	265.25	13	19	15	0.838951	1.37127	cytoplasm	K11262	ACACA; acetyl-CoA carboxylase / biotin carboxylase 1 [EC:6.4.1.2 6.3.4.14 2.1.3.15]	map00061 Fatty acid biosynthesis; map00620 Pyruvate metabolism; map00640 Propanoate metabolism; map01100 Metabolic pathways; map01212 Fatty acid metabolism; map04152 AMPK signaling pathway; map04910 Insulin signaling pathway; map04922 Glucagon signaling pathway	GO:0001101 response to acid chemical; GO:0001894 tissue homeostasis; GO:0006082 organic acid metabolic process; GO:0006084 acetyl-CoA metabolic process; GO:0006139 nucleobase-containing compound metabolic process; GO:0006163 purine nucleotide metabolic process; GO:0006164 purine nucleotide biosynthetic process; GO:0006629 lipid metabolic process; GO:0006631 fatty acid metabolic process; GO:000663…	GO:0001650 fibrillar center; GO:0005622 intracellular; GO:0005623 cell; GO:0005634 nucleus; GO:0005730 nucleolus; GO:0005737 cytoplasm; GO:0005829 cytosol; GO:0005856 cytoskeleton; GO:0015629 actin cytoskeleton; GO:0031974 membrane-enclosed lumen; GO:0031981 nuclear lumen; GO:0043226 organelle; GO:0043227 membrane-bounded organelle; GO:0043228 non-membrane-bounded organelle; GO:0043229 intracellu…	GO:0000166 nucleotide binding; GO:0003824 catalytic activity; GO:0003989 acetyl-CoA carboxylase activity; GO:0005488 binding; GO:0005515 protein binding; GO:0005524 ATP binding; GO:0008144 drug binding; GO:0009374 biotin binding; GO:0016421 CoA carboxylase activity; GO:0016874 ligase activity; GO:0016885 ligase activity, forming carbon-carbon bonds; GO:0017076 purine nucleotide binding; GO:001984…	PF00289; PF02786; PF02785; PF00364	Carbamoyl-phosphate synthase L chain, N-terminal domain; Carbamoyl-phosphate synthase L chain, ATP binding domain; Biotin carboxylase C-terminal domain; Biotin-requiring enzyme	I	KOG0368	Acetyl-CoA carboxylase
Q6P549	Phosphatidylinositol 3,4,5-trisphosphate 5-phosphatase 2 OS=Mus musculus OX=10090 GN=Inppl1 PE=1 SV=1	Inppl1	1.635	Up	138.97	9.1	7	7	0.773992	1.2658	nucleus	K15909	SHIP2, INPPL1; phosphatidylinositol-3,4,5-trisphosphate 5-phosphatase 2 [EC:3.1.3.86]	map00562 Inositol phosphate metabolism; map01100 Metabolic pathways; map04070 Phosphatidylinositol signaling system; map04662 B cell receptor signaling pathway; map04666 Fc gamma R-mediated phagocytosis; map04910 Insulin signaling pathway	GO:0001501 skeletal system development; GO:0001503 ossification; GO:0001932 regulation of protein phosphorylation; GO:0001933 negative regulation of protein phosphorylation; GO:0001958 endochondral ossification; GO:0005975 carbohydrate metabolic process; GO:0005996 monosaccharide metabolic process; GO:0006006 glucose metabolic process; GO:0006066 alcohol metabolic process; GO:0006275 regulation o…	GO:0005622 intracellular; GO:0005623 cell; GO:0005737 cytoplasm; GO:0005794 Golgi apparatus; GO:0005829 cytosol; GO:0005856 cytoskeleton; GO:0005886 plasma membrane; GO:0012505 endomembrane system; GO:0016020 membrane; GO:0030027 lamellipodium; GO:0030175 filopodium; GO:0031252 cell leading edge; GO:0042995 cell projection; GO:0043226 organelle; GO:0043227 membrane-bounded organelle; GO:0043228 n…	GO:0003824 catalytic activity; GO:0004445 inositol-polyphosphate 5-phosphatase activity; GO:0005488 binding; GO:0005515 protein binding; GO:0005543 phospholipid binding; GO:0005547 phosphatidylinositol-3,4,5-trisphosphate binding; GO:0008289 lipid binding; GO:0016787 hydrolase activity; GO:0016788 hydrolase activity, acting on ester bonds; GO:0016791 phosphatase activity; GO:0019904 protein domai…	PF00017; PF03372; PF00536	SH2 domain; Endonuclease/Exonuclease/phosphatase family; SAM domain (Sterile alpha motif)	T	KOG4384	Uncharacterized SAM domain protein
Q922U1	U4/U6 small nuclear ribonucleoprotein Prp3 OS=Mus musculus OX=10090 GN=Prpf3 PE=1 SV=1	Prpf3	1.635	Up	77.454	28.3	12	12	0.671784	1.09822	nucleus	K12843	PRPF3, PRP3; U4/U6 small nuclear ribonucleoprotein PRP3	map03040 Spliceosome	GO:0000244 spliceosomal tri-snRNP complex assembly; GO:0000375 RNA splicing, via transesterification reactions; GO:0000377 RNA splicing, via transesterification reactions with bulged adenosine as nucleophile; GO:0000387 spliceosomal snRNP assembly; GO:0000398 mRNA splicing, via spliceosome; GO:0006139 nucleobase-containing compound metabolic process; GO:0006396 RNA processing; GO:0006397 mRNA pro…	GO:0005622 intracellular; GO:0005623 cell; GO:0005634 nucleus; GO:0005654 nucleoplasm; GO:0005681 spliceosomal complex; GO:0005684 U2-type spliceosomal complex; GO:0005737 cytoplasm; GO:0005829 cytosol; GO:0015030 Cajal body; GO:0016604 nuclear body; GO:0016607 nuclear speck; GO:0030532 small nuclear ribonucleoprotein complex; GO:0031974 membrane-enclosed lumen; GO:0031981 nuclear lumen; GO:00329…	GO:0005488 binding; GO:0005515 protein binding; GO:0042802 identical protein binding;	PF08572; PF06544	pre-mRNA processing factor 3 (PRP3); Protein of unknown function (DUF1115)	A	KOG2769	Putative u4/u6 small nuclear ribonucleoprotein
Q61733	28S ribosomal protein S31, mitochondrial OS=Mus musculus OX=10090 GN=Mrps31 PE=1 SV=1	Mrps31	1.631	Up	43.88	27.9	7	7	0.794115	1.29546	mitochondria	K17410	MRPS31; small subunit ribosomal protein S31		GO:0006412 translation; GO:0006414 translational elongation; GO:0006415 translational termination; GO:0006518 peptide metabolic process; GO:0006807 nitrogen compound metabolic process; GO:0008152 metabolic process; GO:0009058 biosynthetic process; GO:0009059 macromolecule biosynthetic process; GO:0009987 cellular process; GO:0010467 gene expression; GO:0016043 cellular component organization; GO:…	GO:0000313 organellar ribosome; GO:0000314 organellar small ribosomal subunit; GO:0005622 intracellular; GO:0005623 cell; GO:0005634 nucleus; GO:0005730 nucleolus; GO:0005737 cytoplasm; GO:0005739 mitochondrion; GO:0005740 mitochondrial envelope; GO:0005743 mitochondrial inner membrane; GO:0005759 mitochondrial matrix; GO:0005761 mitochondrial ribosome; GO:0005763 mitochondrial small ribosomal su…	GO:0005488 binding; GO:0005515 protein binding; GO:0019904 protein domain specific binding;
P0DN34	NADH dehydrogenase [ubiquinone] 1 beta subcomplex subunit 1 OS=Mus musculus OX=10090 GN=Ndufb1 PE=1 SV=1	Ndufb1	1.626	Up	6.954	49.1	3	3	0.804938	1.30851	cytoplasm	K03957	NDUFB1; NADH dehydrogenase (ubiquinone) 1 beta subcomplex subunit 1	map00190 Oxidative phosphorylation; map01100 Metabolic pathways; map04714 Thermogenesis; map04723 Retrograde endocannabinoid signaling; map04932 Non-alcoholic fatty liver disease (NAFLD); map05010 Alzheimer disease; map05012 Parkinson disease; map05016 Huntington disease	GO:0006091 generation of precursor metabolites and energy; GO:0006119 oxidative phosphorylation; GO:0006120 mitochondrial electron transport, NADH to ubiquinone; GO:0006139 nucleobase-containing compound metabolic process; GO:0006163 purine nucleotide metabolic process; GO:0006725 cellular aromatic compound metabolic process; GO:0006753 nucleoside phosphate metabolic process; GO:0006793 phosphoru…	GO:0005622 intracellular; GO:0005623 cell; GO:0005634 nucleus; GO:0005654 nucleoplasm; GO:0005737 cytoplasm; GO:0005739 mitochondrion; GO:0005740 mitochondrial envelope; GO:0005743 mitochondrial inner membrane; GO:0005746 mitochondrial respiratory chain; GO:0005747 mitochondrial respiratory chain complex I; GO:0016020 membrane; GO:0016604 nuclear body; GO:0016607 nuclear speck; GO:0019866 organel…	GO:0003824 catalytic activity; GO:0003954 NADH dehydrogenase activity; GO:0008137 NADH dehydrogenase (ubiquinone) activity; GO:0016491 oxidoreductase activity; GO:0016651 oxidoreductase activity, acting on NAD(P)H; GO:0016655 oxidoreductase activity, acting on NAD(P)H, quinone or similar compound as acceptor; GO:0050136 NADH dehydrogenase (quinone) activity;
Q8K2V6	Importin-11 OS=Mus musculus OX=10090 GN=Ipo11 PE=1 SV=1	Ipo11	1.625	Up	112.41	26.2	17	17	0.757815	1.23137	cytoplasm,nucleus				GO:0006606 protein import into nucleus; GO:0006610 ribosomal protein import into nucleus; GO:0006810 transport; GO:0006886 intracellular protein transport; GO:0006913 nucleocytoplasmic transport; GO:0008104 protein localization; GO:0015031 protein transport; GO:0015833 peptide transport; GO:0017038 protein import; GO:0033036 macromolecule localization; GO:0033365 protein localization to organelle…	GO:0001650 fibrillar center; GO:0005622 intracellular; GO:0005623 cell; GO:0005634 nucleus; GO:0005635 nuclear envelope; GO:0005730 nucleolus; GO:0005737 cytoplasm; GO:0005829 cytosol; GO:0012505 endomembrane system; GO:0031967 organelle envelope; GO:0031974 membrane-enclosed lumen; GO:0031975 envelope; GO:0031981 nuclear lumen; GO:0043226 organelle; GO:0043227 membrane-bounded organelle; GO:0043…	GO:0005215 transporter activity; GO:0008565 protein transporter activity;			UY	KOG1993	Nuclear transport receptor KAP120 (importin beta superfamily)
Q91YR5	eEF1A lysine and N-terminal methyltransferase OS=Mus musculus OX=10090 GN=EEF1AKNMT PE=1 SV=1	EEF1AKNMT	1.622	Up	78.756	27.4	12	12	0.776378	1.25924	cytoplasm							PF08241; PF01564	Methyltransferase domain; Spermine/spermidine synthase	E	KOG2352	Predicted spermine/spermidine synthase
Q99K85	Phosphoserine aminotransferase OS=Mus musculus OX=10090 GN=Psat1 PE=1 SV=1	Psat1	1.621	Up	40.472	55.7	18	18	0.643578	1.04307	cytoplasm,nucleus	K00831	serC, PSAT1; phosphoserine aminotransferase [EC:2.6.1.52]	map00260 Glycine, serine and threonine metabolism; map00270 Cysteine and methionine metabolism; map00750 Vitamin B6 metabolism; map01100 Metabolic pathways; map01200 Carbon metabolism; map01230 Biosynthesis of amino acids	GO:0006082 organic acid metabolic process; GO:0006520 cellular amino acid metabolic process; GO:0006563 L-serine metabolic process; GO:0006564 L-serine biosynthetic process; GO:0006725 cellular aromatic compound metabolic process; GO:0006766 vitamin metabolic process; GO:0006767 water-soluble vitamin metabolic process; GO:0006807 nitrogen compound metabolic process; GO:0008152 metabolic process; …	GO:0005622 intracellular; GO:0005623 cell; GO:0005737 cytoplasm; GO:0005829 cytosol; GO:0044424 intracellular part; GO:0044444 cytoplasmic part; GO:0044464 cell part;	GO:0003824 catalytic activity; GO:0004648 O-phospho-L-serine:2-oxoglutarate aminotransferase activity; GO:0008483 transaminase activity; GO:0016740 transferase activity; GO:0016769 transferase activity, transferring nitrogenous groups;	PF00266	Aminotransferase class-V	E	KOG2790	Phosphoserine aminotransferase
Q8VC57	BTB/POZ domain-containing protein KCTD5 OS=Mus musculus OX=10090 GN=Kctd5 PE=1 SV=1	Kctd5	1.619	Up	26.163	23.1	3	3	0.803245	1.30068	extracellular	K21914	KCTD2_5_17; BTB/POZ domain-containing protein KCTD2/5/17		GO:0006508 proteolysis; GO:0006511 ubiquitin-dependent protein catabolic process; GO:0006807 nitrogen compound metabolic process; GO:0008152 metabolic process; GO:0009056 catabolic process; GO:0009057 macromolecule catabolic process; GO:0009987 cellular process; GO:0010498 proteasomal protein catabolic process; GO:0019538 protein metabolic process; GO:0019941 modification-dependent protein catabo…	GO:0000151 ubiquitin ligase complex; GO:0005622 intracellular; GO:0005623 cell; GO:0005737 cytoplasm; GO:0005829 cytosol; GO:0031461 cullin-RING ubiquitin ligase complex; GO:0031463 Cul3-RING ubiquitin ligase complex; GO:0032991 macromolecular complex; GO:0044424 intracellular part; GO:0044444 cytoplasmic part; GO:0044464 cell part; GO:1902494 catalytic complex; GO:1990234 transferase complex;	GO:0005488 binding; GO:0005515 protein binding; GO:0042802 identical protein binding; GO:0044877 macromolecular complex binding; GO:0097602 cullin family protein binding;	PF02214	K+ channel tetramerisation domain	S	KOG2715	Uncharacterized conserved protein, contains BTB/POZ domain
B2RUR8	OTU domain-containing protein 7B OS=Mus musculus OX=10090 GN=Otud7b PE=1 SV=1	Otud7b	1.615	Up	91.982	14.4	7	7	0.781692	1.2625	nucleus	K11860	OTUD7A_B; OTU domain-containing protein 7 [EC:3.4.19.12]		GO:0000122 negative regulation of transcription from RNA polymerase II promoter; GO:0001817 regulation of cytokine production; GO:0001818 negative regulation of cytokine production; GO:0002251 organ or tissue specific immune response; GO:0002376 immune system process; GO:0002385 mucosal immune response; GO:0006355 regulation of transcription, DNA-templated; GO:0006357 regulation of transcription …	GO:0005622 intracellular; GO:0005623 cell; GO:0005634 nucleus; GO:0005737 cytoplasm; GO:0005829 cytosol; GO:0043226 organelle; GO:0043227 membrane-bounded organelle; GO:0043229 intracellular organelle; GO:0043231 intracellular membrane-bounded organelle; GO:0044424 intracellular part; GO:0044444 cytoplasmic part; GO:0044464 cell part;	GO:0003824 catalytic activity; GO:0004843 thiol-dependent ubiquitin-specific protease activity; GO:0005488 binding; GO:0005515 protein binding; GO:0008233 peptidase activity; GO:0008234 cysteine-type peptidase activity; GO:0016787 hydrolase activity; GO:0019783 ubiquitin-like protein-specific protease activity; GO:0031593 polyubiquitin binding; GO:0036459 thiol-dependent ubiquitinyl hydrolase act…			T	KOG4345	NF-kappa B regulator AP20/Cezanne
Q99J99	3-mercaptopyruvate sulfurtransferase OS=Mus musculus OX=10090 GN=Mpst PE=1 SV=4	Mpst	1.611	Up	33.097	46.8	8	8	0.834863	1.34525	mitochondria	K01011	TST, MPST, sseA; thiosulfate/3-mercaptopyruvate sulfurtransferase [EC:2.8.1.1 2.8.1.2]	map00270 Cysteine and methionine metabolism; map00920 Sulfur metabolism; map01100 Metabolic pathways; map04122 Sulfur relay system	GO:0000096 sulfur amino acid metabolic process; GO:0000098 sulfur amino acid catabolic process; GO:0001655 urogenital system development; GO:0001822 kidney development; GO:0001889 liver development; GO:0006082 organic acid metabolic process; GO:0006520 cellular amino acid metabolic process; GO:0006534 cysteine metabolic process; GO:0006790 sulfur compound metabolic process; GO:0006807 nitrogen co…	GO:0005622 intracellular; GO:0005623 cell; GO:0005737 cytoplasm; GO:0005739 mitochondrion; GO:0005759 mitochondrial matrix; GO:0005829 cytosol; GO:0031974 membrane-enclosed lumen; GO:0042995 cell projection; GO:0043005 neuron projection; GO:0043226 organelle; GO:0043227 membrane-bounded organelle; GO:0043229 intracellular organelle; GO:0043231 intracellular membrane-bounded organelle; GO:0043233 …	GO:0003824 catalytic activity; GO:0004792 thiosulfate sulfurtransferase activity; GO:0005488 binding; GO:0005515 protein binding; GO:0016740 transferase activity; GO:0016782 transferase activity, transferring sulfur-containing groups; GO:0016783 sulfurtransferase activity; GO:0016784 3-mercaptopyruvate sulfurtransferase activity; GO:0042802 identical protein binding;	PF00581	Rhodanese-like domain	V	KOG1529	Mercaptopyruvate sulfurtransferase/thiosulfate sulfurtransferase
P56380	Bis(5'-nucleosyl)-tetraphosphatase [asymmetrical] OS=Mus musculus OX=10090 GN=Nudt2 PE=1 SV=3	Nudt2	1.605	Up	16.989	25.9	2	2	0.612365	0.98268	mitochondria	K01518	NUDT2; bis(5'-nucleosidyl)-tetraphosphatase [EC:3.6.1.17]	map00230 Purine metabolism; map00240 Pyrimidine metabolism; map01100 Metabolic pathways	GO:0006915 apoptotic process; GO:0008219 cell death; GO:0009987 cellular process; GO:0012501 programmed cell death;		GO:0003824 catalytic activity; GO:0004081 bis(5'-nucleosyl)-tetraphosphatase (asymmetrical) activity; GO:0004551 nucleotide diphosphatase activity; GO:0008796 bis(5'-nucleosyl)-tetraphosphatase activity; GO:0016462 pyrophosphatase activity; GO:0016787 hydrolase activity; GO:0016817 hydrolase activity, acting on acid anhydrides; GO:0016818 hydrolase activity, acting on acid anhydrides, in phosphor…	PF00293	NUDIX domain	T	KOG2839	Diadenosine and diphosphoinositol polyphosphate phosphohydrolase
Q8C878	NEDD8-activating enzyme E1 catalytic subunit OS=Mus musculus OX=10090 GN=Uba3 PE=1 SV=2	Uba3	1.605	Up	51.737	40.9	13	13	0.49504	0.794621	cytoplasm	K10686	UBE1C, UBA3; ubiquitin-activating enzyme E1 C [EC:6.2.1.45]	map04120 Ubiquitin mediated proteolysis	GO:0000278 mitotic cell cycle; GO:0006355 regulation of transcription, DNA-templated; GO:0006464 cellular protein modification process; GO:0006508 proteolysis; GO:0006807 nitrogen compound metabolic process; GO:0007049 cell cycle; GO:0007113 endomitotic cell cycle; GO:0008152 metabolic process; GO:0009889 regulation of biosynthetic process; GO:0009890 negative regulation of biosynthetic process; …	GO:0005622 intracellular; GO:0005623 cell; GO:0005634 nucleus; GO:0005737 cytoplasm; GO:0005829 cytosol; GO:0043226 organelle; GO:0043227 membrane-bounded organelle; GO:0043229 intracellular organelle; GO:0043231 intracellular membrane-bounded organelle; GO:0044424 intracellular part; GO:0044444 cytoplasmic part; GO:0044464 cell part;	GO:0003824 catalytic activity; GO:0005102 receptor binding; GO:0005488 binding; GO:0005515 protein binding; GO:0008134 transcription factor binding; GO:0008641 small protein activating enzyme activity; GO:0016740 transferase activity; GO:0016874 ligase activity; GO:0016877 ligase activity, forming carbon-sulfur bonds; GO:0016922 ligand-dependent nuclear receptor binding; GO:0019781 NEDD8 activati…	PF00899; PF08825	ThiF family; E2 binding domain	O	KOG2015	NEDD8-activating complex, catalytic component UBA3
Q8K298	Anillin OS=Mus musculus OX=10090 GN=Anln PE=1 SV=2	Anln	1.605	Up	122.79	27.9	19	19	0.700179	1.12378	nucleus	K18621	ANLN; actin-binding protein anillin		GO:0000278 mitotic cell cycle; GO:0000281 mitotic cytokinesis; GO:0000910 cytokinesis; GO:0000921 septin ring assembly; GO:0001667 ameboidal-type cell migration; GO:0002244 hematopoietic progenitor cell differentiation; GO:0002376 immune system process; GO:0002520 immune system development; GO:0006928 movement of cell or subcellular component; GO:0006996 organelle organization; GO:0007010 cytoske…	GO:0005622 intracellular; GO:0005623 cell; GO:0005634 nucleus; GO:0005654 nucleoplasm; GO:0005737 cytoplasm; GO:0005826 actomyosin contractile ring; GO:0005856 cytoskeleton; GO:0005938 cell cortex; GO:0015629 actin cytoskeleton; GO:0030496 midbody; GO:0030863 cortical cytoskeleton; GO:0030864 cortical actin cytoskeleton; GO:0031974 membrane-enclosed lumen; GO:0031981 nuclear lumen; GO:0032059 ble…	GO:0003779 actin binding; GO:0005488 binding; GO:0005515 protein binding; GO:0008092 cytoskeletal protein binding;	PF08174; PF00169	Cell division protein anillin; PH domain	DZ	KOG3640	Actin binding protein Anillin
P70261	Paladin OS=Mus musculus OX=10090 GN=Pald1 PE=1 SV=1	Pald1	1.604	Up	96.739	12.1	7	7	0.831556	1.33352	cytoplasm				GO:0006464 cellular protein modification process; GO:0006470 protein dephosphorylation; GO:0006793 phosphorus metabolic process; GO:0006796 phosphate-containing compound metabolic process; GO:0006807 nitrogen compound metabolic process; GO:0008152 metabolic process; GO:0009987 cellular process; GO:0016311 dephosphorylation; GO:0019538 protein metabolic process; GO:0035335 peptidyl-tyrosine dephos…	GO:0005622 intracellular; GO:0005623 cell; GO:0005634 nucleus; GO:0005737 cytoplasm; GO:0005829 cytosol; GO:0043226 organelle; GO:0043227 membrane-bounded organelle; GO:0043229 intracellular organelle; GO:0043231 intracellular membrane-bounded organelle; GO:0044424 intracellular part; GO:0044444 cytoplasmic part; GO:0044464 cell part;	GO:0003824 catalytic activity; GO:0004721 phosphoprotein phosphatase activity; GO:0004722 protein serine/threonine phosphatase activity; GO:0004725 protein tyrosine phosphatase activity; GO:0008138 protein tyrosine/serine/threonine phosphatase activity; GO:0016787 hydrolase activity; GO:0016788 hydrolase activity, acting on ester bonds; GO:0016791 phosphatase activity; GO:0042578 phosphoric ester…
Q3V300	Kinesin-like protein KIF22 OS=Mus musculus OX=10090 GN=Kif22 PE=2 SV=2	Kif22	1.603	Up	73.189	25.9	10	10	0.740215	1.18666	nucleus	K10403	KIF22; kinesin family member 22	map04914 Progesterone-mediated oocyte maturation	GO:0000070 mitotic sister chromatid segregation; GO:0000278 mitotic cell cycle; GO:0000280 nuclear division; GO:0000819 sister chromatid segregation; GO:0002376 immune system process; GO:0002478 antigen processing and presentation of exogenous peptide antigen; GO:0002495 antigen processing and presentation of peptide antigen via MHC class II; GO:0002504 antigen processing and presentation of pept…	GO:0000775 chromosome, centromeric region; GO:0000776 kinetochore; GO:0000785 chromatin; GO:0005622 intracellular; GO:0005623 cell; GO:0005634 nucleus; GO:0005654 nucleoplasm; GO:0005694 chromosome; GO:0005737 cytoplasm; GO:0005819 spindle; GO:0005829 cytosol; GO:0005856 cytoskeleton; GO:0005871 kinesin complex; GO:0005875 microtubule associated complex; GO:0015630 microtubule cytoskeleton; GO:00…	GO:0003676 nucleic acid binding; GO:0003677 DNA binding; GO:0003774 motor activity; GO:0003777 microtubule motor activity; GO:0003824 catalytic activity; GO:0005488 binding; GO:0016462 pyrophosphatase activity; GO:0016787 hydrolase activity; GO:0016817 hydrolase activity, acting on acid anhydrides; GO:0016818 hydrolase activity, acting on acid anhydrides, in phosphorus-containing anhydrides; GO:0…	PF00225; PF12836	Kinesin motor domain; Helix-hairpin-helix motif	Z	KOG0242	Kinesin-like protein
Q8BHK9	DNA excision repair protein ERCC-6-like OS=Mus musculus OX=10090 GN=Ercc6l PE=1 SV=1	Ercc6l	1.603	Up	138.85	13.4	13	13	0.791435	1.26836	nucleus	K20093	ERCC6L, PICH; DNA excision repair protein ERCC-6-like [EC:3.6.4.12]			GO:0005622 intracellular; GO:0005623 cell; GO:0005737 cytoplasm; GO:0005829 cytosol; GO:0044424 intracellular part; GO:0044444 cytoplasmic part; GO:0044464 cell part;	GO:0003824 catalytic activity; GO:0008094 DNA-dependent ATPase activity; GO:0015616 DNA translocase activity; GO:0016462 pyrophosphatase activity; GO:0016787 hydrolase activity; GO:0016817 hydrolase activity, acting on acid anhydrides; GO:0016818 hydrolase activity, acting on acid anhydrides, in phosphorus-containing anhydrides; GO:0016887 ATPase activity; GO:0017111 nucleoside-triphosphatase act…			KL	KOG0387	Transcription-coupled repair protein CSB/RAD26 (contains SNF2 family DNA-dependent ATPase domain)
O70311	Glycylpeptide N-tetradecanoyltransferase 2 OS=Mus musculus OX=10090 GN=Nmt2 PE=1 SV=1	Nmt2	1.602	Up	60.484	30.4	10	7	0.741497	1.18824	nucleus	K00671	NMT; glycylpeptide N-tetradecanoyltransferase [EC:2.3.1.97]		GO:0006464 cellular protein modification process; GO:0006497 protein lipidation; GO:0006498 N-terminal protein lipidation; GO:0006499 N-terminal protein myristoylation; GO:0006807 nitrogen compound metabolic process; GO:0008152 metabolic process; GO:0009058 biosynthetic process; GO:0009059 macromolecule biosynthetic process; GO:0009987 cellular process; GO:0018008 N-terminal peptidyl-glycine N-my…	GO:0005622 intracellular; GO:0005623 cell; GO:0005737 cytoplasm; GO:0005794 Golgi apparatus; GO:0005829 cytosol; GO:0005886 plasma membrane; GO:0012505 endomembrane system; GO:0016020 membrane; GO:0019898 extrinsic component of membrane; GO:0043226 organelle; GO:0043227 membrane-bounded organelle; GO:0043229 intracellular organelle; GO:0043231 intracellular membrane-bounded organelle; GO:0044424 …	GO:0003824 catalytic activity; GO:0004379 glycylpeptide N-tetradecanoyltransferase activity; GO:0016410 N-acyltransferase activity; GO:0016740 transferase activity; GO:0016746 transferase activity, transferring acyl groups; GO:0016747 transferase activity, transferring acyl groups other than amino-acyl groups; GO:0019107 myristoyltransferase activity;	PF01233; PF02799	Myristoyl-CoA:protein N-myristoyltransferase, N-terminal domain; Myristoyl-CoA:protein N-myristoyltransferase, C-terminal domain	I	KOG2779	N-myristoyl transferase
P35761	Dual specificity protein kinase TTK OS=Mus musculus OX=10090 GN=Ttk PE=1 SV=1	Ttk	1.602	Up	96.21	6.8	4	4	0.765319	1.22604	cytoplasm	K08866	TTK, MPS1; serine/threonine-protein kinase TTK/MPS1 [EC:2.7.12.1]	map04110 Cell cycle	GO:0000003 reproduction; GO:0000075 cell cycle checkpoint; GO:0000226 microtubule cytoskeleton organization; GO:0000278 mitotic cell cycle; GO:0000280 nuclear division; GO:0001932 regulation of protein phosphorylation; GO:0001934 positive regulation of protein phosphorylation; GO:0006464 cellular protein modification process; GO:0006468 protein phosphorylation; GO:0006793 phosphorus metabolic pro…	GO:0000775 chromosome, centromeric region; GO:0000776 kinetochore; GO:0005622 intracellular; GO:0005623 cell; GO:0005694 chromosome; GO:0005737 cytoplasm; GO:0005819 spindle; GO:0005856 cytoskeleton; GO:0015630 microtubule cytoskeleton; GO:0016020 membrane; GO:0032991 macromolecular complex; GO:0043226 organelle; GO:0043228 non-membrane-bounded organelle; GO:0043229 intracellular organelle; GO:00…	GO:0003824 catalytic activity; GO:0004672 protein kinase activity; GO:0004674 protein serine/threonine kinase activity; GO:0004712 protein serine/threonine/tyrosine kinase activity; GO:0004713 protein tyrosine kinase activity; GO:0005488 binding; GO:0005515 protein binding; GO:0016301 kinase activity; GO:0016740 transferase activity; GO:0016772 transferase activity, transferring phosphorus-contai…	PF00069	Protein kinase domain	T	KOG0596	Dual specificity; serine/threonine and tyrosine kinase
Q9JM05	E3 SUMO-protein ligase PIAS4 OS=Mus musculus OX=10090 GN=Pias4 PE=1 SV=2	Pias4	1.602	Up	55.569	10.7	4	4	0.798484	1.2791	nucleus	K16065	PIAS4; E3 SUMO-protein ligase PIAS4 [EC:2.3.2.27]	map04064 NF-kappa B signaling pathway; map04120 Ubiquitin mediated proteolysis; map04630 JAK-STAT signaling pathway; map05418 Fluid shear stress and atherosclerosis	GO:0000122 negative regulation of transcription from RNA polymerase II promoter; GO:0000726 non-recombinational repair; GO:0001959 regulation of cytokine-mediated signaling pathway; GO:0001960 negative regulation of cytokine-mediated signaling pathway; GO:0006139 nucleobase-containing compound metabolic process; GO:0006259 DNA metabolic process; GO:0006281 DNA repair; GO:0006302 double-strand bre…	GO:0005622 intracellular; GO:0005623 cell; GO:0005634 nucleus; GO:0005654 nucleoplasm; GO:0005737 cytoplasm; GO:0016363 nuclear matrix; GO:0031974 membrane-enclosed lumen; GO:0031981 nuclear lumen; GO:0032991 macromolecular complex; GO:0034399 nuclear periphery; GO:0043226 organelle; GO:0043227 membrane-bounded organelle; GO:0043229 intracellular organelle; GO:0043231 intracellular membrane-bound…	GO:0003676 nucleic acid binding; GO:0003677 DNA binding; GO:0003712 transcription cofactor activity; GO:0003714 transcription corepressor activity; GO:0003824 catalytic activity; GO:0005488 binding; GO:0005515 protein binding; GO:0008022 protein C-terminus binding; GO:0008270 zinc ion binding; GO:0016740 transferase activity; GO:0019787 ubiquitin-like protein transferase activity; GO:0019789 SUMO…	PF14324; PF02891	PINIT domain; MIZ/SP-RING zinc finger	K	KOG2169	Zn-finger transcription factor
Q9CR27	WASH complex subunit 3 OS=Mus musculus OX=10090 GN=Washc3 PE=1 SV=1	Washc3	1.601	Up	21.092	16.5	2	2	0.716412	1.14708	nucleus	K18463	CCDC53; WASH complex subunit CCDC53	map04144 Endocytosis; map04212 Longevity regulating pathway - worm		GO:0005622 intracellular; GO:0005623 cell; GO:0005737 cytoplasm; GO:0032991 macromolecular complex; GO:0044424 intracellular part; GO:0044444 cytoplasmic part; GO:0044464 cell part; GO:0071203 WASH complex;				S	KOG4496	Predicted coiled-coil protein
Q9QY36	N-alpha-acetyltransferase 10 OS=Mus musculus OX=10090 GN=Naa10 PE=1 SV=1	Naa10	1.598	Up	26.519	52.3	9	9	0.619115	0.989391	cytoplasm	K20791	NAA10_11, ARD1_2; N-alpha-acetyltransferase 10/11 [EC:2.3.1.255]		GO:0006323 DNA packaging; GO:0006464 cellular protein modification process; GO:0006473 protein acetylation; GO:0006474 N-terminal protein amino acid acetylation; GO:0006475 internal protein amino acid acetylation; GO:0006807 nitrogen compound metabolic process; GO:0006996 organelle organization; GO:0007063 regulation of sister chromatid cohesion; GO:0007088 regulation of mitotic nuclear division;…	GO:0005622 intracellular; GO:0005623 cell; GO:0005634 nucleus; GO:0005730 nucleolus; GO:0005737 cytoplasm; GO:0005829 cytosol; GO:0005840 ribosome; GO:0022626 cytosolic ribosome; GO:0031248 protein acetyltransferase complex; GO:0031414 N-terminal protein acetyltransferase complex; GO:0031415 NatA complex; GO:0031974 membrane-enclosed lumen; GO:0031981 nuclear lumen; GO:0032991 macromolecular comp…	GO:0003824 catalytic activity; GO:0004596 peptide alpha-N-acetyltransferase activity; GO:0008080 N-acetyltransferase activity; GO:0016407 acetyltransferase activity; GO:0016410 N-acyltransferase activity; GO:0016740 transferase activity; GO:0016746 transferase activity, transferring acyl groups; GO:0016747 transferase activity, transferring acyl groups other than amino-acyl groups; GO:0034212 pep…			S	KOG3235	Subunit of the major N alpha-acetyltransferase
Q8VCM4	Lipoyltransferase 1, mitochondrial OS=Mus musculus OX=10090 GN=Lipt1 PE=1 SV=1	Lipt1	1.596	Up	42.145	15.8	4	4	0.746267	1.19078	cytoplasm	K10105	LIPT1; lipoyltransferase 1	map00785 Lipoic acid metabolism; map01100 Metabolic pathways	GO:0006464 cellular protein modification process; GO:0006629 lipid metabolic process; GO:0006807 nitrogen compound metabolic process; GO:0008152 metabolic process; GO:0009249 protein lipoylation; GO:0009987 cellular process; GO:0010467 gene expression; GO:0018065 protein-cofactor linkage; GO:0018193 peptidyl-amino acid modification; GO:0018205 peptidyl-lysine modification; GO:0019538 protein meta…	GO:0005622 intracellular; GO:0005623 cell; GO:0005737 cytoplasm; GO:0005739 mitochondrion; GO:0005759 mitochondrial matrix; GO:0031974 membrane-enclosed lumen; GO:0043226 organelle; GO:0043227 membrane-bounded organelle; GO:0043229 intracellular organelle; GO:0043231 intracellular membrane-bounded organelle; GO:0043233 organelle lumen; GO:0044422 organelle part; GO:0044424 intracellular part; GO:…	GO:0003824 catalytic activity; GO:0016740 transferase activity; GO:0016746 transferase activity, transferring acyl groups; GO:0016772 transferase activity, transferring phosphorus-containing groups; GO:0016779 nucleotidyltransferase activity; GO:0016874 ligase activity; GO:0016879 ligase activity, forming carbon-nitrogen bonds; GO:0016979 lipoate-protein ligase activity;			H	KOG3159	Lipoate-protein ligase A
Q99K41	EMILIN-1 OS=Mus musculus OX=10090 GN=Emilin1 PE=1 SV=1	Emilin1	1.593	Up	107.58	51	34	34	0.784983	1.2507	extracellular				GO:0001932 regulation of protein phosphorylation; GO:0001933 negative regulation of protein phosphorylation; GO:0002682 regulation of immune system process; GO:0002683 negative regulation of immune system process; GO:0002685 regulation of leukocyte migration; GO:0002686 negative regulation of leukocyte migration; GO:0003170 heart valve development; GO:0003176 aortic valve development; GO:0003179 …	GO:0005576 extracellular region; GO:0005615 extracellular space; GO:0005623 cell; GO:0005886 plasma membrane; GO:0005887 integral component of plasma membrane; GO:0008305 integrin complex; GO:0016020 membrane; GO:0016021 integral component of membrane; GO:0031012 extracellular matrix; GO:0031224 intrinsic component of membrane; GO:0031226 intrinsic component of plasma membrane; GO:0032991 macromo…	GO:0005102 receptor binding; GO:0005178 integrin binding; GO:0005198 structural molecule activity; GO:0005201 extracellular matrix structural constituent; GO:0005488 binding; GO:0005515 protein binding; GO:0030023 extracellular matrix constituent conferring elasticity; GO:0042802 identical protein binding; GO:0044877 macromolecular complex binding; GO:0050839 cell adhesion molecule binding; GO:00…	PF07546; PF00386	EMI domain; C1q domain
P63073	Eukaryotic translation initiation factor 4E OS=Mus musculus OX=10090 GN=Eif4e PE=1 SV=1	Eif4e	1.592	Up	25.053	37.8	8	7	0.663906	1.05684	cytoplasm	K03259	EIF4E; translation initiation factor 4E	map01521 EGFR tyrosine kinase inhibitor resistance; map03013 RNA transport; map04066 HIF-1 signaling pathway; map04150 mTOR signaling pathway; map04151 PI3K-Akt signaling pathway; map04211 Longevity regulating pathway; map04910 Insulin signaling pathway	GO:0000082 G1/S transition of mitotic cell cycle; GO:0000278 mitotic cell cycle; GO:0001662 behavioral fear response; GO:0002209 behavioral defense response; GO:0006403 RNA localization; GO:0006405 RNA export from nucleus; GO:0006406 mRNA export from nucleus; GO:0006412 translation; GO:0006413 translational initiation; GO:0006417 regulation of translation; GO:0006518 peptide metabolic process; GO…	GO:0000932 P-body; GO:0005622 intracellular; GO:0005623 cell; GO:0005737 cytoplasm; GO:0005829 cytosol; GO:0005845 mRNA cap binding complex; GO:0010494 cytoplasmic stress granule; GO:0016281 eukaryotic translation initiation factor 4F complex; GO:0016442 RISC complex; GO:0031332 RNAi effector complex; GO:0032991 macromolecular complex; GO:0033391 chromatoid body; GO:0034518 RNA cap binding comple…	GO:0000339 RNA cap binding; GO:0000340 RNA 7-methylguanosine cap binding; GO:0003676 nucleic acid binding; GO:0003723 RNA binding; GO:0003743 translation initiation factor activity; GO:0005488 binding; GO:0005515 protein binding; GO:0008134 transcription factor binding; GO:0008135 translation factor activity, RNA binding; GO:0019899 enzyme binding; GO:0031369 translation initiation factor binding…	PF01652	Eukaryotic initiation factor 4E	J	KOG1670	Translation initiation factor 4F, cap-binding subunit (eIF-4E) and related cap-binding proteins
Q9D1G2	Phosphomevalonate kinase OS=Mus musculus OX=10090 GN=Pmvk PE=1 SV=3	Pmvk	1.592	Up	21.916	22.9	4	4	0.765593	1.21879	cytoplasm	K13273	PMVK; phosphomevalonate kinase [EC:2.7.4.2]	map00900 Terpenoid backbone biosynthesis; map01100 Metabolic pathways; map04146 Peroxisome	GO:0006066 alcohol metabolic process; GO:0006084 acetyl-CoA metabolic process; GO:0006139 nucleobase-containing compound metabolic process; GO:0006163 purine nucleotide metabolic process; GO:0006629 lipid metabolic process; GO:0006637 acyl-CoA metabolic process; GO:0006644 phospholipid metabolic process; GO:0006694 steroid biosynthetic process; GO:0006695 cholesterol biosynthetic process; GO:0006…	GO:0005622 intracellular; GO:0005623 cell; GO:0005737 cytoplasm; GO:0005777 peroxisome; GO:0005829 cytosol; GO:0042579 microbody; GO:0043226 organelle; GO:0043227 membrane-bounded organelle; GO:0043229 intracellular organelle; GO:0043231 intracellular membrane-bounded organelle; GO:0044424 intracellular part; GO:0044444 cytoplasmic part; GO:0044464 cell part;	GO:0000166 nucleotide binding; GO:0003824 catalytic activity; GO:0004631 phosphomevalonate kinase activity; GO:0005488 binding; GO:0005524 ATP binding; GO:0008144 drug binding; GO:0016301 kinase activity; GO:0016740 transferase activity; GO:0016772 transferase activity, transferring phosphorus-containing groups; GO:0016776 phosphotransferase activity, phosphate group as acceptor; GO:0017076 purin…
P45376	Aldo-keto reductase family 1 member B1 OS=Mus musculus OX=10090 GN=Akr1b1 PE=1 SV=3	Akr1b1	1.591	Up	35.732	39.6	11	11	0.682833	1.08658	cytoplasm	K00011	AKR1B; aldehyde reductase [EC:1.1.1.21]	map00040 Pentose and glucuronate interconversions; map00051 Fructose and mannose metabolism; map00052 Galactose metabolism; map00561 Glycerolipid metabolism; map00790 Folate biosynthesis; map01100 Metabolic pathways	GO:0000003 reproduction; GO:0000302 response to reactive oxygen species; GO:0001101 response to acid chemical; GO:0001655 urogenital system development; GO:0001822 kidney development; GO:0001894 tissue homeostasis; GO:0003008 system process; GO:0003014 renal system process; GO:0003091 renal water homeostasis; GO:0005975 carbohydrate metabolic process; GO:0005996 monosaccharide metabolic process; …	GO:0000323 lytic vacuole; GO:0005576 extracellular region; GO:0005615 extracellular space; GO:0005622 intracellular; GO:0005623 cell; GO:0005634 nucleus; GO:0005654 nucleoplasm; GO:0005737 cytoplasm; GO:0005764 lysosome; GO:0005773 vacuole; GO:0005829 cytosol; GO:0005902 microvillus; GO:0005911 cell-cell junction; GO:0030054 cell junction; GO:0031974 membrane-enclosed lumen; GO:0031981 nuclear lu…	GO:0003824 catalytic activity; GO:0004032 alditol:NADP+ 1-oxidoreductase activity; GO:0004033 aldo-keto reductase (NADP) activity; GO:0008106 alcohol dehydrogenase (NADP+) activity; GO:0009055 electron carrier activity; GO:0016491 oxidoreductase activity; GO:0016614 oxidoreductase activity, acting on CH-OH group of donors; GO:0016616 oxidoreductase activity, acting on the CH-OH group of donors, N…	PF00248	Aldo/keto reductase family	S	KOG1577	Aldo/keto reductase family proteins
Q9JMB0	G kinase-anchoring protein 1 OS=Mus musculus OX=10090 GN=Gkap1 PE=1 SV=1	Gkap1	1.59	Up	41.762	19.4	4	4	0.656295	1.04383	mitochondria,nucleus				GO:0007154 cell communication; GO:0007165 signal transduction; GO:0007186 G-protein coupled receptor signaling pathway; GO:0007187 G-protein coupled receptor signaling pathway, coupled to cyclic nucleotide second messenger; GO:0007199 G-protein coupled receptor signaling pathway coupled to cGMP nucleotide second messenger; GO:0009987 cellular process; GO:0023052 signaling; GO:0050789 regulation o…	GO:0005622 intracellular; GO:0005623 cell; GO:0005737 cytoplasm; GO:0005794 Golgi apparatus; GO:0012505 endomembrane system; GO:0043226 organelle; GO:0043227 membrane-bounded organelle; GO:0043229 intracellular organelle; GO:0043231 intracellular membrane-bounded organelle; GO:0044424 intracellular part; GO:0044444 cytoplasmic part; GO:0044464 cell part;	GO:0005488 binding; GO:0005515 protein binding; GO:0042802 identical protein binding;
Q9ERK4	Exportin-2 OS=Mus musculus OX=10090 GN=Cse1l PE=1 SV=1	Cse1l	1.589	Up	110.45	39.4	28	28	0.710185	1.12839	cytoplasm	K18423	CSE1, CAS, XPO2; exportin-2 (importin alpha re-exporter)		GO:0006606 protein import into nucleus; GO:0006611 protein export from nucleus; GO:0006810 transport; GO:0006886 intracellular protein transport; GO:0006913 nucleocytoplasmic transport; GO:0006915 apoptotic process; GO:0008104 protein localization; GO:0008219 cell death; GO:0008283 cell proliferation; GO:0009987 cellular process; GO:0012501 programmed cell death; GO:0015031 protein transport; GO:…	GO:0005622 intracellular; GO:0005623 cell; GO:0005634 nucleus; GO:0005635 nuclear envelope; GO:0005654 nucleoplasm; GO:0005737 cytoplasm; GO:0005829 cytosol; GO:0012505 endomembrane system; GO:0031967 organelle envelope; GO:0031974 membrane-enclosed lumen; GO:0031975 envelope; GO:0031981 nuclear lumen; GO:0043226 organelle; GO:0043227 membrane-bounded organelle; GO:0043229 intracellular organelle…	GO:0005049 nuclear export signal receptor activity;			UY	KOG1992	Nuclear export receptor CSE1/CAS (importin beta superfamily)
Q3UJP5	Protein C8orf37 homolog OS=Mus musculus OX=10090 PE=1 SV=1	--	1.58	Up	23.848	27.8	4	4	0.7544	1.19171	extracellular				GO:0000902 cell morphogenesis; GO:0000904 cell morphogenesis involved in differentiation; GO:0007275 multicellular organism development; GO:0007399 nervous system development; GO:0008594 photoreceptor cell morphogenesis; GO:0009653 anatomical structure morphogenesis; GO:0009987 cellular process; GO:0016043 cellular component organization; GO:0022008 neurogenesis; GO:0030154 cell differentiation; …	GO:0001917 photoreceptor inner segment; GO:0005622 intracellular; GO:0005623 cell; GO:0005737 cytoplasm; GO:0005829 cytosol; GO:0005886 plasma membrane; GO:0005929 cilium; GO:0016020 membrane; GO:0030054 cell junction; GO:0042995 cell projection; GO:0043226 organelle; GO:0044422 organelle part; GO:0044424 intracellular part; GO:0044441 ciliary part; GO:0044444 cytoplasmic part; GO:0044463 cell pr…
Q5SW19	Clustered mitochondria protein homolog OS=Mus musculus OX=10090 GN=Cluh PE=1 SV=2	Cluh	1.58	Up	148.07	22.2	19	19	0.738145	1.16597	nucleus	K03255	TIF31, CLU1; protein TIF31		GO:0006996 organelle organization; GO:0007005 mitochondrion organization; GO:0009987 cellular process; GO:0016043 cellular component organization; GO:0048311 mitochondrion distribution; GO:0048312 intracellular distribution of mitochondria; GO:0051179 localization; GO:0051640 organelle localization; GO:0051641 cellular localization; GO:0051646 mitochondrion localization; GO:0071840 cellular compo…	GO:0005622 intracellular; GO:0005623 cell; GO:0005737 cytoplasm; GO:0044424 intracellular part; GO:0044464 cell part;	GO:0003676 nucleic acid binding; GO:0003723 RNA binding; GO:0003729 mRNA binding; GO:0005488 binding; GO:0097159 organic cyclic compound binding; GO:1901363 heterocyclic compound binding;	PF13236	Clustered mitochondria	S	KOG1839	Uncharacterized protein CLU1/cluA/TIF31 involved in mitochondrial morphology/distribution, also found associated with eIF-3
Q8K0C4	Lanosterol 14-alpha demethylase OS=Mus musculus OX=10090 GN=Cyp51a1 PE=1 SV=1	Cyp51a1	1.579	Up	56.775	13.9	5	5	0.769129	1.21441	endoplasmic reticulum	K05917	CYP51; sterol 14alpha-demethylase [EC:1.14.14.154 1.14.15.36]	map00100 Steroid biosynthesis; map01100 Metabolic pathways	GO:0006066 alcohol metabolic process; GO:0006629 lipid metabolic process; GO:0006694 steroid biosynthetic process; GO:0006695 cholesterol biosynthetic process; GO:0008152 metabolic process; GO:0008202 steroid metabolic process; GO:0008203 cholesterol metabolic process; GO:0008610 lipid biosynthetic process; GO:0009058 biosynthetic process; GO:0009889 regulation of biosynthetic process; GO:0016125…	GO:0005622 intracellular; GO:0005623 cell; GO:0005737 cytoplasm; GO:0005783 endoplasmic reticulum; GO:0005789 endoplasmic reticulum membrane; GO:0005886 plasma membrane; GO:0012505 endomembrane system; GO:0016020 membrane; GO:0031984 organelle subcompartment; GO:0042175 nuclear outer membrane-endoplasmic reticulum membrane network; GO:0043226 organelle; GO:0043227 membrane-bounded organelle; GO:0…	GO:0003824 catalytic activity; GO:0004497 monooxygenase activity; GO:0005488 binding; GO:0008398 sterol 14-demethylase activity; GO:0016491 oxidoreductase activity; GO:0016705 oxidoreductase activity, acting on paired donors, with incorporation or reduction of molecular oxygen; GO:0016709 oxidoreductase activity, acting on paired donors, with incorporation or reduction of molecular oxygen, NAD(P)…	PF00067	Cytochrome P450	Q	KOG0684	Cytochrome P450
Q9CZ57	5-methylcytosine rRNA methyltransferase NSUN4 OS=Mus musculus OX=10090 GN=Nsun4 PE=1 SV=1	Nsun4	1.577	Up	42.853	11.3	3	3	0.844677	1.33204	mitochondria	K21970	NSUN4; 5-methylcytosine rRNA methyltransferase NSUN4 [EC:2.1.1.-]		GO:0000154 rRNA modification; GO:0001510 RNA methylation; GO:0006139 nucleobase-containing compound metabolic process; GO:0006364 rRNA processing; GO:0006396 RNA processing; GO:0006725 cellular aromatic compound metabolic process; GO:0006807 nitrogen compound metabolic process; GO:0008152 metabolic process; GO:0009451 RNA modification; GO:0009987 cellular process; GO:0010467 gene expression; GO:0…	GO:0000313 organellar ribosome; GO:0000315 organellar large ribosomal subunit; GO:0005622 intracellular; GO:0005623 cell; GO:0005737 cytoplasm; GO:0005739 mitochondrion; GO:0005759 mitochondrial matrix; GO:0005761 mitochondrial ribosome; GO:0005762 mitochondrial large ribosomal subunit; GO:0005840 ribosome; GO:0015934 large ribosomal subunit; GO:0031974 membrane-enclosed lumen; GO:0032991 macromo…	GO:0003824 catalytic activity; GO:0008168 methyltransferase activity; GO:0008169 C-methyltransferase activity; GO:0008173 RNA methyltransferase activity; GO:0008649 rRNA methyltransferase activity; GO:0008757 S-adenosylmethionine-dependent methyltransferase activity; GO:0009383 rRNA (cytosine-C5-)-methyltransferase activity; GO:0016434 rRNA (cytosine) methyltransferase activity; GO:0016740 transf…			J	KOG2198	tRNA cytosine-5-methylases and related enzymes of the NOL1/NOP2/sun superfamily
Q8BTZ7	Mannose-1-phosphate guanyltransferase beta OS=Mus musculus OX=10090 GN=Gmppb PE=1 SV=1	Gmppb	1.576	Up	39.916	17.5	4	4	0.6848	1.0792	mitochondria	K00966	GMPP; mannose-1-phosphate guanylyltransferase [EC:2.7.7.13]	map00051 Fructose and mannose metabolism; map00520 Amino sugar and nucleotide sugar metabolism; map01100 Metabolic pathways	GO:0006139 nucleobase-containing compound metabolic process; GO:0006725 cellular aromatic compound metabolic process; GO:0006807 nitrogen compound metabolic process; GO:0008152 metabolic process; GO:0009058 biosynthetic process; GO:0009225 nucleotide-sugar metabolic process; GO:0009226 nucleotide-sugar biosynthetic process; GO:0009298 GDP-mannose biosynthetic process; GO:0009987 cellular process;…	GO:0005622 intracellular; GO:0005623 cell; GO:0005737 cytoplasm; GO:0044424 intracellular part; GO:0044464 cell part;	GO:0003824 catalytic activity; GO:0004475 mannose-1-phosphate guanylyltransferase activity; GO:0008905 mannose-phosphate guanylyltransferase activity; GO:0016740 transferase activity; GO:0016772 transferase activity, transferring phosphorus-containing groups; GO:0016779 nucleotidyltransferase activity; GO:0070568 guanylyltransferase activity;			M	KOG1322	GDP-mannose pyrophosphorylase/mannose-1-phosphate guanylyltransferase
Q6P5D3	Putative ATP-dependent RNA helicase DHX57 OS=Mus musculus OX=10090 GN=Dhx57 PE=1 SV=2	Dhx57	1.575	Up	155.76	9.9	9	7	0.755438	1.18986	nucleus	K13026	DHX57; ATP-dependent RNA helicase DHX57 [EC:3.6.4.13]		GO:0006139 nucleobase-containing compound metabolic process; GO:0006396 RNA processing; GO:0006725 cellular aromatic compound metabolic process; GO:0006807 nitrogen compound metabolic process; GO:0008152 metabolic process; GO:0009987 cellular process; GO:0010467 gene expression; GO:0016070 RNA metabolic process; GO:0034641 cellular nitrogen compound metabolic process; GO:0043170 macromolecule met…	GO:0005622 intracellular; GO:0005623 cell; GO:0005737 cytoplasm; GO:0005739 mitochondrion; GO:0043226 organelle; GO:0043227 membrane-bounded organelle; GO:0043229 intracellular organelle; GO:0043231 intracellular membrane-bounded organelle; GO:0044424 intracellular part; GO:0044444 cytoplasmic part; GO:0044464 cell part;	GO:0003676 nucleic acid binding; GO:0003723 RNA binding; GO:0003724 RNA helicase activity; GO:0003824 catalytic activity; GO:0004004 ATP-dependent RNA helicase activity; GO:0004386 helicase activity; GO:0005488 binding; GO:0008026 ATP-dependent helicase activity; GO:0008186 RNA-dependent ATPase activity; GO:0016462 pyrophosphatase activity; GO:0016787 hydrolase activity; GO:0016817 hydrolase acti…	PF05773; PF00270; PF04408; PF07717	RWD domain; DEAD/DEAH box helicase; Helicase associated domain (HA2); Oligonucleotide/oligosaccharide-binding (OB)-fold	A	KOG0920	ATP-dependent RNA helicase A
Q6PIP5	NudC domain-containing protein 1 OS=Mus musculus OX=10090 GN=Nudcd1 PE=1 SV=2	Nudcd1	1.574	Up	66.704	46.9	17	17	0.729138	1.1476	cytoplasm					GO:0005622 intracellular; GO:0005623 cell; GO:0005634 nucleus; GO:0005654 nucleoplasm; GO:0005737 cytoplasm; GO:0005829 cytosol; GO:0031974 membrane-enclosed lumen; GO:0031981 nuclear lumen; GO:0043226 organelle; GO:0043227 membrane-bounded organelle; GO:0043229 intracellular organelle; GO:0043231 intracellular membrane-bounded organelle; GO:0043233 organelle lumen; GO:0044422 organelle part; GO:…		PF04969	CS domain	S	KOG4379	Uncharacterized conserved protein (tumor antigen CML66 in humans)
Q8BMI3	ADP-ribosylation factor-binding protein GGA3 OS=Mus musculus OX=10090 GN=Gga3 PE=1 SV=2	Gga3	1.574	Up	77.972	11	4	4	0.582754	0.917115	nucleus	K12404	GGA; ADP-ribosylation factor-binding protein GGA	map04142 Lysosome	GO:0006807 nitrogen compound metabolic process; GO:0006810 transport; GO:0006886 intracellular protein transport; GO:0008104 protein localization; GO:0008152 metabolic process; GO:0009893 positive regulation of metabolic process; GO:0009894 regulation of catabolic process; GO:0009896 positive regulation of catabolic process; GO:0009987 cellular process; GO:0010604 positive regulation of macromole…	GO:0005622 intracellular; GO:0005623 cell; GO:0005737 cytoplasm; GO:0005768 endosome; GO:0005769 early endosome; GO:0005794 Golgi apparatus; GO:0005802 trans-Golgi network; GO:0010008 endosome membrane; GO:0012505 endomembrane system; GO:0016020 membrane; GO:0031090 organelle membrane; GO:0031410 cytoplasmic vesicle; GO:0031901 early endosome membrane; GO:0031982 vesicle; GO:0031984 organelle sub…	GO:0005488 binding; GO:0005515 protein binding; GO:0019899 enzyme binding; GO:0030306 ADP-ribosylation factor binding; GO:0031267 small GTPase binding; GO:0051020 GTPase binding;	PF00790; PF03127; PF02883	VHS domain; GAT domain; Adaptin C-terminal domain	U	KOG1087	Cytosolic sorting protein GGA2/TOM1
Q9QXK2	E3 ubiquitin-protein ligase RAD18 OS=Mus musculus OX=10090 GN=Rad18 PE=1 SV=2	Rad18	1.573	Up	57.412	10.2	3	3	0.769756	1.21088	nucleus	K10627	RAD18; E3 ubiquitin-protein ligase RAD18 [EC:2.3.2.27]		GO:0000003 reproduction; GO:0000018 regulation of DNA recombination; GO:0006139 nucleobase-containing compound metabolic process; GO:0006259 DNA metabolic process; GO:0006281 DNA repair; GO:0006301 postreplication repair; GO:0006464 cellular protein modification process; GO:0006513 protein monoubiquitination; GO:0006725 cellular aromatic compound metabolic process; GO:0006807 nitrogen compound me…	GO:0000151 ubiquitin ligase complex; GO:0000785 chromatin; GO:0000803 sex chromosome; GO:0001741 XY body; GO:0005622 intracellular; GO:0005623 cell; GO:0005634 nucleus; GO:0005654 nucleoplasm; GO:0005657 replication fork; GO:0005694 chromosome; GO:0005813 centrosome; GO:0005815 microtubule organizing center; GO:0005856 cytoskeleton; GO:0015630 microtubule cytoskeleton; GO:0016234 inclusion body; …	GO:0000217 DNA secondary structure binding; GO:0000403 Y-form DNA binding; GO:0003676 nucleic acid binding; GO:0003677 DNA binding; GO:0003684 damaged DNA binding; GO:0003824 catalytic activity; GO:0004842 ubiquitin-protein transferase activity; GO:0005488 binding; GO:0005515 protein binding; GO:0008094 DNA-dependent ATPase activity; GO:0016462 pyrophosphatase activity; GO:0016740 transferase act…	PF13923	Zinc finger, C3HC4 type (RING finger)	L	KOG0287	Postreplication repair protein RAD18
Q80V62	Fanconi anemia group D2 protein homolog OS=Mus musculus OX=10090 GN=Fancd2 PE=1 SV=2	Fancd2	1.571	Up	163.62	3.4	3	3	0.769246	1.20821	nucleus	K10891	FANCD2; fanconi anemia group D2 protein	map03460 Fanconi anemia pathway	GO:0000003 reproduction; GO:0000280 nuclear division; GO:0002682 regulation of immune system process; GO:0002694 regulation of leukocyte activation; GO:0006139 nucleobase-containing compound metabolic process; GO:0006259 DNA metabolic process; GO:0006281 DNA repair; GO:0006355 regulation of transcription, DNA-templated; GO:0006725 cellular aromatic compound metabolic process; GO:0006807 nitrogen …	GO:0000793 condensed chromosome; GO:0005622 intracellular; GO:0005623 cell; GO:0005634 nucleus; GO:0005654 nucleoplasm; GO:0005694 chromosome; GO:0005730 nucleolus; GO:0005737 cytoplasm; GO:0005829 cytosol; GO:0016604 nuclear body; GO:0031974 membrane-enclosed lumen; GO:0031981 nuclear lumen; GO:0043226 organelle; GO:0043227 membrane-bounded organelle; GO:0043228 non-membrane-bounded organelle; G…	GO:0005488 binding; GO:0005515 protein binding; GO:0019899 enzyme binding; GO:0070182 DNA polymerase binding;			S	KOG4712	Uncharacterized conserved protein
Q99KD5	Protein unc-45 homolog A OS=Mus musculus OX=10090 GN=Unc45a PE=1 SV=2	Unc45a	1.571	Up	103.45	14.5	9	9	0.742544	1.16685	cytoplasm	K21991	UNC45; protein unc-45		GO:0006457 protein folding; GO:0009987 cellular process; GO:0061077 chaperone-mediated protein folding;	GO:0005622 intracellular; GO:0005623 cell; GO:0005634 nucleus; GO:0005654 nucleoplasm; GO:0005737 cytoplasm; GO:0005794 Golgi apparatus; GO:0005829 cytosol; GO:0012505 endomembrane system; GO:0016604 nuclear body; GO:0016607 nuclear speck; GO:0031974 membrane-enclosed lumen; GO:0031981 nuclear lumen; GO:0043226 organelle; GO:0043227 membrane-bounded organelle; GO:0043229 intracellular organelle; …	GO:0005488 binding; GO:0005515 protein binding; GO:0031072 heat shock protein binding; GO:0051879 Hsp90 protein binding;			DO	KOG4151	Myosin assembly protein/sexual cycle protein and related proteins
Q06335	Amyloid-like protein 2 OS=Mus musculus OX=10090 GN=Aplp2 PE=1 SV=4	Aplp2	1.569	Up	80.466	11.3	6	6	0.810899	1.27224	plasma membrane	K08117	APLP2; amyloid-like protein 2		GO:0000003 reproduction; GO:0001932 regulation of protein phosphorylation; GO:0001967 suckling behavior; GO:0002576 platelet degranulation; GO:0003008 system process; GO:0006066 alcohol metabolic process; GO:0006464 cellular protein modification process; GO:0006629 lipid metabolic process; GO:0006807 nitrogen compound metabolic process; GO:0006810 transport; GO:0006873 cellular ion homeostasis; G…	GO:0005622 intracellular; GO:0005623 cell; GO:0005634 nucleus; GO:0005737 cytoplasm; GO:0005783 endoplasmic reticulum; GO:0005788 endoplasmic reticulum lumen; GO:0005886 plasma membrane; GO:0012505 endomembrane system; GO:0012506 vesicle membrane; GO:0016020 membrane; GO:0016021 integral component of membrane; GO:0030141 secretory granule; GO:0030659 cytoplasmic vesicle membrane; GO:0030667 secre…	GO:0003676 nucleic acid binding; GO:0003677 DNA binding; GO:0005488 binding; GO:0005515 protein binding; GO:0042802 identical protein binding; GO:0097159 organic cyclic compound binding; GO:1901363 heterocyclic compound binding;	PF02177; PF12924; PF12925	Amyloid A4 N-terminal heparin-binding; Copper-binding of amyloid precursor, CuBD; E2 domain of amyloid precursor protein	S	KOG4295	Serine proteinase inhibitor (KU family)
Q80W54	CAAX prenyl protease 1 homolog OS=Mus musculus OX=10090 GN=Zmpste24 PE=1 SV=2	Zmpste24	1.565	Up	54.734	28.6	11	11	0.795484	1.24524	plasma membrane	K06013	STE24; STE24 endopeptidase [EC:3.4.24.84]	map00900 Terpenoid backbone biosynthesis	GO:0006508 proteolysis; GO:0006807 nitrogen compound metabolic process; GO:0006996 organelle organization; GO:0006997 nucleus organization; GO:0006998 nuclear envelope organization; GO:0008152 metabolic process; GO:0009056 catabolic process; GO:0009057 macromolecule catabolic process; GO:0009987 cellular process; GO:0010256 endomembrane system organization; GO:0010467 gene expression; GO:0016043 …	GO:0005622 intracellular; GO:0005623 cell; GO:0005737 cytoplasm; GO:0005783 endoplasmic reticulum; GO:0005789 endoplasmic reticulum membrane; GO:0012505 endomembrane system; GO:0016020 membrane; GO:0016021 integral component of membrane; GO:0030176 integral component of endoplasmic reticulum membrane; GO:0031224 intrinsic component of membrane; GO:0031227 intrinsic component of endoplasmic reticu…	GO:0003824 catalytic activity; GO:0004175 endopeptidase activity; GO:0004222 metalloendopeptidase activity; GO:0008233 peptidase activity; GO:0008235 metalloexopeptidase activity; GO:0008237 metallopeptidase activity; GO:0008238 exopeptidase activity; GO:0016787 hydrolase activity; GO:0070011 peptidase activity, acting on L-amino acid peptides;	PF01435	Peptidase family M48	O	KOG2719	Metalloprotease
Q8BGB7	Enolase-phosphatase E1 OS=Mus musculus OX=10090 GN=Enoph1 PE=1 SV=1	Enoph1	1.565	Up	28.6	13.2	2	2	0.486058	0.760747	mitochondria	K09880	mtnC, ENOPH1; enolase-phosphatase E1 [EC:3.1.3.77]	map00270 Cysteine and methionine metabolism; map01100 Metabolic pathways	GO:0000096 sulfur amino acid metabolic process; GO:0000097 sulfur amino acid biosynthetic process; GO:0006082 organic acid metabolic process; GO:0006520 cellular amino acid metabolic process; GO:0006555 methionine metabolic process; GO:0006790 sulfur compound metabolic process; GO:0006793 phosphorus metabolic process; GO:0006796 phosphate-containing compound metabolic process; GO:0006807 nitrogen…	GO:0005622 intracellular; GO:0005623 cell; GO:0005737 cytoplasm; GO:0005829 cytosol; GO:0044424 intracellular part; GO:0044444 cytoplasmic part; GO:0044464 cell part;	GO:0003824 catalytic activity; GO:0016787 hydrolase activity; GO:0016788 hydrolase activity, acting on ester bonds; GO:0016791 phosphatase activity; GO:0042578 phosphoric ester hydrolase activity; GO:0043874 acireductone synthase activity;			E	KOG2630	Enolase-phosphatase E-1
O89110	Caspase-8 OS=Mus musculus OX=10090 GN=Casp8 PE=1 SV=1	Casp8	1.564	Up	55.356	27.1	9	9	0.641787	1.00346	cytoplasm	K04398	CASP8; caspase 8 [EC:3.4.22.61]	map01524 Platinum drug resistance; map04115 p53 signaling pathway; map04210 Apoptosis; map04214 Apoptosis - fly; map04215 Apoptosis - multiple species; map04217 Necroptosis; map04620 Toll-like receptor signaling pathway; map04621 NOD-like receptor signaling pathway; map04622 RIG-I-like receptor signaling pathway; map04624 Toll and Imd signaling pathway; map04625 C-type lectin receptor signaling p…	GO:0000003 reproduction; GO:0001525 angiogenesis; GO:0001568 blood vessel development; GO:0001701 in utero embryonic development; GO:0001775 cell activation; GO:0001838 embryonic epithelial tube formation; GO:0001841 neural tube formation; GO:0001890 placenta development; GO:0001892 embryonic placenta development; GO:0001944 vasculature development; GO:0001959 regulation of cytokine-mediated sign…	GO:0005622 intracellular; GO:0005623 cell; GO:0005634 nucleus; GO:0005654 nucleoplasm; GO:0005737 cytoplasm; GO:0005739 mitochondrion; GO:0005740 mitochondrial envelope; GO:0005741 mitochondrial outer membrane; GO:0005829 cytosol; GO:0005856 cytoskeleton; GO:0005886 plasma membrane; GO:0016020 membrane; GO:0019867 outer membrane; GO:0030684 preribosome; GO:0030686 90S preribosome; GO:0030687 prer…	GO:0003824 catalytic activity; GO:0004175 endopeptidase activity; GO:0004197 cysteine-type endopeptidase activity; GO:0005102 receptor binding; GO:0005123 death receptor binding; GO:0005126 cytokine receptor binding; GO:0005164 tumor necrosis factor receptor binding; GO:0005488 binding; GO:0005515 protein binding; GO:0008233 peptidase activity; GO:0008234 cysteine-type peptidase activity; GO:0016…	PF01335; PF00656	Death effector domain; Caspase domain	D	KOG3573	Caspase, apoptotic cysteine protease
Q64105	Sepiapterin reductase OS=Mus musculus OX=10090 GN=Spr PE=1 SV=1	Spr	1.564	Up	27.883	46.7	8	8	0.561891	0.878851	extracellular	K00072	SPR; sepiapterin reductase [EC:1.1.1.153]	map00790 Folate biosynthesis; map01100 Metabolic pathways	GO:0000902 cell morphogenesis; GO:0000904 cell morphogenesis involved in differentiation; GO:0001505 regulation of neurotransmitter levels; GO:0006066 alcohol metabolic process; GO:0006082 organic acid metabolic process; GO:0006520 cellular amino acid metabolic process; GO:0006558 L-phenylalanine metabolic process; GO:0006584 catecholamine metabolic process; GO:0006725 cellular aromatic compound …	GO:0005622 intracellular; GO:0005623 cell; GO:0005634 nucleus; GO:0005654 nucleoplasm; GO:0005737 cytoplasm; GO:0005829 cytosol; GO:0031974 membrane-enclosed lumen; GO:0031981 nuclear lumen; GO:0043226 organelle; GO:0043227 membrane-bounded organelle; GO:0043229 intracellular organelle; GO:0043231 intracellular membrane-bounded organelle; GO:0043233 organelle lumen; GO:0044422 organelle part; GO:…	GO:0000166 nucleotide binding; GO:0003824 catalytic activity; GO:0004033 aldo-keto reductase (NADP) activity; GO:0004757 sepiapterin reductase activity; GO:0005488 binding; GO:0005515 protein binding; GO:0016491 oxidoreductase activity; GO:0016614 oxidoreductase activity, acting on CH-OH group of donors; GO:0016616 oxidoreductase activity, acting on the CH-OH group of donors, NAD or NADP as accep…	PF00106	short chain dehydrogenase	Q	KOG1204	Predicted dehydrogenase
Q8R3F5	Malonyl-CoA-acyl carrier protein transacylase, mitochondrial OS=Mus musculus OX=10090 GN=Mcat PE=1 SV=3	Mcat	1.563	Up	41.928	37	8	8	0.761753	1.1908	nucleus	K00645	fabD, MCAT, MCT1; [acyl-carrier-protein] S-malonyltransferase [EC:2.3.1.39]	map00061 Fatty acid biosynthesis; map01100 Metabolic pathways; map01212 Fatty acid metabolism	GO:0006082 organic acid metabolic process; GO:0006629 lipid metabolic process; GO:0006631 fatty acid metabolic process; GO:0006633 fatty acid biosynthetic process; GO:0006635 fatty acid beta-oxidation; GO:0008152 metabolic process; GO:0008610 lipid biosynthetic process; GO:0009056 catabolic process; GO:0009058 biosynthetic process; GO:0009062 fatty acid catabolic process; GO:0009987 cellular proc…	GO:0005622 intracellular; GO:0005623 cell; GO:0005737 cytoplasm; GO:0005739 mitochondrion; GO:0005759 mitochondrial matrix; GO:0031974 membrane-enclosed lumen; GO:0043226 organelle; GO:0043227 membrane-bounded organelle; GO:0043229 intracellular organelle; GO:0043231 intracellular membrane-bounded organelle; GO:0043233 organelle lumen; GO:0044422 organelle part; GO:0044424 intracellular part; GO:…	GO:0003824 catalytic activity; GO:0004312 fatty acid synthase activity; GO:0004314 [acyl-carrier-protein] S-malonyltransferase activity; GO:0016417 S-acyltransferase activity; GO:0016419 S-malonyltransferase activity; GO:0016420 malonyltransferase activity; GO:0016740 transferase activity; GO:0016746 transferase activity, transferring acyl groups; GO:0016747 transferase activity, transferring acy…	PF00698	Acyl transferase domain	I	KOG2926	Malonyl-CoA:ACP transacylase
P97372	Proteasome activator complex subunit 2 OS=Mus musculus OX=10090 GN=Psme2 PE=1 SV=4	Psme2	1.562	Up	27.057	51.5	10	10	0.398623	0.62277	cytoplasm	K06697	PSME2; proteasome activator subunit 2 (PA28 beta)	map03050 Proteasome; map04612 Antigen processing and presentation	GO:0002376 immune system process; GO:0007346 regulation of mitotic cell cycle; GO:0009893 positive regulation of metabolic process; GO:0009894 regulation of catabolic process; GO:0010564 regulation of cell cycle process; GO:0010604 positive regulation of macromolecule metabolic process; GO:0010950 positive regulation of endopeptidase activity; GO:0010952 positive regulation of peptidase activity;…	GO:0000502 proteasome complex; GO:0005622 intracellular; GO:0005623 cell; GO:0005737 cytoplasm; GO:0032991 macromolecular complex; GO:0044424 intracellular part; GO:0044464 cell part; GO:1902494 catalytic complex; GO:1905368 peptidase complex; GO:1905369 endopeptidase complex;	GO:0005488 binding; GO:0005515 protein binding; GO:0008047 enzyme activator activity; GO:0016504 peptidase activator activity; GO:0030234 enzyme regulator activity; GO:0042802 identical protein binding; GO:0061133 endopeptidase activator activity; GO:0061134 peptidase regulator activity; GO:0061135 endopeptidase regulator activity; GO:0098772 molecular function regulator;			O	KOG4470	Proteasome activator subunit
Q6A0A2	La-related protein 4B OS=Mus musculus OX=10090 GN=Larp4b PE=1 SV=2	Larp4b	1.562	Up	81.626	5.8	3	3	0.737495	1.15166	nucleus	K18763	LARP4; la-related protein 4		GO:0006417 regulation of translation; GO:0009889 regulation of biosynthetic process; GO:0009891 positive regulation of biosynthetic process; GO:0009893 positive regulation of metabolic process; GO:0010468 regulation of gene expression; GO:0010556 regulation of macromolecule biosynthetic process; GO:0010557 positive regulation of macromolecule biosynthetic process; GO:0010604 positive regulation o…	GO:0005622 intracellular; GO:0005623 cell; GO:0005634 nucleus; GO:0005730 nucleolus; GO:0005737 cytoplasm; GO:0005829 cytosol; GO:0005840 ribosome; GO:0005844 polysome; GO:0010494 cytoplasmic stress granule; GO:0031974 membrane-enclosed lumen; GO:0031981 nuclear lumen; GO:0032991 macromolecular complex; GO:0035770 ribonucleoprotein granule; GO:0036464 cytoplasmic ribonucleoprotein granule; GO:004…		PF05383	La domain	T	KOG2591	c-Mpl binding protein, contains La domain
Q8VBW6	NEDD8-activating enzyme E1 regulatory subunit OS=Mus musculus OX=10090 GN=Nae1 PE=1 SV=1	Nae1	1.561	Up	60.273	33.1	10	10	0.493536	0.770171	cytoplasm	K04532	NAE1, APPBP1; amyloid beta precursor protein binding protein 1	map05010 Alzheimer disease	GO:0000075 cell cycle checkpoint; GO:0000076 DNA replication checkpoint; GO:0000278 mitotic cell cycle; GO:0006464 cellular protein modification process; GO:0006807 nitrogen compound metabolic process; GO:0006915 apoptotic process; GO:0007049 cell cycle; GO:0007093 mitotic cell cycle checkpoint; GO:0007154 cell communication; GO:0007165 signal transduction; GO:0007346 regulation of mitotic cell c…	GO:0005622 intracellular; GO:0005623 cell; GO:0005737 cytoplasm; GO:0005829 cytosol; GO:0044424 intracellular part; GO:0044444 cytoplasmic part; GO:0044464 cell part;	GO:0003824 catalytic activity; GO:0005488 binding; GO:0005515 protein binding; GO:0008641 small protein activating enzyme activity; GO:0016874 ligase activity; GO:0016877 ligase activity, forming carbon-sulfur bonds; GO:0019781 NEDD8 activating enzyme activity; GO:0019899 enzyme binding; GO:0031625 ubiquitin protein ligase binding; GO:0044389 ubiquitin-like protein ligase binding; GO:0046982 prot…	PF00899	ThiF family	O	KOG2016	NEDD8-activating complex, APP-BP1/UBA5 component
B1AQJ2	Ubiquitin carboxyl-terminal hydrolase 36 OS=Mus musculus OX=10090 GN=Usp36 PE=1 SV=1	Usp36	1.56	Up	119.91	4.4	3	3	0.853475	1.33132	nucleus	K11855	USP36_42; ubiquitin carboxyl-terminal hydrolase 36/42 [EC:3.4.19.12]		GO:0006325 chromatin organization; GO:0006464 cellular protein modification process; GO:0006508 proteolysis; GO:0006807 nitrogen compound metabolic process; GO:0006996 organelle organization; GO:0006997 nucleus organization; GO:0007000 nucleolus organization; GO:0008152 metabolic process; GO:0009892 negative regulation of metabolic process; GO:0009894 regulation of catabolic process; GO:0009895 n…	GO:0005622 intracellular; GO:0005623 cell; GO:0005634 nucleus; GO:0005654 nucleoplasm; GO:0005730 nucleolus; GO:0005737 cytoplasm; GO:0016604 nuclear body; GO:0016607 nuclear speck; GO:0031974 membrane-enclosed lumen; GO:0031981 nuclear lumen; GO:0043226 organelle; GO:0043227 membrane-bounded organelle; GO:0043228 non-membrane-bounded organelle; GO:0043229 intracellular organelle; GO:0043231 intr…	GO:0003824 catalytic activity; GO:0004843 thiol-dependent ubiquitin-specific protease activity; GO:0008233 peptidase activity; GO:0008234 cysteine-type peptidase activity; GO:0016787 hydrolase activity; GO:0019783 ubiquitin-like protein-specific protease activity; GO:0036459 thiol-dependent ubiquitinyl hydrolase activity; GO:0070011 peptidase activity, acting on L-amino acid peptides; GO:0101005 …			O	KOG1865	Ubiquitin carboxyl-terminal hydrolase
Q9D1H6	NADH dehydrogenase [ubiquinone] 1 alpha subcomplex assembly factor 4 OS=Mus musculus OX=10090 GN=Ndufaf4 PE=1 SV=1	Ndufaf4	1.559	Up	20.082	23.1	3	3	0.797655	1.24341	mitochondria	K18161	NDUFAF4; NADH dehydrogenase [ubiquinone] 1 alpha subcomplex assembly factor 4	map04714 Thermogenesis	GO:0006996 organelle organization; GO:0007005 mitochondrion organization; GO:0008284 positive regulation of cell proliferation; GO:0009987 cellular process; GO:0010257 NADH dehydrogenase complex assembly; GO:0010941 regulation of cell death; GO:0016043 cellular component organization; GO:0022607 cellular component assembly; GO:0032981 mitochondrial respiratory chain complex I assembly; GO:0033108…	GO:0005622 intracellular; GO:0005623 cell; GO:0005737 cytoplasm; GO:0005739 mitochondrion; GO:0005740 mitochondrial envelope; GO:0005743 mitochondrial inner membrane; GO:0016020 membrane; GO:0019866 organelle inner membrane; GO:0031090 organelle membrane; GO:0031966 mitochondrial membrane; GO:0031967 organelle envelope; GO:0031975 envelope; GO:0043226 organelle; GO:0043227 membrane-bounded organe…				S	KOG4481	Uncharacterized conserved protein
Q9JHR7	Insulin-degrading enzyme OS=Mus musculus OX=10090 GN=Ide PE=1 SV=1	Ide	1.559	Up	117.77	26	21	21	0.675611	1.05338	mitochondria	K01408	IDE, ide; insulysin [EC:3.4.24.56]	map05010 Alzheimer disease	GO:0006508 proteolysis; GO:0006518 peptide metabolic process; GO:0006605 protein targeting; GO:0006625 protein targeting to peroxisome; GO:0006807 nitrogen compound metabolic process; GO:0006810 transport; GO:0006886 intracellular protein transport; GO:0006996 organelle organization; GO:0007031 peroxisome organization; GO:0007154 cell communication; GO:0007165 signal transduction; GO:0007166 cell…	GO:0000502 proteasome complex; GO:0005576 extracellular region; GO:0005615 extracellular space; GO:0005622 intracellular; GO:0005623 cell; GO:0005634 nucleus; GO:0005737 cytoplasm; GO:0005739 mitochondrion; GO:0005777 peroxisome; GO:0005782 peroxisomal matrix; GO:0005829 cytosol; GO:0009986 cell surface; GO:0031597 cytosolic proteasome complex; GO:0031907 microbody lumen; GO:0031974 membrane-encl…	GO:0000166 nucleotide binding; GO:0001540 beta-amyloid binding; GO:0003824 catalytic activity; GO:0004175 endopeptidase activity; GO:0004222 metalloendopeptidase activity; GO:0005102 receptor binding; GO:0005488 binding; GO:0005515 protein binding; GO:0005524 ATP binding; GO:0008144 drug binding; GO:0008233 peptidase activity; GO:0008237 metallopeptidase activity; GO:0008270 zinc ion binding; GO:…	PF05193	Peptidase M16 inactive domain	O	KOG0959	N-arginine dibasic convertase NRD1 and related Zn2+-dependent endopeptidases, insulinase superfamily
P70698	CTP synthase 1 OS=Mus musculus OX=10090 GN=Ctps1 PE=1 SV=2	Ctps1	1.555	Up	66.682	53.6	25	23	0.790016	1.22885	cytoplasm	K01937	pyrG, CTPS; CTP synthase [EC:6.3.4.2]	map00240 Pyrimidine metabolism; map01100 Metabolic pathways	GO:0001775 cell activation; GO:0002376 immune system process; GO:0006139 nucleobase-containing compound metabolic process; GO:0006213 pyrimidine nucleoside metabolic process; GO:0006220 pyrimidine nucleotide metabolic process; GO:0006221 pyrimidine nucleotide biosynthetic process; GO:0006241 CTP biosynthetic process; GO:0006725 cellular aromatic compound metabolic process; GO:0006753 nucleoside p…	GO:0005622 intracellular; GO:0005623 cell; GO:0005737 cytoplasm; GO:0005829 cytosol; GO:0044424 intracellular part; GO:0044444 cytoplasmic part; GO:0044464 cell part;	GO:0003824 catalytic activity; GO:0003883 CTP synthase activity; GO:0005488 binding; GO:0005515 protein binding; GO:0016874 ligase activity; GO:0016879 ligase activity, forming carbon-nitrogen bonds; GO:0042802 identical protein binding;	PF06418; PF00117	CTP synthase N-terminus; Glutamine amidotransferase class-I	F	KOG2387	CTP synthase (UTP-ammonia lyase)
Q9R233	Tapasin OS=Mus musculus OX=10090 GN=Tapbp PE=1 SV=2	Tapbp	1.555	Up	49.736	5.8	2	2	0.855008	1.32968	plasma membrane	K08058	TAPBP; TAP binding protein (tapasin)	map04612 Antigen processing and presentation; map05163 Human cytomegalovirus infection; map05168 Herpes simplex virus 1 infection; map05169 Epstein-Barr virus infection; map05170 Human immunodeficiency virus 1 infection	GO:0002376 immune system process; GO:0002474 antigen processing and presentation of peptide antigen via MHC class I; GO:0002478 antigen processing and presentation of exogenous peptide antigen; GO:0002479 antigen processing and presentation of exogenous peptide antigen via MHC class I, TAP-dependent; GO:0006518 peptide metabolic process; GO:0006807 nitrogen compound metabolic process; GO:0006810 …	GO:0000139 Golgi membrane; GO:0005622 intracellular; GO:0005623 cell; GO:0005737 cytoplasm; GO:0005783 endoplasmic reticulum; GO:0005789 endoplasmic reticulum membrane; GO:0005793 endoplasmic reticulum-Golgi intermediate compartment; GO:0005794 Golgi apparatus; GO:0005886 plasma membrane; GO:0005887 integral component of plasma membrane; GO:0012505 endomembrane system; GO:0012506 vesicle membrane…	GO:0003823 antigen binding; GO:0003824 catalytic activity; GO:0005102 receptor binding; GO:0005215 transporter activity; GO:0005488 binding; GO:0005515 protein binding; GO:0015399 primary active transmembrane transporter activity; GO:0015405 P-P-bond-hydrolysis-driven transmembrane transporter activity; GO:0015433 peptide antigen-transporting ATPase activity; GO:0015440 peptide-transporting ATPas…	PF07654	Immunoglobulin C1-set domain
P50431	Serine hydroxymethyltransferase, cytosolic OS=Mus musculus OX=10090 GN=Shmt1 PE=1 SV=3	Shmt1	1.554	Up	52.6	47.3	15	14	0.685266	1.06505	cytoplasm	K00600	glyA, SHMT; glycine hydroxymethyltransferase [EC:2.1.2.1]	map00260 Glycine, serine and threonine metabolism; map00630 Glyoxylate and dicarboxylate metabolism; map00670 One carbon pool by folate; map01100 Metabolic pathways; map01200 Carbon metabolism; map01230 Biosynthesis of amino acids; map01523 Antifolate resistance	GO:0001101 response to acid chemical; GO:0001505 regulation of neurotransmitter levels; GO:0006082 organic acid metabolic process; GO:0006139 nucleobase-containing compound metabolic process; GO:0006144 purine nucleobase metabolic process; GO:0006220 pyrimidine nucleotide metabolic process; GO:0006221 pyrimidine nucleotide biosynthetic process; GO:0006231 dTMP biosynthetic process; GO:0006417 reg…	GO:0005622 intracellular; GO:0005623 cell; GO:0005634 nucleus; GO:0005737 cytoplasm; GO:0005829 cytosol; GO:0043226 organelle; GO:0043227 membrane-bounded organelle; GO:0043229 intracellular organelle; GO:0043231 intracellular membrane-bounded organelle; GO:0044424 intracellular part; GO:0044444 cytoplasmic part; GO:0044464 cell part;	GO:0000900 translation repressor activity, nucleic acid binding; GO:0003676 nucleic acid binding; GO:0003723 RNA binding; GO:0003729 mRNA binding; GO:0003824 catalytic activity; GO:0004372 glycine hydroxymethyltransferase activity; GO:0004793 threonine aldolase activity; GO:0005488 binding; GO:0005515 protein binding; GO:0008144 drug binding; GO:0008732 L-allo-threonine aldolase activity; GO:0016…	PF00464	Serine hydroxymethyltransferase	E	KOG2467	Glycine/serine hydroxymethyltransferase
Q8C3S2	Transport and Golgi organization protein 6 homolog OS=Mus musculus OX=10090 GN=Tango6 PE=1 SV=1	Tango6	1.553	Up	118.73	8.5	6	6	0.722274	1.12171	plasma membrane									S	KOG4653	Uncharacterized conserved protein
A3KGB4	TBC1 domain family member 8B OS=Mus musculus OX=10090 GN=Tbc1d8b PE=1 SV=1	Tbc1d8b	1.552	Up	127.89	14.4	10	10	0.790851	1.22711	cytoplasm	K19951	TBC1D8_9; TBC1 domain family member 8/9		GO:0006810 transport; GO:0006886 intracellular protein transport; GO:0008104 protein localization; GO:0015031 protein transport; GO:0015833 peptide transport; GO:0031338 regulation of vesicle fusion; GO:0032879 regulation of localization; GO:0033036 macromolecule localization; GO:0033043 regulation of organelle organization; GO:0034613 cellular protein localization; GO:0042886 amide transport; GO…	GO:0005622 intracellular; GO:0005623 cell; GO:0012505 endomembrane system; GO:0044464 cell part;	GO:0005096 GTPase activator activity; GO:0005488 binding; GO:0005515 protein binding; GO:0008047 enzyme activator activity; GO:0017016 Ras GTPase binding; GO:0017137 Rab GTPase binding; GO:0019899 enzyme binding; GO:0030234 enzyme regulator activity; GO:0030695 GTPase regulator activity; GO:0031267 small GTPase binding; GO:0051020 GTPase binding; GO:0060589 nucleoside-triphosphatase regulator act…	PF02893	GRAM domain	S	KOG4347	GTPase-activating protein VRP
P01887	Beta-2-microglobulin OS=Mus musculus OX=10090 GN=B2m PE=1 SV=2	B2m	1.552	Up	13.779	16	2	2	0.772141	1.19847	extracellular	K08055	B2M; beta-2-microglobulin	map04612 Antigen processing and presentation; map05163 Human cytomegalovirus infection; map05166 Human T-cell leukemia virus 1 infection; map05168 Herpes simplex virus 1 infection; map05169 Epstein-Barr virus infection; map05170 Human immunodeficiency virus 1 infection	GO:0000041 transition metal ion transport; GO:0001775 cell activation; GO:0001817 regulation of cytokine production; GO:0001819 positive regulation of cytokine production; GO:0001910 regulation of leukocyte mediated cytotoxicity; GO:0001912 positive regulation of leukocyte mediated cytotoxicity; GO:0001914 regulation of T cell mediated cytotoxicity; GO:0001916 positive regulation of T cell mediat…	GO:0000139 Golgi membrane; GO:0005576 extracellular region; GO:0005615 extracellular space; GO:0005622 intracellular; GO:0005623 cell; GO:0005737 cytoplasm; GO:0005768 endosome; GO:0005769 early endosome; GO:0005783 endoplasmic reticulum; GO:0005788 endoplasmic reticulum lumen; GO:0005794 Golgi apparatus; GO:0005798 Golgi-associated vesicle; GO:0005829 cytosol; GO:0005886 plasma membrane; GO:0009…	GO:0005488 binding; GO:0005515 protein binding; GO:0042802 identical protein binding;	PF07654	Immunoglobulin C1-set domain
Q8CHT1	Ephexin-1 OS=Mus musculus OX=10090 GN=Ngef PE=1 SV=1	Ngef	1.552	Up	82.198	14.1	7	7	0.776075	1.20465	cytoplasm,nucleus	K07525	NGEF, EPHEXIN, ARHGEF27; neuronal guanine nucleotide exchange factor	map04360 Axon guidance	GO:0007154 cell communication; GO:0007165 signal transduction; GO:0007166 cell surface receptor signaling pathway; GO:0007167 enzyme linked receptor protein signaling pathway; GO:0007169 transmembrane receptor protein tyrosine kinase signaling pathway; GO:0007186 G-protein coupled receptor signaling pathway; GO:0007275 multicellular organism development; GO:0007399 nervous system development; GO:…	GO:0005622 intracellular; GO:0005623 cell; GO:0005737 cytoplasm; GO:0005829 cytosol; GO:0044424 intracellular part; GO:0044444 cytoplasmic part; GO:0044464 cell part;	GO:0005085 guanyl-nucleotide exchange factor activity; GO:0005088 Ras guanyl-nucleotide exchange factor activity; GO:0005089 Rho guanyl-nucleotide exchange factor activity; GO:0005102 receptor binding; GO:0005488 binding; GO:0005515 protein binding; GO:0017016 Ras GTPase binding; GO:0017048 Rho GTPase binding; GO:0019899 enzyme binding; GO:0031267 small GTPase binding; GO:0046875 ephrin receptor …	PF00621; PF00169	RhoGEF domain; PH domain	T	KOG3523	Putative guanine nucleotide exchange factor TIM
Q9D083	Kinetochore protein Spc24 OS=Mus musculus OX=10090 GN=Spc24 PE=1 SV=1	Spc24	1.551	Up	23.416	37.3	4	4	0.688253	1.06781	extracellular	K11549	SPBC24, SPC24; kinetochore protein Spc24, animal type			GO:0000775 chromosome, centromeric region; GO:0000776 kinetochore; GO:0005622 intracellular; GO:0005623 cell; GO:0005634 nucleus; GO:0005694 chromosome; GO:0005730 nucleolus; GO:0005737 cytoplasm; GO:0005829 cytosol; GO:0031262 Ndc80 complex; GO:0031974 membrane-enclosed lumen; GO:0031981 nuclear lumen; GO:0032991 macromolecular complex; GO:0043226 organelle; GO:0043227 membrane-bounded organelle…
Q60809	CCR4-NOT transcription complex subunit 7 OS=Mus musculus OX=10090 GN=Cnot7 PE=1 SV=1	Cnot7	1.547	Up	32.718	24.9	5	5	0.772457	1.19499	cytoplasm	K12581	CNOT7_8, CAF1, POP2; CCR4-NOT transcription complex subunit 7/8	map03018 RNA degradation	GO:0000075 cell cycle checkpoint; GO:0000077 DNA damage checkpoint; GO:0000122 negative regulation of transcription from RNA polymerase II promoter; GO:0000278 mitotic cell cycle; GO:0000288 nuclear-transcribed mRNA catabolic process, deadenylation-dependent decay; GO:0000289 nuclear-transcribed mRNA poly(A) tail shortening; GO:0000290 deadenylation-dependent decapping of nuclear-transcribed mRNA…	GO:0000932 P-body; GO:0005622 intracellular; GO:0005623 cell; GO:0005634 nucleus; GO:0005654 nucleoplasm; GO:0005737 cytoplasm; GO:0005829 cytosol; GO:0016604 nuclear body; GO:0016607 nuclear speck; GO:0018995 host; GO:0030014 CCR4-NOT complex; GO:0030015 CCR4-NOT core complex; GO:0031974 membrane-enclosed lumen; GO:0031981 nuclear lumen; GO:0032991 macromolecular complex; GO:0033643 host cell pa…	GO:0000175 3'-5'-exoribonuclease activity; GO:0000988 transcription factor activity, protein binding; GO:0000989 transcription factor activity, transcription factor binding; GO:0001076 transcription factor activity, RNA polymerase II transcription factor binding; GO:0001191 transcriptional repressor activity, RNA polymerase II transcription factor binding; GO:0003700 transcription factor activity…			K	KOG0304	mRNA deadenylase subunit
Q922H1	Protein arginine N-methyltransferase 3 OS=Mus musculus OX=10090 GN=Prmt3 PE=1 SV=2	Prmt3	1.547	Up	59.902	17.7	5	5	0.646957	1.00065	nucleus	K11436	PRMT3; type I protein arginine methyltransferase [EC:2.1.1.319]		GO:0000902 cell morphogenesis; GO:0000904 cell morphogenesis involved in differentiation; GO:0006325 chromatin organization; GO:0006355 regulation of transcription, DNA-templated; GO:0006464 cellular protein modification process; GO:0006479 protein methylation; GO:0006807 nitrogen compound metabolic process; GO:0006996 organelle organization; GO:0007275 multicellular organism development; GO:0007…	GO:0005622 intracellular; GO:0005623 cell; GO:0005737 cytoplasm; GO:0005829 cytosol; GO:0044424 intracellular part; GO:0044444 cytoplasmic part; GO:0044464 cell part;	GO:0003824 catalytic activity; GO:0005488 binding; GO:0008168 methyltransferase activity; GO:0008170 N-methyltransferase activity; GO:0008276 protein methyltransferase activity; GO:0008469 histone-arginine N-methyltransferase activity; GO:0008757 S-adenosylmethionine-dependent methyltransferase activity; GO:0016273 arginine N-methyltransferase activity; GO:0016274 protein-arginine N-methyltransfe…			KOT	KOG1499	Protein arginine N-methyltransferase PRMT1 and related enzymes
Q6PAV2	Probable E3 ubiquitin-protein ligase HERC4 OS=Mus musculus OX=10090 GN=Herc4 PE=1 SV=2	Herc4	1.544	Up	118.41	18.1	12	12	0.751736	1.16095	nucleus	K10615	HERC4; E3 ubiquitin-protein ligase HERC4 [EC:2.3.2.26]	map04120 Ubiquitin mediated proteolysis	GO:0000003 reproduction; GO:0006464 cellular protein modification process; GO:0006807 nitrogen compound metabolic process; GO:0007276 gamete generation; GO:0007283 spermatogenesis; GO:0008152 metabolic process; GO:0009987 cellular process; GO:0016567 protein ubiquitination; GO:0019538 protein metabolic process; GO:0019953 sexual reproduction; GO:0022414 reproductive process; GO:0032446 protein mo…	GO:0001650 fibrillar center; GO:0005622 intracellular; GO:0005623 cell; GO:0005634 nucleus; GO:0005730 nucleolus; GO:0005737 cytoplasm; GO:0005829 cytosol; GO:0031974 membrane-enclosed lumen; GO:0031981 nuclear lumen; GO:0043226 organelle; GO:0043227 membrane-bounded organelle; GO:0043228 non-membrane-bounded organelle; GO:0043229 intracellular organelle; GO:0043231 intracellular membrane-bounded…	GO:0003824 catalytic activity; GO:0004842 ubiquitin-protein transferase activity; GO:0016740 transferase activity; GO:0019787 ubiquitin-like protein transferase activity; GO:0061630 ubiquitin protein ligase activity; GO:0061659 ubiquitin-like protein ligase activity;	PF00632	HECT-domain (ubiquitin-transferase)	O	KOG0941	E3 ubiquitin protein ligase
Q8BFT2	HAUS augmin-like complex subunit 4 OS=Mus musculus OX=10090 GN=Haus4 PE=1 SV=1	Haus4	1.544	Up	42.196	14.9	4	4	0.881492	1.36123	cytoplasm	K16587	HAUS4; HAUS augmin-like complex subunit 4		GO:0000086 G2/M transition of mitotic cell cycle; GO:0000226 microtubule cytoskeleton organization; GO:0000278 mitotic cell cycle; GO:0006996 organelle organization; GO:0007010 cytoskeleton organization; GO:0007017 microtubule-based process; GO:0007049 cell cycle; GO:0007051 spindle organization; GO:0007098 centrosome cycle; GO:0007346 regulation of mitotic cell cycle; GO:0009987 cellular process…	GO:0005622 intracellular; GO:0005623 cell; GO:0005737 cytoplasm; GO:0005813 centrosome; GO:0005815 microtubule organizing center; GO:0005829 cytosol; GO:0005856 cytoskeleton; GO:0005875 microtubule associated complex; GO:0015630 microtubule cytoskeleton; GO:0032991 macromolecular complex; GO:0043226 organelle; GO:0043228 non-membrane-bounded organelle; GO:0043229 intracellular organelle; GO:00432…
Q8R574	Phosphoribosyl pyrophosphate synthase-associated protein 2 OS=Mus musculus OX=10090 GN=Prpsap2 PE=1 SV=1	Prpsap2	1.543	Up	40.88	28.5	7	6	0.735364	1.13463	cytoplasm				GO:0001501 skeletal system development; GO:0006139 nucleobase-containing compound metabolic process; GO:0006725 cellular aromatic compound metabolic process; GO:0006807 nitrogen compound metabolic process; GO:0007275 multicellular organism development; GO:0008152 metabolic process; GO:0009987 cellular process; GO:0032501 multicellular organismal process; GO:0032502 developmental process; GO:00346…	GO:0002189 ribose phosphate diphosphokinase complex; GO:0032991 macromolecular complex; GO:0061695 transferase complex, transferring phosphorus-containing groups; GO:1902494 catalytic complex; GO:1990234 transferase complex;	GO:0004857 enzyme inhibitor activity; GO:0030234 enzyme regulator activity; GO:0098772 molecular function regulator;	PF13793	N-terminal domain of ribose phosphate pyrophosphokinase	EF	KOG1503	Phosphoribosylpyrophosphate synthetase-associated protein
P35762	CD81 antigen OS=Mus musculus OX=10090 GN=Cd81 PE=1 SV=2	Cd81	1.542	Up	25.814	27.5	3	3	0.799681	1.23281	plasma membrane	K06508	CD81, TAPA1, TSPAN28; CD81 antigen	map04662 B cell receptor signaling pathway; map05144 Malaria; map05160 Hepatitis C	GO:0000187 activation of MAPK activity; GO:0001558 regulation of cell growth; GO:0001932 regulation of protein phosphorylation; GO:0001934 positive regulation of protein phosphorylation; GO:0002673 regulation of acute inflammatory response; GO:0002682 regulation of immune system process; GO:0002684 positive regulation of immune system process; GO:0002694 regulation of leukocyte activation; GO:000…	GO:0001772 immunological synapse; GO:0005576 extracellular region; GO:0005615 extracellular space; GO:0005623 cell; GO:0005886 plasma membrane; GO:0005887 integral component of plasma membrane; GO:0016020 membrane; GO:0016021 integral component of membrane; GO:0016323 basolateral plasma membrane; GO:0016324 apical plasma membrane; GO:0031224 intrinsic component of membrane; GO:0031226 intrinsic c…	GO:0001618 virus receptor activity; GO:0005102 receptor binding; GO:0005178 integrin binding; GO:0005488 binding; GO:0005515 protein binding; GO:0044877 macromolecular complex binding; GO:0050839 cell adhesion molecule binding; GO:1990459 transferrin receptor binding;			S	KOG3882	Tetraspanin family integral membrane protein
Q60790	Ras GTPase-activating protein 3 OS=Mus musculus OX=10090 GN=Rasa3 PE=1 SV=2	Rasa3	1.542	Up	95.986	10.1	6	6	0.793465	1.22337	nucleus	K12380	RASA3; Ras GTPase-activating protein 3	map04013 MAPK signaling pathway - fly; map04014 Ras signaling pathway	GO:0000165 MAPK cascade; GO:0006464 cellular protein modification process; GO:0006468 protein phosphorylation; GO:0006793 phosphorus metabolic process; GO:0006796 phosphate-containing compound metabolic process; GO:0006807 nitrogen compound metabolic process; GO:0006810 transport; GO:0006811 ion transport; GO:0006812 cation transport; GO:0006816 calcium ion transport; GO:0006873 cellular ion home…	GO:0005622 intracellular; GO:0005623 cell; GO:0005737 cytoplasm; GO:0005829 cytosol; GO:0005886 plasma membrane; GO:0009898 cytoplasmic side of plasma membrane; GO:0016020 membrane; GO:0031224 intrinsic component of membrane; GO:0031226 intrinsic component of plasma membrane; GO:0031235 intrinsic component of the cytoplasmic side of the plasma membrane; GO:0044424 intracellular part; GO:0044425 m…	GO:0005096 GTPase activator activity; GO:0005215 transporter activity; GO:0005216 ion channel activity; GO:0005217 intracellular ligand-gated ion channel activity; GO:0005261 cation channel activity; GO:0005262 calcium channel activity; GO:0008047 enzyme activator activity; GO:0008324 cation transmembrane transporter activity; GO:0015075 ion transmembrane transporter activity; GO:0015085 calcium …	PF00168; PF00169	C2 domain; PH domain	T	KOG2059	Ras GTPase-activating protein
Q8BYL4	Tyrosine--tRNA ligase, mitochondrial OS=Mus musculus OX=10090 GN=Yars2 PE=1 SV=2	Yars2	1.542	Up	52.597	44.1	13	13	0.812738	1.25319	mitochondria	K01866	YARS, tyrS; tyrosyl-tRNA synthetase [EC:6.1.1.1]	map00970 Aminoacyl-tRNA biosynthesis	GO:0000959 mitochondrial RNA metabolic process; GO:0006082 organic acid metabolic process; GO:0006139 nucleobase-containing compound metabolic process; GO:0006399 tRNA metabolic process; GO:0006412 translation; GO:0006418 tRNA aminoacylation for protein translation; GO:0006437 tyrosyl-tRNA aminoacylation; GO:0006518 peptide metabolic process; GO:0006520 cellular amino acid metabolic process; GO:0…	GO:0005622 intracellular; GO:0005623 cell; GO:0005634 nucleus; GO:0005654 nucleoplasm; GO:0005737 cytoplasm; GO:0005739 mitochondrion; GO:0005759 mitochondrial matrix; GO:0005829 cytosol; GO:0016604 nuclear body; GO:0031974 membrane-enclosed lumen; GO:0031981 nuclear lumen; GO:0043226 organelle; GO:0043227 membrane-bounded organelle; GO:0043229 intracellular organelle; GO:0043231 intracellular me…	GO:0000049 tRNA binding; GO:0000166 nucleotide binding; GO:0003676 nucleic acid binding; GO:0003723 RNA binding; GO:0003824 catalytic activity; GO:0004812 aminoacyl-tRNA ligase activity; GO:0004831 tyrosine-tRNA ligase activity; GO:0005488 binding; GO:0005515 protein binding; GO:0005524 ATP binding; GO:0008144 drug binding; GO:0016597 amino acid binding; GO:0016874 ligase activity; GO:0016875 lig…			J	KOG2623	Tyrosyl-tRNA synthetase
Q922Y2	Tripartite motif-containing protein 59 OS=Mus musculus OX=10090 GN=Trim59 PE=1 SV=2	Trim59	1.542	Up	47.238	20.3	5	5	0.728735	1.12398	nucleus	K12028	TRIM59; tripartite motif-containing protein 59		GO:0002376 immune system process; GO:0006464 cellular protein modification process; GO:0006807 nitrogen compound metabolic process; GO:0006950 response to stress; GO:0006952 defense response; GO:0006955 immune response; GO:0006996 organelle organization; GO:0008152 metabolic process; GO:0009966 regulation of signal transduction; GO:0009968 negative regulation of signal transduction; GO:0009987 ce…	GO:0005622 intracellular; GO:0005623 cell; GO:0005737 cytoplasm; GO:0005783 endoplasmic reticulum; GO:0005813 centrosome; GO:0005815 microtubule organizing center; GO:0005856 cytoskeleton; GO:0005929 cilium; GO:0012505 endomembrane system; GO:0015630 microtubule cytoskeleton; GO:0030990 intraciliary transport particle; GO:0030992 intraciliary transport particle B; GO:0032991 macromolecular comple…	GO:0003824 catalytic activity; GO:0004842 ubiquitin-protein transferase activity; GO:0016740 transferase activity; GO:0019787 ubiquitin-like protein transferase activity; GO:0061630 ubiquitin protein ligase activity; GO:0061659 ubiquitin-like protein ligase activity;	PF13445; PF00643	RING-type zinc-finger, LisH dimerisation motif; B-box zinc finger	O	KOG2177	Predicted E3 ubiquitin ligase
Q9CQC6	Basic leucine zipper and W2 domain-containing protein 1 OS=Mus musculus OX=10090 GN=Bzw1 PE=1 SV=1	Bzw1	1.541	Up	48.043	10.5	4	4	0.684048	1.054	nucleus					GO:0005622 intracellular; GO:0005623 cell; GO:0005737 cytoplasm; GO:0044424 intracellular part; GO:0044464 cell part;				K	KOG2297	Predicted translation factor, contains W2 domain
P15920	V-type proton ATPase 116 kDa subunit a isoform 2 OS=Mus musculus OX=10090 GN=Atp6v0a2 PE=1 SV=2	Atp6v0a2	1.538	Up	98.144	10.5	6	6	0.834178	1.28273	plasma membrane	K02154	ATPeV0A, ATP6N; V-type H+-transporting ATPase subunit a	map00190 Oxidative phosphorylation; map01100 Metabolic pathways; map04142 Lysosome; map04145 Phagosome; map04721 Synaptic vesicle cycle; map04966 Collecting duct acid secretion; map05110 Vibrio cholerae infection; map05120 Epithelial cell signaling in Helicobacter pylori infection; map05152 Tuberculosis; map05165 Human papillomavirus infection; map05323 Rheumatoid arthritis	GO:0000041 transition metal ion transport; GO:0002376 immune system process; GO:0006139 nucleobase-containing compound metabolic process; GO:0006163 purine nucleotide metabolic process; GO:0006164 purine nucleotide biosynthetic process; GO:0006725 cellular aromatic compound metabolic process; GO:0006753 nucleoside phosphate metabolic process; GO:0006754 ATP biosynthetic process; GO:0006793 phosph…	GO:0001669 acrosomal vesicle; GO:0005622 intracellular; GO:0005623 cell; GO:0005737 cytoplasm; GO:0005768 endosome; GO:0005773 vacuole; GO:0005774 vacuolar membrane; GO:0005886 plasma membrane; GO:0005929 cilium; GO:0010008 endosome membrane; GO:0012505 endomembrane system; GO:0012506 vesicle membrane; GO:0016020 membrane; GO:0016469 proton-transporting two-sector ATPase complex; GO:0016471 vacuo…	GO:0003824 catalytic activity; GO:0005215 transporter activity; GO:0005488 binding; GO:0005515 protein binding; GO:0008324 cation transmembrane transporter activity; GO:0015075 ion transmembrane transporter activity; GO:0015077 monovalent inorganic cation transmembrane transporter activity; GO:0015078 hydrogen ion transmembrane transporter activity; GO:0015318 inorganic solute uptake transmembran…			C	KOG2189	Vacuolar H+-ATPase V0 sector, subunit a
Q3V1L4	Cytosolic purine 5'-nucleotidase OS=Mus musculus OX=10090 GN=Nt5c2 PE=1 SV=2	Nt5c2	1.538	Up	64.808	15.2	6	6	0.62909	0.967791	cytoplasm	K01081	E3.1.3.5; 5'-nucleotidase [EC:3.1.3.5]	map00230 Purine metabolism; map00240 Pyrimidine metabolism; map00760 Nicotinate and nicotinamide metabolism; map01100 Metabolic pathways	GO:0006139 nucleobase-containing compound metabolic process; GO:0006163 purine nucleotide metabolic process; GO:0006195 purine nucleotide catabolic process; GO:0006725 cellular aromatic compound metabolic process; GO:0006753 nucleoside phosphate metabolic process; GO:0006793 phosphorus metabolic process; GO:0006796 phosphate-containing compound metabolic process; GO:0006807 nitrogen compound meta…	GO:0005622 intracellular; GO:0005623 cell; GO:0005737 cytoplasm; GO:0005829 cytosol; GO:0044424 intracellular part; GO:0044444 cytoplasmic part; GO:0044464 cell part;	GO:0003824 catalytic activity; GO:0005488 binding; GO:0005515 protein binding; GO:0008252 nucleotidase activity; GO:0008253 5'-nucleotidase activity; GO:0016301 kinase activity; GO:0016740 transferase activity; GO:0016772 transferase activity, transferring phosphorus-containing groups; GO:0016773 phosphotransferase activity, alcohol group as acceptor; GO:0016787 hydrolase activity; GO:0016788 hyd…			F	KOG2469	IMP-GMP specific 5'-nucleotidase
Q3UFS0	Protein zyg-11 homolog B OS=Mus musculus OX=10090 GN=Zyg11b PE=1 SV=2	Zyg11b	1.536	Up	83.99	15.2	7	7	0.790225	1.21341	cytoplasm	K10350	ZYG11; Zyg-11 protein homolog		GO:0006464 cellular protein modification process; GO:0006807 nitrogen compound metabolic process; GO:0008152 metabolic process; GO:0009987 cellular process; GO:0016567 protein ubiquitination; GO:0019222 regulation of metabolic process; GO:0019538 protein metabolic process; GO:0031323 regulation of cellular metabolic process; GO:0031396 regulation of protein ubiquitination; GO:0031399 regulation o…	GO:0000151 ubiquitin ligase complex; GO:0005622 intracellular; GO:0005623 cell; GO:0031461 cullin-RING ubiquitin ligase complex; GO:0031462 Cul2-RING ubiquitin ligase complex; GO:0032991 macromolecular complex; GO:0044424 intracellular part; GO:0044464 cell part; GO:1902494 catalytic complex; GO:1990234 transferase complex;	GO:0003824 catalytic activity; GO:0004842 ubiquitin-protein transferase activity; GO:0016740 transferase activity; GO:0019787 ubiquitin-like protein transferase activity;			S	KOG3665	ZYG-1-like serine/threonine protein kinases
Q9ES00	Ubiquitin conjugation factor E4 B OS=Mus musculus OX=10090 GN=Ube4b PE=1 SV=3	Ube4b	1.535	Up	133.32	19.8	15	15	0.746947	1.14643	cytoplasm,nucleus	K10597	UBE4B, UFD2; ubiquitin conjugation factor E4 B [EC:2.3.2.27]	map04120 Ubiquitin mediated proteolysis; map04141 Protein processing in endoplasmic reticulum	GO:0000209 protein polyubiquitination; GO:0003007 heart morphogenesis; GO:0003205 cardiac chamber development; GO:0003206 cardiac chamber morphogenesis; GO:0003208 cardiac ventricle morphogenesis; GO:0003222 ventricular trabecula myocardium morphogenesis; GO:0003229 ventricular cardiac muscle tissue development; GO:0003231 cardiac ventricle development; GO:0006457 protein folding; GO:0006464 cell…	GO:0000151 ubiquitin ligase complex; GO:0005622 intracellular; GO:0005623 cell; GO:0005634 nucleus; GO:0005737 cytoplasm; GO:0032991 macromolecular complex; GO:0043226 organelle; GO:0043227 membrane-bounded organelle; GO:0043229 intracellular organelle; GO:0043231 intracellular membrane-bounded organelle; GO:0044424 intracellular part; GO:0044464 cell part; GO:1902494 catalytic complex; GO:199023…	GO:0000166 nucleotide binding; GO:0003824 catalytic activity; GO:0004842 ubiquitin-protein transferase activity; GO:0005488 binding; GO:0005515 protein binding; GO:0005524 ATP binding; GO:0008144 drug binding; GO:0016740 transferase activity; GO:0017076 purine nucleotide binding; GO:0019787 ubiquitin-like protein transferase activity; GO:0019899 enzyme binding; GO:0030554 adenyl nucleotide bindin…	PF04564	U-box domain	O	KOG2042	Ubiquitin fusion degradation protein-2
P61211	ADP-ribosylation factor-like protein 1 OS=Mus musculus OX=10090 GN=Arl1 PE=1 SV=1	Arl1	1.534	Up	20.411	59.1	8	8	0.850375	1.30441	cytoplasm	K07942	ARL1; ADP-ribosylation factor-like protein 1		GO:0006810 transport; GO:0006996 organelle organization; GO:0007030 Golgi organization; GO:0008104 protein localization; GO:0008152 metabolic process; GO:0009404 toxin metabolic process; GO:0009987 cellular process; GO:0010256 endomembrane system organization; GO:0010517 regulation of phospholipase activity; GO:0010518 positive regulation of phospholipase activity; GO:0016043 cellular component o…	GO:0000139 Golgi membrane; GO:0005622 intracellular; GO:0005623 cell; GO:0005737 cytoplasm; GO:0005794 Golgi apparatus; GO:0005802 trans-Golgi network; GO:0005829 cytosol; GO:0012505 endomembrane system; GO:0016020 membrane; GO:0031090 organelle membrane; GO:0031984 organelle subcompartment; GO:0032588 trans-Golgi network membrane; GO:0043226 organelle; GO:0043227 membrane-bounded organelle; GO:0…	GO:0000166 nucleotide binding; GO:0001882 nucleoside binding; GO:0001883 purine nucleoside binding; GO:0003824 catalytic activity; GO:0003924 GTPase activity; GO:0005488 binding; GO:0005515 protein binding; GO:0005525 GTP binding; GO:0008047 enzyme activator activity; GO:0016462 pyrophosphatase activity; GO:0016787 hydrolase activity; GO:0016817 hydrolase activity, acting on acid anhydrides; GO:0…	PF00025	ADP-ribosylation factor family	U	KOG0072	GTP-binding ADP-ribosylation factor-like protein ARL1
Q8CCB4	Vacuolar protein sorting-associated protein 53 homolog OS=Mus musculus OX=10090 GN=Vps53 PE=1 SV=1	Vps53	1.534	Up	94.422	9.6	5	5	0.776797	1.19128	cytoplasm	K20299	VPS53; vacuolar protein sorting-associated protein 53		GO:0006810 transport; GO:0007034 vacuolar transport; GO:0007041 lysosomal transport; GO:0016192 vesicle-mediated transport; GO:0016197 endosomal transport; GO:0016482 cytosolic transport; GO:0032456 endocytic recycling; GO:0042147 retrograde transport, endosome to Golgi; GO:0046907 intracellular transport; GO:0051179 localization; GO:0051234 establishment of localization; GO:0051641 cellular loca…	GO:0000139 Golgi membrane; GO:0000938 GARP complex; GO:0005622 intracellular; GO:0005623 cell; GO:0005737 cytoplasm; GO:0005768 endosome; GO:0005794 Golgi apparatus; GO:0005802 trans-Golgi network; GO:0005829 cytosol; GO:0012505 endomembrane system; GO:0016020 membrane; GO:0031090 organelle membrane; GO:0031410 cytoplasmic vesicle; GO:0031982 vesicle; GO:0031984 organelle subcompartment; GO:00325…				U	KOG2180	Late Golgi protein sorting complex, subunit Vps53
Q0KL02	Triple functional domain protein OS=Mus musculus OX=10090 GN=Trio PE=1 SV=3	Trio	1.531	Up	347.86	2	4	4	0.865098	1.32439	nucleus	K08810	TRIO; triple functional domain protein [EC:2.7.11.1]		GO:0006464 cellular protein modification process; GO:0006468 protein phosphorylation; GO:0006793 phosphorus metabolic process; GO:0006796 phosphate-containing compound metabolic process; GO:0006807 nitrogen compound metabolic process; GO:0007154 cell communication; GO:0007165 signal transduction; GO:0007166 cell surface receptor signaling pathway; GO:0007167 enzyme linked receptor protein signali…	GO:0005622 intracellular; GO:0005623 cell; GO:0005737 cytoplasm; GO:0005829 cytosol; GO:0044424 intracellular part; GO:0044444 cytoplasmic part; GO:0044464 cell part;	GO:0003824 catalytic activity; GO:0004672 protein kinase activity; GO:0004674 protein serine/threonine kinase activity; GO:0005085 guanyl-nucleotide exchange factor activity; GO:0005088 Ras guanyl-nucleotide exchange factor activity; GO:0005089 Rho guanyl-nucleotide exchange factor activity; GO:0005488 binding; GO:0005515 protein binding; GO:0016301 kinase activity; GO:0016740 transferase activit…	PF00650; PF00435; PF00621; PF00169; PF00018; PF07679; PF00069	CRAL/TRIO domain; Spectrin repeat; RhoGEF domain; PH domain; SH3 domain; Immunoglobulin I-set domain; Protein kinase domain	T	KOG4240	Multidomain protein, contains SPEC repeats, PH, SH3, and separate rac-specific and rho-specific guanine nucleotide exchange factor domains
Q91Z67	SLIT-ROBO Rho GTPase-activating protein 2 OS=Mus musculus OX=10090 GN=Srgap2 PE=1 SV=2	Srgap2	1.53	Up	120.8	11.3	6	6	0.875102	1.33912	nucleus	K07526	SRGAP; SLIT-ROBO Rho GTPase activating protein	map04360 Axon guidance	GO:0000226 microtubule cytoskeleton organization; GO:0000902 cell morphogenesis; GO:0000904 cell morphogenesis involved in differentiation; GO:0001667 ameboidal-type cell migration; GO:0003363 lamellipodium assembly involved in ameboidal cell migration; GO:0006928 movement of cell or subcellular component; GO:0006996 organelle organization; GO:0007010 cytoskeleton organization; GO:0007017 microtu…	GO:0005622 intracellular; GO:0005623 cell; GO:0005634 nucleus; GO:0005654 nucleoplasm; GO:0005737 cytoplasm; GO:0005829 cytosol; GO:0005886 plasma membrane; GO:0014069 postsynaptic density; GO:0016020 membrane; GO:0030027 lamellipodium; GO:0030139 endocytic vesicle; GO:0030425 dendrite; GO:0031252 cell leading edge; GO:0031410 cytoplasmic vesicle; GO:0031974 membrane-enclosed lumen; GO:0031981 nu…	GO:0005096 GTPase activator activity; GO:0005488 binding; GO:0005515 protein binding; GO:0008047 enzyme activator activity; GO:0017016 Ras GTPase binding; GO:0017048 Rho GTPase binding; GO:0019899 enzyme binding; GO:0030234 enzyme regulator activity; GO:0030695 GTPase regulator activity; GO:0031267 small GTPase binding; GO:0042802 identical protein binding; GO:0042803 protein homodimerization act…	PF00620; PF00018	RhoGAP domain; SH3 domain	Z	KOG3565	Cdc42-interacting protein CIP4
Q9DC28	Casein kinase I isoform delta OS=Mus musculus OX=10090 GN=Csnk1d PE=1 SV=2	Csnk1d	1.528	Up	47.316	12	4	1	0.739881	1.1307	cytoplasm	K08959	CSNK1D; casein kinase 1, delta [EC:2.7.11.1]	map04340 Hedgehog signaling pathway; map04390 Hippo signaling pathway; map04540 Gap junction; map04710 Circadian rhythm	GO:0000086 G2/M transition of mitotic cell cycle; GO:0000226 microtubule cytoskeleton organization; GO:0000278 mitotic cell cycle; GO:0001932 regulation of protein phosphorylation; GO:0001934 positive regulation of protein phosphorylation; GO:0006464 cellular protein modification process; GO:0006468 protein phosphorylation; GO:0006793 phosphorus metabolic process; GO:0006796 phosphate-containing …	GO:0000139 Golgi membrane; GO:0005622 intracellular; GO:0005623 cell; GO:0005634 nucleus; GO:0005654 nucleoplasm; GO:0005737 cytoplasm; GO:0005793 endoplasmic reticulum-Golgi intermediate compartment; GO:0005794 Golgi apparatus; GO:0005813 centrosome; GO:0005815 microtubule organizing center; GO:0005819 spindle; GO:0005829 cytosol; GO:0005856 cytoskeleton; GO:0005874 microtubule; GO:0005876 spind…	GO:0003824 catalytic activity; GO:0004672 protein kinase activity; GO:0004674 protein serine/threonine kinase activity; GO:0005488 binding; GO:0016301 kinase activity; GO:0016740 transferase activity; GO:0016772 transferase activity, transferring phosphorus-containing groups; GO:0016773 phosphotransferase activity, alcohol group as acceptor; GO:0033218 amide binding; GO:0042277 peptide binding;	PF00069	Protein kinase domain	T	KOG1164	Casein kinase (serine/threonine/tyrosine protein kinase)
Q8BJM5	Zinc transporter 6 OS=Mus musculus OX=10090 GN=Slc30a6 PE=1 SV=1	Slc30a6	1.527	Up	51.026	12.8	4	3	0.870221	1.32909	plasma membrane	K14693	SLC30A6, ZNT6; solute carrier family 30 (zinc transporter), member 6		GO:0000041 transition metal ion transport; GO:0006810 transport; GO:0006811 ion transport; GO:0006812 cation transport; GO:0006829 zinc II ion transport; GO:0006892 post-Golgi vesicle-mediated transport; GO:0006895 Golgi to endosome transport; GO:0010035 response to inorganic substance; GO:0010038 response to metal ion; GO:0010043 response to zinc ion; GO:0016192 vesicle-mediated transport; GO:00…	GO:0000139 Golgi membrane; GO:0005622 intracellular; GO:0005623 cell; GO:0005737 cytoplasm; GO:0005794 Golgi apparatus; GO:0005802 trans-Golgi network; GO:0012505 endomembrane system; GO:0016020 membrane; GO:0031090 organelle membrane; GO:0031984 organelle subcompartment; GO:0032588 trans-Golgi network membrane; GO:0043226 organelle; GO:0043227 membrane-bounded organelle; GO:0043229 intracellular…	GO:0005215 transporter activity; GO:0005385 zinc ion transmembrane transporter activity; GO:0008324 cation transmembrane transporter activity; GO:0015075 ion transmembrane transporter activity; GO:0015318 inorganic solute uptake transmembrane transporter activity; GO:0022857 transmembrane transporter activity; GO:0022890 inorganic cation transmembrane transporter activity; GO:0046873 metal ion tr…			P	KOG1484	Putative Zn2+ transporter MSC2 (cation diffusion facilitator superfamily)
Q9CZH3	Proteasome assembly chaperone 3 OS=Mus musculus OX=10090 GN=Psmg3 PE=1 SV=1	Psmg3	1.527	Up	13.331	31.1	3	2	0.737987	1.127	cytoplasm	K11877	PSMG3, PAC3; proteasome assembly chaperone 3							S	KOG4828	Uncharacterized conserved protein
E9Q555	E3 ubiquitin-protein ligase RNF213 OS=Mus musculus OX=10090 GN=Rnf213 PE=1 SV=2	Rnf213	1.526	Up	584.78	17.1	60	60	0.811016	1.23739	plasma membrane	K22754	RNF213; E3 ubiquitin-protein ligase RNF213 [EC:2.3.2.27]		GO:0001525 angiogenesis; GO:0001568 blood vessel development; GO:0001944 vasculature development; GO:0002040 sprouting angiogenesis; GO:0006464 cellular protein modification process; GO:0006508 proteolysis; GO:0006511 ubiquitin-dependent protein catabolic process; GO:0006807 nitrogen compound metabolic process; GO:0007275 multicellular organism development; GO:0008152 metabolic process; GO:000905…	GO:0005622 intracellular; GO:0005623 cell; GO:0005634 nucleus; GO:0005730 nucleolus; GO:0005737 cytoplasm; GO:0005829 cytosol; GO:0031974 membrane-enclosed lumen; GO:0031981 nuclear lumen; GO:0043226 organelle; GO:0043227 membrane-bounded organelle; GO:0043228 non-membrane-bounded organelle; GO:0043229 intracellular organelle; GO:0043231 intracellular membrane-bounded organelle; GO:0043232 intrac…	GO:0003824 catalytic activity; GO:0004842 ubiquitin-protein transferase activity; GO:0016462 pyrophosphatase activity; GO:0016740 transferase activity; GO:0016787 hydrolase activity; GO:0016817 hydrolase activity, acting on acid anhydrides; GO:0016818 hydrolase activity, acting on acid anhydrides, in phosphorus-containing anhydrides; GO:0016887 ATPase activity; GO:0017111 nucleoside-triphosphatas…
Q3TPX4	Exocyst complex component 5 OS=Mus musculus OX=10090 GN=Exoc5 PE=1 SV=2	Exoc5	1.526	Up	81.737	16.8	9	9	0.839359	1.28089	cytoplasm	K19984	EXOC5, SEC10; exocyst complex component 5		GO:0001736 establishment of planar polarity; GO:0001738 morphogenesis of a polarized epithelium; GO:0001894 tissue homeostasis; GO:0002009 morphogenesis of an epithelium; GO:0006810 transport; GO:0006887 exocytosis; GO:0006892 post-Golgi vesicle-mediated transport; GO:0006893 Golgi to plasma membrane transport; GO:0006915 apoptotic process; GO:0006996 organelle organization; GO:0007164 establishm…	GO:0000145 exocyst; GO:0005622 intracellular; GO:0005623 cell; GO:0005737 cytoplasm; GO:0005829 cytosol; GO:0005938 cell cortex; GO:0032991 macromolecular complex; GO:0044424 intracellular part; GO:0044444 cytoplasmic part; GO:0044448 cell cortex part; GO:0044464 cell part; GO:0071944 cell periphery; GO:0099023 tethering complex; GO:0099568 cytoplasmic region;	GO:0005488 binding; GO:0005515 protein binding; GO:0017016 Ras GTPase binding; GO:0017160 Ral GTPase binding; GO:0019899 enzyme binding; GO:0031267 small GTPase binding; GO:0047485 protein N-terminus binding; GO:0051020 GTPase binding;			U	KOG3745	Exocyst subunit - Sec10p
O35344	Importin subunit alpha-4 OS=Mus musculus OX=10090 GN=Kpna3 PE=1 SV=1	Kpna3	1.524	Up	57.772	34.9	9	7	0.679317	1.03516	cytoplasm	K23583			GO:0006606 protein import into nucleus; GO:0006607 NLS-bearing protein import into nucleus; GO:0006810 transport; GO:0006886 intracellular protein transport; GO:0006913 nucleocytoplasmic transport; GO:0008104 protein localization; GO:0009987 cellular process; GO:0015031 protein transport; GO:0015833 peptide transport; GO:0016032 viral process; GO:0016043 cellular component organization; GO:001703…	GO:0005622 intracellular; GO:0005623 cell; GO:0005634 nucleus; GO:0005635 nuclear envelope; GO:0005643 nuclear pore; GO:0005654 nucleoplasm; GO:0005737 cytoplasm; GO:0005829 cytosol; GO:0012505 endomembrane system; GO:0031967 organelle envelope; GO:0031974 membrane-enclosed lumen; GO:0031975 envelope; GO:0031981 nuclear lumen; GO:0032991 macromolecular complex; GO:0043226 organelle; GO:0043227 me…	GO:0005048 signal sequence binding; GO:0005215 transporter activity; GO:0005488 binding; GO:0005515 protein binding; GO:0008022 protein C-terminus binding; GO:0008139 nuclear localization sequence binding; GO:0008565 protein transporter activity; GO:0033218 amide binding; GO:0042277 peptide binding;			U	KOG0166	Karyopherin (importin) alpha
Q9WVM3	Anaphase-promoting complex subunit 7 OS=Mus musculus OX=10090 GN=Anapc7 PE=1 SV=3	Anapc7	1.524	Up	63.02	36.6	15	14	0.806124	1.2286	cytoplasm,nucleus	K03354	APC7; anaphase-promoting complex subunit 7	map04110 Cell cycle; map04114 Oocyte meiosis; map04120 Ubiquitin mediated proteolysis; map04914 Progesterone-mediated oocyte maturation; map05166 Human T-cell leukemia virus 1 infection	GO:0000209 protein polyubiquitination; GO:0006464 cellular protein modification process; GO:0006508 proteolysis; GO:0006511 ubiquitin-dependent protein catabolic process; GO:0006807 nitrogen compound metabolic process; GO:0008152 metabolic process; GO:0009056 catabolic process; GO:0009057 macromolecule catabolic process; GO:0009987 cellular process; GO:0010498 proteasomal protein catabolic proces…	GO:0000151 ubiquitin ligase complex; GO:0000152 nuclear ubiquitin ligase complex; GO:0005622 intracellular; GO:0005623 cell; GO:0005634 nucleus; GO:0005654 nucleoplasm; GO:0005680 anaphase-promoting complex; GO:0005737 cytoplasm; GO:0005829 cytosol; GO:0031461 cullin-RING ubiquitin ligase complex; GO:0031974 membrane-enclosed lumen; GO:0031981 nuclear lumen; GO:0032991 macromolecular complex; GO:…	GO:0005488 binding; GO:0005515 protein binding; GO:0019899 enzyme binding; GO:0019902 phosphatase binding; GO:0019903 protein phosphatase binding;			DO	KOG1174	Anaphase-promoting complex (APC), subunit 7
Q2YDW2	Protein misato homolog 1 OS=Mus musculus OX=10090 GN=Msto1 PE=1 SV=1	Msto1	1.523	Up	61.23	36.3	13	13	0.800307	1.21853	cytoplasm				GO:0006996 organelle organization; GO:0007005 mitochondrion organization; GO:0009987 cellular process; GO:0016043 cellular component organization; GO:0048311 mitochondrion distribution; GO:0051179 localization; GO:0051640 organelle localization; GO:0051641 cellular localization; GO:0051646 mitochondrion localization; GO:0071840 cellular component organization or biogenesis;	GO:0005622 intracellular; GO:0005623 cell; GO:0005737 cytoplasm; GO:0005739 mitochondrion; GO:0005740 mitochondrial envelope; GO:0005741 mitochondrial outer membrane; GO:0016020 membrane; GO:0019867 outer membrane; GO:0031090 organelle membrane; GO:0031966 mitochondrial membrane; GO:0031967 organelle envelope; GO:0031968 organelle outer membrane; GO:0031975 envelope; GO:0043226 organelle; GO:0043…		PF10644	Misato Segment II myosin-like domain	Z	KOG2530	Members of tubulin/FtsZ family
Q5SSW2	Proteasome activator complex subunit 4 OS=Mus musculus OX=10090 GN=Psme4 PE=1 SV=1	Psme4	1.523	Up	211.19	4.3	7	7	0.837359	1.2754	cytoplasm	K06699	PSME4; proteasome activator subunit 4	map03050 Proteasome	GO:0000003 reproduction; GO:0003006 developmental process involved in reproduction; GO:0006139 nucleobase-containing compound metabolic process; GO:0006259 DNA metabolic process; GO:0006281 DNA repair; GO:0006323 DNA packaging; GO:0006325 chromatin organization; GO:0006338 chromatin remodeling; GO:0006508 proteolysis; GO:0006725 cellular aromatic compound metabolic process; GO:0006807 nitrogen co…	GO:0000502 proteasome complex; GO:0005622 intracellular; GO:0005623 cell; GO:0005634 nucleus; GO:0005654 nucleoplasm; GO:0005737 cytoplasm; GO:0005829 cytosol; GO:0005839 proteasome core complex; GO:0031974 membrane-enclosed lumen; GO:0031981 nuclear lumen; GO:0032991 macromolecular complex; GO:0043226 organelle; GO:0043227 membrane-bounded organelle; GO:0043229 intracellular organelle; GO:004323…	GO:0005488 binding; GO:0005515 protein binding; GO:0008047 enzyme activator activity; GO:0016504 peptidase activator activity; GO:0030234 enzyme regulator activity; GO:0042393 histone binding; GO:0044877 macromolecular complex binding; GO:0061134 peptidase regulator activity; GO:0070577 lysine-acetylated histone binding; GO:0070628 proteasome binding; GO:0098772 molecular function regulator;			S	KOG1851	Uncharacterized conserved protein
Q8VCT3	Aminopeptidase B OS=Mus musculus OX=10090 GN=Rnpep PE=1 SV=2	Rnpep	1.522	Up	72.415	22.9	9	9	0.721932	1.09881	nucleus	K01260	RNPEP; aminopeptidase B [EC:3.4.11.6]		GO:0001654 eye development; GO:0003008 system process; GO:0003013 circulatory system process; GO:0006508 proteolysis; GO:0006518 peptide metabolic process; GO:0006807 nitrogen compound metabolic process; GO:0007275 multicellular organism development; GO:0007423 sensory organ development; GO:0007568 aging; GO:0008015 blood circulation; GO:0008152 metabolic process; GO:0008217 regulation of blood p…	GO:0005576 extracellular region; GO:0005615 extracellular space; GO:0005622 intracellular; GO:0005623 cell; GO:0005737 cytoplasm; GO:0005794 Golgi apparatus; GO:0005886 plasma membrane; GO:0009897 external side of plasma membrane; GO:0009986 cell surface; GO:0012505 endomembrane system; GO:0016020 membrane; GO:0030141 secretory granule; GO:0031410 cytoplasmic vesicle; GO:0031982 vesicle; GO:00429…	GO:0003824 catalytic activity; GO:0004177 aminopeptidase activity; GO:0005488 binding; GO:0005507 copper ion binding; GO:0008233 peptidase activity; GO:0008235 metalloexopeptidase activity; GO:0008237 metallopeptidase activity; GO:0008238 exopeptidase activity; GO:0008270 zinc ion binding; GO:0016787 hydrolase activity; GO:0033218 amide binding; GO:0042277 peptide binding; GO:0043167 ion binding;…	PF01433	Peptidase family M1	EIOV	KOG1047	Bifunctional leukotriene A4 hydrolase/aminopeptidase LTA4H
Q9WV80	Sorting nexin-1 OS=Mus musculus OX=10090 GN=Snx1 PE=1 SV=1	Snx1	1.521	Up	58.951	25.5	12	10	0.609102	0.926315	cytoplasm	K17917	SNX1_2; sorting nexin-1/2	map04144 Endocytosis	GO:0000902 cell morphogenesis; GO:0006810 transport; GO:0006886 intracellular protein transport; GO:0006897 endocytosis; GO:0006898 receptor-mediated endocytosis; GO:0006996 organelle organization; GO:0007275 multicellular organism development; GO:0007399 nervous system development; GO:0008104 protein localization; GO:0008152 metabolic process; GO:0009653 anatomical structure morphogenesis; GO:00…	GO:0000323 lytic vacuole; GO:0005622 intracellular; GO:0005623 cell; GO:0005737 cytoplasm; GO:0005764 lysosome; GO:0005768 endosome; GO:0005769 early endosome; GO:0005773 vacuole; GO:0005829 cytosol; GO:0010008 endosome membrane; GO:0012505 endomembrane system; GO:0014069 postsynaptic density; GO:0016020 membrane; GO:0019898 extrinsic component of membrane; GO:0030425 dendrite; GO:0030904 retrome…	GO:0005102 receptor binding; GO:0005154 epidermal growth factor receptor binding; GO:0005158 insulin receptor binding; GO:0005488 binding; GO:0005515 protein binding; GO:0005543 phospholipid binding; GO:0008289 lipid binding; GO:0035091 phosphatidylinositol binding; GO:0042802 identical protein binding; GO:0042803 protein homodimerization activity; GO:0043167 ion binding; GO:0043168 anion binding…	PF00787; PF09325	PX domain; Vps5 C terminal like	U	KOG2273	Membrane coat complex Retromer, subunit VPS5/SNX1, Sorting nexins, and related PX domain-containing proteins
Q6P4S6	Serine/threonine-protein kinase SIK3 OS=Mus musculus OX=10090 GN=Sik3 PE=1 SV=3	Sik3	1.519	Up	145.78	8.5	7	7	0.85341	1.29609	cytoplasm	K19009	SIK3; serine/threonine-protein kinase SIK3 [EC:2.7.11.1]		GO:0001501 skeletal system development; GO:0001503 ossification; GO:0001958 endochondral ossification; GO:0006464 cellular protein modification process; GO:0006468 protein phosphorylation; GO:0006793 phosphorus metabolic process; GO:0006796 phosphate-containing compound metabolic process; GO:0006807 nitrogen compound metabolic process; GO:0007275 multicellular organism development; GO:0008152 met…	GO:0005622 intracellular; GO:0005623 cell; GO:0005634 nucleus; GO:0005654 nucleoplasm; GO:0005737 cytoplasm; GO:0031974 membrane-enclosed lumen; GO:0031981 nuclear lumen; GO:0043226 organelle; GO:0043227 membrane-bounded organelle; GO:0043229 intracellular organelle; GO:0043231 intracellular membrane-bounded organelle; GO:0043233 organelle lumen; GO:0044422 organelle part; GO:0044424 intracellula…	GO:0000166 nucleotide binding; GO:0000287 magnesium ion binding; GO:0003824 catalytic activity; GO:0004672 protein kinase activity; GO:0004674 protein serine/threonine kinase activity; GO:0005488 binding; GO:0005524 ATP binding; GO:0008144 drug binding; GO:0016301 kinase activity; GO:0016740 transferase activity; GO:0016772 transferase activity, transferring phosphorus-containing groups; GO:00167…	PF00069	Protein kinase domain	T	KOG0586	Serine/threonine protein kinase
Q9D1R2	Protein KTI12 homolog OS=Mus musculus OX=10090 GN=Kti12 PE=1 SV=1	Kti12	1.518	Up	38.444	33.3	7	7	0.856209	1.2995	extracellular	K15456	KTI12; protein KTI12					PF08433	Chromatin associated protein KTI12	F	KOG3062	RNA polymerase II elongator associated protein
Q9DCA2	28S ribosomal protein S11, mitochondrial OS=Mus musculus OX=10090 GN=Mrps11 PE=1 SV=2	Mrps11	1.518	Up	20.208	34.6	4	4	0.855748	1.29876	mitochondria	K02948	RP-S11, MRPS11, rpsK; small subunit ribosomal protein S11	map03010 Ribosome	GO:0000028 ribosomal small subunit assembly; GO:0000462 maturation of SSU-rRNA from tricistronic rRNA transcript (SSU-rRNA, 5.8S rRNA, LSU-rRNA); GO:0006139 nucleobase-containing compound metabolic process; GO:0006364 rRNA processing; GO:0006396 RNA processing; GO:0006412 translation; GO:0006414 translational elongation; GO:0006415 translational termination; GO:0006518 peptide metabolic process; …	GO:0000313 organellar ribosome; GO:0000314 organellar small ribosomal subunit; GO:0005622 intracellular; GO:0005623 cell; GO:0005737 cytoplasm; GO:0005739 mitochondrion; GO:0005740 mitochondrial envelope; GO:0005743 mitochondrial inner membrane; GO:0005759 mitochondrial matrix; GO:0005761 mitochondrial ribosome; GO:0005763 mitochondrial small ribosomal subunit; GO:0005840 ribosome; GO:0015935 sma…	GO:0003676 nucleic acid binding; GO:0003723 RNA binding; GO:0003729 mRNA binding; GO:0003735 structural constituent of ribosome; GO:0005198 structural molecule activity; GO:0005488 binding; GO:0019843 rRNA binding; GO:0048027 mRNA 5'-UTR binding; GO:0070181 small ribosomal subunit rRNA binding; GO:0097159 organic cyclic compound binding; GO:1901363 heterocyclic compound binding;			J	KOG0408	Mitochondrial/chloroplast ribosomal protein S11
A2AIV2	Protein virilizer homolog OS=Mus musculus OX=10090 GN=Virma PE=1 SV=1	Virma	1.514	Up	201.44	6.9	8	8	0.809274	1.22487	nucleus	K22910	VIRMA; protein virilizer		GO:0001510 RNA methylation; GO:0006139 nucleobase-containing compound metabolic process; GO:0006725 cellular aromatic compound metabolic process; GO:0006807 nitrogen compound metabolic process; GO:0008152 metabolic process; GO:0009451 RNA modification; GO:0009987 cellular process; GO:0010468 regulation of gene expression; GO:0016070 RNA metabolic process; GO:0016071 mRNA metabolic process; GO:001…	GO:0005622 intracellular; GO:0005623 cell; GO:0005634 nucleus; GO:0005654 nucleoplasm; GO:0005737 cytoplasm; GO:0005829 cytosol; GO:0016604 nuclear body; GO:0016607 nuclear speck; GO:0031974 membrane-enclosed lumen; GO:0031981 nuclear lumen; GO:0032991 macromolecular complex; GO:0034708 methyltransferase complex; GO:0036396 MIS complex; GO:0043226 organelle; GO:0043227 membrane-bounded organelle;…				AT	KOG4822	Predicted nuclear membrane protein involved in mRNA transport and sex determination via splicing modulation
P62827	GTP-binding nuclear protein Ran OS=Mus musculus OX=10090 GN=Ran PE=1 SV=3	Ran	1.512	Up	24.423	45.4	11	11	0.695866	1.05222	cytoplasm	K07936	RAN; GTP-binding nuclear protein Ran	map03008 Ribosome biogenesis in eukaryotes; map03013 RNA transport; map05166 Human T-cell leukemia virus 1 infection	GO:0000003 reproduction; GO:0000054 ribosomal subunit export from nucleus; GO:0000055 ribosomal large subunit export from nucleus; GO:0000056 ribosomal small subunit export from nucleus; GO:0000060 protein import into nucleus, translocation; GO:0000070 mitotic sister chromatid segregation; GO:0000226 microtubule cytoskeleton organization; GO:0000278 mitotic cell cycle; GO:0000280 nuclear division…	GO:0001673 male germ cell nucleus; GO:0002177 manchette; GO:0005622 intracellular; GO:0005623 cell; GO:0005634 nucleus; GO:0005635 nuclear envelope; GO:0005643 nuclear pore; GO:0005654 nucleoplasm; GO:0005730 nucleolus; GO:0005737 cytoplasm; GO:0005768 endosome; GO:0005814 centriole; GO:0005815 microtubule organizing center; GO:0005829 cytosol; GO:0005856 cytoskeleton; GO:0005929 cilium; GO:00125…	GO:0000166 nucleotide binding; GO:0000287 magnesium ion binding; GO:0001882 nucleoside binding; GO:0001883 purine nucleoside binding; GO:0003682 chromatin binding; GO:0003712 transcription cofactor activity; GO:0003713 transcription coactivator activity; GO:0003824 catalytic activity; GO:0003924 GTPase activity; GO:0005102 receptor binding; GO:0005488 binding; GO:0005515 protein binding; GO:00055…	PF00071	Ras family	U	KOG0096	GTPase Ran/TC4/GSP1 (nuclear protein transport pathway), small G protein superfamily
Q8K1N2	Pleckstrin homology-like domain family B member 2 OS=Mus musculus OX=10090 GN=Phldb2 PE=1 SV=2	Phldb2	1.512	Up	141.48	2.9	2	2	0.755881	1.14283	nucleus	K23794			GO:0000226 microtubule cytoskeleton organization; GO:0001952 regulation of cell-matrix adhesion; GO:0001953 negative regulation of cell-matrix adhesion; GO:0006996 organelle organization; GO:0007010 cytoskeleton organization; GO:0007017 microtubule-based process; GO:0007162 negative regulation of cell adhesion; GO:0008104 protein localization; GO:0009987 cellular process; GO:0010470 regulation of…	GO:0005622 intracellular; GO:0005623 cell; GO:0005737 cytoplasm; GO:0005829 cytosol; GO:0005856 cytoskeleton; GO:0005886 plasma membrane; GO:0005938 cell cortex; GO:0016020 membrane; GO:0031252 cell leading edge; GO:0043226 organelle; GO:0043228 non-membrane-bounded organelle; GO:0043229 intracellular organelle; GO:0043232 intracellular non-membrane-bounded organelle; GO:0044424 intracellular par…		PF00169	PH domain
P05622	Platelet-derived growth factor receptor beta OS=Mus musculus OX=10090 GN=Pdgfrb PE=1 SV=2	Pdgfrb	1.511	Up	122.79	20.1	15	15	0.857592	1.29548	plasma membrane	K05089	PDGFRB, CD140B; platelet-derived growth factor receptor beta [EC:2.7.10.1]	map01521 EGFR tyrosine kinase inhibitor resistance; map04010 MAPK signaling pathway; map04014 Ras signaling pathway; map04015 Rap1 signaling pathway; map04020 Calcium signaling pathway; map04072 Phospholipase D signaling pathway; map04151 PI3K-Akt signaling pathway; map04510 Focal adhesion; map04540 Gap junction; map04630 JAK-STAT signaling pathway; map04810 Regulation of actin cytoskeleton; map0…	GO:0000003 reproduction; GO:0000165 MAPK cascade; GO:0000302 response to reactive oxygen species; GO:0001101 response to acid chemical; GO:0001501 skeletal system development; GO:0001525 angiogenesis; GO:0001568 blood vessel development; GO:0001570 vasculogenesis; GO:0001654 eye development; GO:0001655 urogenital system development; GO:0001656 metanephros development; GO:0001701 in utero embryoni…	GO:0000323 lytic vacuole; GO:0005622 intracellular; GO:0005623 cell; GO:0005634 nucleus; GO:0005737 cytoplasm; GO:0005764 lysosome; GO:0005773 vacuole; GO:0005775 vacuolar lumen; GO:0005794 Golgi apparatus; GO:0005886 plasma membrane; GO:0009986 cell surface; GO:0012505 endomembrane system; GO:0016020 membrane; GO:0016324 apical plasma membrane; GO:0031224 intrinsic component of membrane; GO:0031…	GO:0003824 catalytic activity; GO:0004672 protein kinase activity; GO:0004713 protein tyrosine kinase activity; GO:0004714 transmembrane receptor protein tyrosine kinase activity; GO:0004888 transmembrane signaling receptor activity; GO:0004930 G-protein coupled receptor activity; GO:0004992 platelet activating factor receptor activity; GO:0005017 platelet-derived growth factor-activated receptor…	PF00047; PF13927; PF07714	Immunoglobulin domain; Immunoglobulin domain; Protein tyrosine kinase	T	KOG0200	Fibroblast/platelet-derived growth factor receptor and related receptor tyrosine kinases
Q3U308	Cytoplasmic tRNA 2-thiolation protein 2 OS=Mus musculus OX=10090 GN=Ctu2 PE=1 SV=1	Ctu2	1.511	Up	56.104	17.3	5	5	0.773506	1.16889	cytoplasm	K14169	CTU2, NCS2; cytoplasmic tRNA 2-thiolation protein 2	map04122 Sulfur relay system	GO:0002097 tRNA wobble base modification; GO:0002098 tRNA wobble uridine modification; GO:0002143 tRNA wobble position uridine thiolation; GO:0006139 nucleobase-containing compound metabolic process; GO:0006396 RNA processing; GO:0006399 tRNA metabolic process; GO:0006400 tRNA modification; GO:0006725 cellular aromatic compound metabolic process; GO:0006807 nitrogen compound metabolic process; GO…	GO:0005622 intracellular; GO:0005623 cell; GO:0005737 cytoplasm; GO:0005829 cytosol; GO:0032991 macromolecular complex; GO:0044424 intracellular part; GO:0044444 cytoplasmic part; GO:0044464 cell part;	GO:0003824 catalytic activity; GO:0016740 transferase activity; GO:0016782 transferase activity, transferring sulfur-containing groups; GO:0016783 sulfurtransferase activity;			J	KOG2594	Uncharacterized conserved protein
Q9ESJ0	Exportin-4 OS=Mus musculus OX=10090 GN=Xpo4 PE=1 SV=2	Xpo4	1.511	Up	129.98	13.6	11	11	0.763337	1.1531	cytoplasm				GO:0006611 protein export from nucleus; GO:0006810 transport; GO:0006886 intracellular protein transport; GO:0006913 nucleocytoplasmic transport; GO:0008104 protein localization; GO:0015031 protein transport; GO:0015833 peptide transport; GO:0032386 regulation of intracellular transport; GO:0032388 positive regulation of intracellular transport; GO:0032879 regulation of localization; GO:0032880 r…	GO:0005622 intracellular; GO:0005623 cell; GO:0005634 nucleus; GO:0005635 nuclear envelope; GO:0005643 nuclear pore; GO:0005654 nucleoplasm; GO:0005737 cytoplasm; GO:0005829 cytosol; GO:0012505 endomembrane system; GO:0031967 organelle envelope; GO:0031974 membrane-enclosed lumen; GO:0031975 envelope; GO:0031981 nuclear lumen; GO:0032991 macromolecular complex; GO:0043226 organelle; GO:0043227 me…	GO:0005049 nuclear export signal receptor activity; GO:0005488 binding; GO:0005515 protein binding; GO:0008536 Ran GTPase binding; GO:0017016 Ras GTPase binding; GO:0019899 enzyme binding; GO:0031267 small GTPase binding; GO:0051020 GTPase binding;			UY	KOG4541	Nuclear transport receptor exportin 4 (importin beta superfamily)
Q9JKB1	Ubiquitin carboxyl-terminal hydrolase isozyme L3 OS=Mus musculus OX=10090 GN=Uchl3 PE=1 SV=2	Uchl3	1.511	Up	26.151	42.2	7	7	0.919601	1.38986	cytoplasm	K05609	UCHL3, YUH1; ubiquitin carboxyl-terminal hydrolase L3 [EC:3.4.19.12]		GO:0001654 eye development; GO:0006464 cellular protein modification process; GO:0006508 proteolysis; GO:0006807 nitrogen compound metabolic process; GO:0007275 multicellular organism development; GO:0007423 sensory organ development; GO:0007610 behavior; GO:0007626 locomotory behavior; GO:0007628 adult walking behavior; GO:0007631 feeding behavior; GO:0008152 metabolic process; GO:0008344 adult …	GO:0005622 intracellular; GO:0005623 cell; GO:0005634 nucleus; GO:0005737 cytoplasm; GO:0005829 cytosol; GO:0043226 organelle; GO:0043227 membrane-bounded organelle; GO:0043229 intracellular organelle; GO:0043231 intracellular membrane-bounded organelle; GO:0044424 intracellular part; GO:0044444 cytoplasmic part; GO:0044464 cell part;	GO:0003824 catalytic activity; GO:0004843 thiol-dependent ubiquitin-specific protease activity; GO:0005488 binding; GO:0005515 protein binding; GO:0008233 peptidase activity; GO:0008234 cysteine-type peptidase activity; GO:0016787 hydrolase activity; GO:0019783 ubiquitin-like protein-specific protease activity; GO:0019784 NEDD8-specific protease activity; GO:0032182 ubiquitin-like protein binding…	PF01088	Ubiquitin carboxyl-terminal hydrolase, family 1	O	KOG1415	Ubiquitin C-terminal hydrolase UCHL1
Q9DBZ5	Eukaryotic translation initiation factor 3 subunit K OS=Mus musculus OX=10090 GN=Eif3k PE=1 SV=1	Eif3k	1.51	Up	25.086	32.6	6	6	0.744743	1.1246	cytoplasm	K15028	EIF3K; translation initiation factor 3 subunit K		GO:0006412 translation; GO:0006413 translational initiation; GO:0006518 peptide metabolic process; GO:0006807 nitrogen compound metabolic process; GO:0008152 metabolic process; GO:0009058 biosynthetic process; GO:0009059 macromolecule biosynthetic process; GO:0009987 cellular process; GO:0010467 gene expression; GO:0019538 protein metabolic process; GO:0034641 cellular nitrogen compound metabolic…	GO:0005622 intracellular; GO:0005623 cell; GO:0005737 cytoplasm; GO:0005829 cytosol; GO:0005852 eukaryotic translation initiation factor 3 complex; GO:0032991 macromolecular complex; GO:0044424 intracellular part; GO:0044444 cytoplasmic part; GO:0044464 cell part;				J	KOG3252	Uncharacterized conserved protein
Q9Z321	DNA topoisomerase 3-beta-1 OS=Mus musculus OX=10090 GN=Top3b PE=1 SV=1	Top3b	1.509	Up	96.948	14.8	8	8	0.737522	1.11317	cytoplasm	K03165	TOP3; DNA topoisomerase III [EC:5.6.2.1]	map03440 Homologous recombination; map03460 Fanconi anemia pathway	GO:0006139 nucleobase-containing compound metabolic process; GO:0006259 DNA metabolic process; GO:0006265 DNA topological change; GO:0006725 cellular aromatic compound metabolic process; GO:0006807 nitrogen compound metabolic process; GO:0006996 organelle organization; GO:0007059 chromosome segregation; GO:0008152 metabolic process; GO:0009987 cellular process; GO:0016043 cellular component organ…	GO:0000793 condensed chromosome; GO:0005622 intracellular; GO:0005623 cell; GO:0005634 nucleus; GO:0005694 chromosome; GO:0043226 organelle; GO:0043227 membrane-bounded organelle; GO:0043228 non-membrane-bounded organelle; GO:0043229 intracellular organelle; GO:0043231 intracellular membrane-bounded organelle; GO:0043232 intracellular non-membrane-bounded organelle; GO:0044424 intracellular part;…	GO:0003676 nucleic acid binding; GO:0003677 DNA binding; GO:0003824 catalytic activity; GO:0003916 DNA topoisomerase activity; GO:0005488 binding; GO:0016853 isomerase activity; GO:0097159 organic cyclic compound binding; GO:1901363 heterocyclic compound binding;			L	KOG1957	DNA topoisomerase III beta
Q9D136	2-oxoglutarate and iron-dependent oxygenase domain-containing protein 3 OS=Mus musculus OX=10090 GN=Ogfod3 PE=2 SV=1	Ogfod3	1.508	Up	35.384	18.7	4	4	0.818715	1.23472	plasma membrane							PF13640	2OG-Fe(II) oxygenase superfamily
O55106	Striatin OS=Mus musculus OX=10090 GN=Strn PE=1 SV=2	Strn	1.506	Up	85.965	24.2	11	10	0.795617	1.19824	nucleus	K17608	STRN1_3_4; striatin 1/3/4	map04013 MAPK signaling pathway - fly	GO:0007043 cell-cell junction assembly; GO:0007154 cell communication; GO:0007165 signal transduction; GO:0007166 cell surface receptor signaling pathway; GO:0007267 cell-cell signaling; GO:0007275 multicellular organism development; GO:0007399 nervous system development; GO:0007610 behavior; GO:0007626 locomotory behavior; GO:0008285 negative regulation of cell proliferation; GO:0009987 cellular…	GO:0005623 cell; GO:0005886 plasma membrane; GO:0005911 cell-cell junction; GO:0005923 bicellular tight junction; GO:0014069 postsynaptic density; GO:0016020 membrane; GO:0030054 cell junction; GO:0030425 dendrite; GO:0032279 asymmetric synapse; GO:0032991 macromolecular complex; GO:0036477 somatodendritic compartment; GO:0042995 cell projection; GO:0043005 neuron projection; GO:0043025 neuronal …	GO:0005102 receptor binding; GO:0005488 binding; GO:0005515 protein binding; GO:0005516 calmodulin binding; GO:0008134 transcription factor binding; GO:0019899 enzyme binding; GO:0019902 phosphatase binding; GO:0019903 protein phosphatase binding; GO:0019904 protein domain specific binding; GO:0030331 estrogen receptor binding; GO:0035257 nuclear hormone receptor binding; GO:0035258 steroid hormo…			D	KOG0642	Cell-cycle nuclear protein, contains WD-40 repeats
Q8R0F8	Acylpyruvase FAHD1, mitochondrial OS=Mus musculus OX=10090 GN=Fahd1 PE=1 SV=2	Fahd1	1.504	Up	25.172	26.9	5	5	0.772045	1.16096	mitochondria	K01557	FAHD1; acylpyruvate hydrolase [EC:3.7.1.5]	map00350 Tyrosine metabolism; map01100 Metabolic pathways	GO:0006082 organic acid metabolic process; GO:0006091 generation of precursor metabolites and energy; GO:0006099 tricarboxylic acid cycle; GO:0006101 citrate metabolic process; GO:0008152 metabolic process; GO:0009060 aerobic respiration; GO:0009987 cellular process; GO:0015980 energy derivation by oxidation of organic compounds; GO:0016999 antibiotic metabolic process; GO:0017144 drug metabolic …	GO:0005622 intracellular; GO:0005623 cell; GO:0005634 nucleus; GO:0005654 nucleoplasm; GO:0005737 cytoplasm; GO:0005739 mitochondrion; GO:0005759 mitochondrial matrix; GO:0005829 cytosol; GO:0031974 membrane-enclosed lumen; GO:0031981 nuclear lumen; GO:0043226 organelle; GO:0043227 membrane-bounded organelle; GO:0043229 intracellular organelle; GO:0043231 intracellular membrane-bounded organelle;…	GO:0003824 catalytic activity; GO:0008948 oxaloacetate decarboxylase activity; GO:0016787 hydrolase activity; GO:0016822 hydrolase activity, acting on acid carbon-carbon bonds; GO:0016823 hydrolase activity, acting on acid carbon-carbon bonds, in ketonic substances; GO:0016829 lyase activity; GO:0016830 carbon-carbon lyase activity; GO:0016831 carboxy-lyase activity; GO:0018773 acetylpyruvate hyd…			Q	KOG1535	Predicted fumarylacetoacetate hydralase
G3X9K3	Brefeldin A-inhibited guanine nucleotide-exchange protein 1 OS=Mus musculus OX=10090 GN=Arfgef1 PE=1 SV=1	Arfgef1	1.503	Up	208.5	12.5	15	9	0.787634	1.18356	cytoplasm	K18442	ARFGEF, BIG; brefeldin A-inhibited guanine nucleotide-exchange protein	map04144 Endocytosis	GO:0006810 transport; GO:0006887 exocytosis; GO:0006996 organelle organization; GO:0007030 Golgi organization; GO:0007275 multicellular organism development; GO:0007399 nervous system development; GO:0008064 regulation of actin polymerization or depolymerization; GO:0009889 regulation of biosynthetic process; GO:0009891 positive regulation of biosynthetic process; GO:0009893 positive regulation o…	GO:0000139 Golgi membrane; GO:0005622 intracellular; GO:0005623 cell; GO:0005634 nucleus; GO:0005654 nucleoplasm; GO:0005730 nucleolus; GO:0005737 cytoplasm; GO:0005794 Golgi apparatus; GO:0005802 trans-Golgi network; GO:0005829 cytosol; GO:0012505 endomembrane system; GO:0016020 membrane; GO:0016363 nuclear matrix; GO:0030532 small nuclear ribonucleoprotein complex; GO:0031090 organelle membrane…	GO:0005085 guanyl-nucleotide exchange factor activity; GO:0005086 ARF guanyl-nucleotide exchange factor activity; GO:0005488 binding; GO:0005515 protein binding; GO:0008092 cytoskeletal protein binding; GO:0017022 myosin binding; GO:0019899 enzyme binding; GO:0034237 protein kinase A regulatory subunit binding; GO:0051018 protein kinase A binding; GO:0051020 GTPase binding; GO:0098772 molecular f…	PF12783; PF01369	Guanine nucleotide exchange factor in Golgi transport N-terminal; Sec7 domain	U	KOG0929	Guanine nucleotide exchange factor
Q8BG67	Protein EFR3 homolog A OS=Mus musculus OX=10090 GN=Efr3a PE=1 SV=1	Efr3a	1.503	Up	92.612	9.5	5	5	0.784473	1.17869	mitochondria	K21842	EFR3; protein EFR3		GO:0007155 cell adhesion; GO:0008104 protein localization; GO:0022610 biological adhesion; GO:0033036 macromolecule localization; GO:0034613 cellular protein localization; GO:0051179 localization; GO:0051641 cellular localization; GO:0070727 cellular macromolecule localization; GO:0072657 protein localization to membrane; GO:0072659 protein localization to plasma membrane; GO:0098609 cell-cell ad…	GO:0001533 cornified envelope; GO:0005622 intracellular; GO:0005623 cell; GO:0005737 cytoplasm; GO:0005829 cytosol; GO:0005886 plasma membrane; GO:0016020 membrane; GO:0044424 intracellular part; GO:0044444 cytoplasmic part; GO:0044464 cell part; GO:0071944 cell periphery;	GO:0005488 binding; GO:0005515 protein binding; GO:0042802 identical protein binding; GO:0042803 protein homodimerization activity; GO:0046983 protein dimerization activity;			S	KOG1877	Putative transmembrane protein cmp44E
Q8CEC6	Peptidylprolyl isomerase domain and WD repeat-containing protein 1 OS=Mus musculus OX=10090 GN=Ppwd1 PE=1 SV=2	Ppwd1	1.502	Up	73.384	27.1	14	14	0.564696	0.848371	nucleus	K12736	PPWD1; peptidylprolyl isomerase domain and WD repeat-containing protein 1 [EC:5.2.1.8]		GO:0000375 RNA splicing, via transesterification reactions; GO:0000377 RNA splicing, via transesterification reactions with bulged adenosine as nucleophile; GO:0000398 mRNA splicing, via spliceosome; GO:0000413 protein peptidyl-prolyl isomerization; GO:0006139 nucleobase-containing compound metabolic process; GO:0006396 RNA processing; GO:0006397 mRNA processing; GO:0006464 cellular protein modif…	GO:0005622 intracellular; GO:0005623 cell; GO:0005634 nucleus; GO:0005654 nucleoplasm; GO:0005681 spliceosomal complex; GO:0016604 nuclear body; GO:0031974 membrane-enclosed lumen; GO:0031981 nuclear lumen; GO:0032991 macromolecular complex; GO:0043226 organelle; GO:0043227 membrane-bounded organelle; GO:0043229 intracellular organelle; GO:0043231 intracellular membrane-bounded organelle; GO:0043…	GO:0003755 peptidyl-prolyl cis-trans isomerase activity; GO:0003824 catalytic activity; GO:0005488 binding; GO:0008144 drug binding; GO:0016018 cyclosporin A binding; GO:0016853 isomerase activity; GO:0016859 cis-trans isomerase activity; GO:0033218 amide binding; GO:0042277 peptide binding;	PF00160	Cyclophilin type peptidyl-prolyl cis-trans isomerase/CLD	O	KOG0882	Cyclophilin-related peptidyl-prolyl cis-trans isomerase
Q80UM3	N-alpha-acetyltransferase 15, NatA auxiliary subunit OS=Mus musculus OX=10090 GN=Naa15 PE=1 SV=1	Naa15	1.501	Up	100.96	26.2	17	14	0.725959	1.0897	cytoplasm	K20792	NAA15_16; N-alpha-acetyltransferase 15/16, NatA auxiliary subunit		GO:0006355 regulation of transcription, DNA-templated; GO:0006464 cellular protein modification process; GO:0006473 protein acetylation; GO:0006474 N-terminal protein amino acid acetylation; GO:0006807 nitrogen compound metabolic process; GO:0008152 metabolic process; GO:0009889 regulation of biosynthetic process; GO:0009891 positive regulation of biosynthetic process; GO:0009893 positive regulat…	GO:0005622 intracellular; GO:0005623 cell; GO:0005634 nucleus; GO:0005667 transcription factor complex; GO:0005737 cytoplasm; GO:0005829 cytosol; GO:0031248 protein acetyltransferase complex; GO:0031414 N-terminal protein acetyltransferase complex; GO:0031415 NatA complex; GO:0032991 macromolecular complex; GO:0043226 organelle; GO:0043227 membrane-bounded organelle; GO:0043229 intracellular orga…	GO:0003824 catalytic activity; GO:0005488 binding; GO:0008080 N-acetyltransferase activity; GO:0016407 acetyltransferase activity; GO:0016410 N-acyltransferase activity; GO:0016740 transferase activity; GO:0016746 transferase activity, transferring acyl groups; GO:0016747 transferase activity, transferring acyl groups other than amino-acyl groups; GO:0043021 ribonucleoprotein complex binding; GO:…			B	KOG1156	N-terminal acetyltransferase
P48678	Prelamin-A/C OS=Mus musculus OX=10090 GN=Lmna PE=1 SV=2	Lmna	0.666	Down	74.237	60.2	39	37	1.29508	0.862975	nucleus	K12641	LMNA; lamin A/C	map04210 Apoptosis; map05410 Hypertrophic cardiomyopathy (HCM); map05412 Arrhythmogenic right ventricular cardiomyopathy (ARVC); map05414 Dilated cardiomyopathy (DCM)	GO:0000003 reproduction; GO:0000226 microtubule cytoskeleton organization; GO:0000278 mitotic cell cycle; GO:0001666 response to hypoxia; GO:0006606 protein import into nucleus; GO:0006810 transport; GO:0006886 intracellular protein transport; GO:0006913 nucleocytoplasmic transport; GO:0006950 response to stress; GO:0006986 response to unfolded protein; GO:0006996 organelle organization; GO:00069…	GO:0005622 intracellular; GO:0005623 cell; GO:0005634 nucleus; GO:0005635 nuclear envelope; GO:0005638 lamin filament; GO:0005652 nuclear lamina; GO:0005654 nucleoplasm; GO:0005737 cytoplasm; GO:0005829 cytosol; GO:0005856 cytoskeleton; GO:0005882 intermediate filament; GO:0012505 endomembrane system; GO:0016020 membrane; GO:0016363 nuclear matrix; GO:0031090 organelle membrane; GO:0031965 nuclea…	GO:0005198 structural molecule activity; GO:0005488 binding; GO:0005515 protein binding; GO:0008157 protein phosphatase 1 binding; GO:0019899 enzyme binding; GO:0019902 phosphatase binding; GO:0019903 protein phosphatase binding; GO:0042802 identical protein binding;	PF00932	Lamin Tail Domain	DY	KOG0977	Nuclear envelope protein lamin, intermediate filament superfamily
Q9DCD5	Tight junction-associated protein 1 OS=Mus musculus OX=10090 GN=Tjap1 PE=1 SV=1	Tjap1	0.664	Down	59.419	19.7	6	6	1.26656	0.841055	nucleus	K06105	TJP4, PILT; tight junction protein 4	map04530 Tight junction	GO:0006996 organelle organization; GO:0007030 Golgi organization; GO:0009987 cellular process; GO:0010256 endomembrane system organization; GO:0016043 cellular component organization; GO:0071840 cellular component organization or biogenesis;	GO:0005622 intracellular; GO:0005623 cell; GO:0005737 cytoplasm; GO:0005768 endosome; GO:0005794 Golgi apparatus; GO:0005802 trans-Golgi network; GO:0005886 plasma membrane; GO:0005911 cell-cell junction; GO:0005923 bicellular tight junction; GO:0012505 endomembrane system; GO:0016020 membrane; GO:0030054 cell junction; GO:0031410 cytoplasmic vesicle; GO:0031982 vesicle; GO:0031984 organelle subc…
Q9ET01	Glycogen phosphorylase, liver form OS=Mus musculus OX=10090 GN=Pygl PE=1 SV=4	Pygl	0.664	Down	97.462	6.5	4	2	1.20168	0.798321	cytoplasm	K00688	PYG, glgP; glycogen phosphorylase [EC:2.4.1.1]	map00500 Starch and sucrose metabolism; map01100 Metabolic pathways; map04217 Necroptosis; map04910 Insulin signaling pathway; map04922 Glucagon signaling pathway; map04931 Insulin resistance	GO:0000272 polysaccharide catabolic process; GO:0001775 cell activation; GO:0002252 immune effector process; GO:0002263 cell activation involved in immune response; GO:0002274 myeloid leukocyte activation; GO:0002275 myeloid cell activation involved in immune response; GO:0002283 neutrophil activation involved in immune response; GO:0002366 leukocyte activation involved in immune response; GO:000…	GO:0005576 extracellular region; GO:0005622 intracellular; GO:0005623 cell; GO:0005737 cytoplasm; GO:0005829 cytosol; GO:0012505 endomembrane system; GO:0030141 secretory granule; GO:0031410 cytoplasmic vesicle; GO:0031974 membrane-enclosed lumen; GO:0031982 vesicle; GO:0031983 vesicle lumen; GO:0034774 secretory granule lumen; GO:0043226 organelle; GO:0043227 membrane-bounded organelle; GO:00432…	GO:0000166 nucleotide binding; GO:0002054 nucleobase binding; GO:0002060 purine nucleobase binding; GO:0003824 catalytic activity; GO:0004645 phosphorylase activity; GO:0005488 binding; GO:0005515 protein binding; GO:0005524 ATP binding; GO:0005536 glucose binding; GO:0008144 drug binding; GO:0008184 glycogen phosphorylase activity; GO:0016208 AMP binding; GO:0016740 transferase activity; GO:0016…			G	KOG2099	Glycogen phosphorylase
P23242	Gap junction alpha-1 protein OS=Mus musculus OX=10090 GN=Gja1 PE=1 SV=2	Gja1	0.663	Down	43.004	19.9	5	5	1.29311	0.85691	plasma membrane	K07372	GJA1, CX43; gap junction alpha-1 protein	map04540 Gap junction; map05131 Shigellosis; map05412 Arrhythmogenic right ventricular cardiomyopathy (ARVC)	GO:0000003 reproduction; GO:0000902 cell morphogenesis; GO:0001101 response to acid chemical; GO:0001503 ossification; GO:0001508 action potential; GO:0001558 regulation of cell growth; GO:0001568 blood vessel development; GO:0001649 osteoblast differentiation; GO:0001654 eye development; GO:0001701 in utero embryonic development; GO:0001764 neuron migration; GO:0001837 epithelial to mesenchymal …	GO:0000139 Golgi membrane; GO:0000323 lytic vacuole; GO:0005622 intracellular; GO:0005623 cell; GO:0005634 nucleus; GO:0005654 nucleoplasm; GO:0005737 cytoplasm; GO:0005739 mitochondrion; GO:0005740 mitochondrial envelope; GO:0005741 mitochondrial outer membrane; GO:0005764 lysosome; GO:0005768 endosome; GO:0005769 early endosome; GO:0005770 late endosome; GO:0005771 multivesicular body; GO:00057…	GO:0005102 receptor binding; GO:0005215 transporter activity; GO:0005243 gap junction channel activity; GO:0005488 binding; GO:0005515 protein binding; GO:0008092 cytoskeletal protein binding; GO:0015075 ion transmembrane transporter activity; GO:0015267 channel activity; GO:0015631 tubulin binding; GO:0017124 SH3 domain binding; GO:0019899 enzyme binding; GO:0019900 kinase binding; GO:0019901 pr…
Q8R332	Nucleoporin p58/p45 OS=Mus musculus OX=10090 GN=Nup58 PE=1 SV=1	Nup58	0.663	Down	59.445	16.4	6	6	1.29141	0.856801	nucleus	K14307	NUPL1, NUP49; nucleoporin p58/p45	map03013 RNA transport	GO:0006606 protein import into nucleus; GO:0006810 transport; GO:0006886 intracellular protein transport; GO:0006913 nucleocytoplasmic transport; GO:0008104 protein localization; GO:0009987 cellular process; GO:0015031 protein transport; GO:0015833 peptide transport; GO:0016043 cellular component organization; GO:0017038 protein import; GO:0022607 cellular component assembly; GO:0032386 regulatio…	GO:0005622 intracellular; GO:0005623 cell; GO:0005634 nucleus; GO:0005635 nuclear envelope; GO:0005643 nuclear pore; GO:0012505 endomembrane system; GO:0031967 organelle envelope; GO:0031975 envelope; GO:0032991 macromolecular complex; GO:0043226 organelle; GO:0043227 membrane-bounded organelle; GO:0043229 intracellular organelle; GO:0043231 intracellular membrane-bounded organelle; GO:0044422 or…	GO:0005048 signal sequence binding; GO:0005198 structural molecule activity; GO:0005488 binding; GO:0008139 nuclear localization sequence binding; GO:0017056 structural constituent of nuclear pore; GO:0033218 amide binding; GO:0042277 peptide binding;
Q8VE19	GATOR complex protein MIOS OS=Mus musculus OX=10090 GN=Mios PE=1 SV=2	Mios	0.663	Down	98.334	4.6	3	3	1.33112	0.882759	cytoplasm	K20407	MIOS, MIO; WD repeat-containing protein mio	map04150 mTOR signaling pathway	GO:0006950 response to stress; GO:0007154 cell communication; GO:0008104 protein localization; GO:0009267 cellular response to starvation; GO:0009605 response to external stimulus; GO:0009966 regulation of signal transduction; GO:0009967 positive regulation of signal transduction; GO:0009987 cellular process; GO:0009991 response to extracellular stimulus; GO:0010646 regulation of cell communicati…	GO:0000323 lytic vacuole; GO:0005622 intracellular; GO:0005623 cell; GO:0005634 nucleus; GO:0005654 nucleoplasm; GO:0005737 cytoplasm; GO:0005764 lysosome; GO:0005765 lysosomal membrane; GO:0005773 vacuole; GO:0005774 vacuolar membrane; GO:0005829 cytosol; GO:0016020 membrane; GO:0030054 cell junction; GO:0031090 organelle membrane; GO:0031974 membrane-enclosed lumen; GO:0031981 nuclear lumen; GO…				S	KOG1008	Uncharacterized conserved protein, contains WD40 repeats
A2CG63	AT-rich interactive domain-containing protein 4B OS=Mus musculus OX=10090 GN=Arid4b PE=1 SV=1	Arid4b	0.66	Down	147.64	6.8	6	6	1.25523	0.828908	nucleus	K19195	ARID4B; AT-rich interactive domain-containing protein 4B		GO:0000003 reproduction; GO:0002064 epithelial cell development; GO:0003006 developmental process involved in reproduction; GO:0006139 nucleobase-containing compound metabolic process; GO:0006325 chromatin organization; GO:0006349 regulation of gene expression by genetic imprinting; GO:0006355 regulation of transcription, DNA-templated; GO:0006357 regulation of transcription from RNA polymerase I…	GO:0005622 intracellular; GO:0005623 cell; GO:0005634 nucleus; GO:0005654 nucleoplasm; GO:0031974 membrane-enclosed lumen; GO:0031981 nuclear lumen; GO:0043226 organelle; GO:0043227 membrane-bounded organelle; GO:0043229 intracellular organelle; GO:0043231 intracellular membrane-bounded organelle; GO:0043233 organelle lumen; GO:0044422 organelle part; GO:0044424 intracellular part; GO:0044428 nuc…	GO:0000981 RNA polymerase II transcription factor activity, sequence-specific DNA binding; GO:0001067 regulatory region nucleic acid binding; GO:0003676 nucleic acid binding; GO:0003677 DNA binding; GO:0003700 transcription factor activity, sequence-specific DNA binding; GO:0003824 catalytic activity; GO:0004407 histone deacetylase activity; GO:0005488 binding; GO:0016787 hydrolase activity; GO:0…	PF08169; PF01388	RBB1NT (NUC162) domain; ARID/BRIGHT DNA binding domain	K	KOG3001	Dosage compensation regulatory complex/histone acetyltransferase complex, subunit MSL-3/MRG15/EAF3, and related CHROMO domain-containing proteins
Q3U1J4	DNA damage-binding protein 1 OS=Mus musculus OX=10090 GN=Ddb1 PE=1 SV=2	Ddb1	0.66	Down	126.85	35	29	29	0.968146	0.639017	cytoplasm	K10610	DDB1; DNA damage-binding protein 1	map03420 Nucleotide excision repair; map04120 Ubiquitin mediated proteolysis; map05161 Hepatitis B; map05170 Human immunodeficiency virus 1 infection; map05203 Viral carcinogenesis	GO:0000715 nucleotide-excision repair, DNA damage recognition; GO:0006139 nucleobase-containing compound metabolic process; GO:0006259 DNA metabolic process; GO:0006281 DNA repair; GO:0006283 transcription-coupled nucleotide-excision repair; GO:0006289 nucleotide-excision repair; GO:0006293 nucleotide-excision repair, preincision complex stabilization; GO:0006294 nucleotide-excision repair, prein…	GO:0000151 ubiquitin ligase complex; GO:0005622 intracellular; GO:0005623 cell; GO:0005634 nucleus; GO:0005654 nucleoplasm; GO:0005737 cytoplasm; GO:0031461 cullin-RING ubiquitin ligase complex; GO:0031464 Cul4A-RING E3 ubiquitin ligase complex; GO:0031465 Cul4B-RING E3 ubiquitin ligase complex; GO:0031974 membrane-enclosed lumen; GO:0031981 nuclear lumen; GO:0032991 macromolecular complex; GO:00…	GO:0003676 nucleic acid binding; GO:0003677 DNA binding; GO:0003684 damaged DNA binding; GO:0005488 binding; GO:0005515 protein binding; GO:0019904 protein domain specific binding; GO:0030674 protein binding, bridging; GO:0044877 macromolecular complex binding; GO:0060090 binding, bridging; GO:0071987 WD40-repeat domain binding; GO:0097159 organic cyclic compound binding; GO:0097602 cullin family…	PF10433	Mono-functional DNA-alkylating methyl methanesulfonate N-term	L	KOG1897	Damage-specific DNA binding complex, subunit DDB1
Q5SU73	Coilin OS=Mus musculus OX=10090 GN=Coil PE=1 SV=1	Coil	0.659	Down	61.916	9.8	3	3	1.30148	0.857814	nucleus	K13150	COIL, CLN80; coilin		GO:0008152 metabolic process; GO:0055114 oxidation-reduction process;	GO:0001650 fibrillar center; GO:0001674 female germ cell nucleus; GO:0005622 intracellular; GO:0005623 cell; GO:0005634 nucleus; GO:0005654 nucleoplasm; GO:0005730 nucleolus; GO:0015030 Cajal body; GO:0016604 nuclear body; GO:0031974 membrane-enclosed lumen; GO:0031981 nuclear lumen; GO:0043073 germ cell nucleus; GO:0043226 organelle; GO:0043227 membrane-bounded organelle; GO:0043228 non-membrane…	GO:0003824 catalytic activity; GO:0005488 binding; GO:0005515 protein binding; GO:0008022 protein C-terminus binding; GO:0015036 disulfide oxidoreductase activity; GO:0016491 oxidoreductase activity; GO:0016667 oxidoreductase activity, acting on a sulfur group of donors; GO:0042802 identical protein binding;
P50171	Estradiol 17-beta-dehydrogenase 8 OS=Mus musculus OX=10090 GN=Hsd17b8 PE=1 SV=2	Hsd17b8	0.658	Down	26.588	30.5	5	5	1.29279	0.850986	mitochondria	K13370	HSD17B8; 17beta-estradiol 17-dehydrogenase / 3alpha(17beta)-hydroxysteroid dehydrogenase (NAD+) / 3-oxoacyl-[acyl-carrier protein] reductase alpha subunit [EC:1.1.1.62 1.1.1.239]	map00061 Fatty acid biosynthesis; map00140 Steroid hormone biosynthesis; map01100 Metabolic pathways; map01212 Fatty acid metabolism	GO:0006082 organic acid metabolic process; GO:0006629 lipid metabolic process; GO:0006631 fatty acid metabolic process; GO:0006633 fatty acid biosynthetic process; GO:0006694 steroid biosynthetic process; GO:0006703 estrogen biosynthetic process; GO:0008152 metabolic process; GO:0008202 steroid metabolic process; GO:0008209 androgen metabolic process; GO:0008210 estrogen metabolic process; GO:000…	GO:0005622 intracellular; GO:0005623 cell; GO:0005737 cytoplasm; GO:0005739 mitochondrion; GO:0005740 mitochondrial envelope; GO:0005759 mitochondrial matrix; GO:0005886 plasma membrane; GO:0016020 membrane; GO:0031967 organelle envelope; GO:0031974 membrane-enclosed lumen; GO:0031975 envelope; GO:0043226 organelle; GO:0043227 membrane-bounded organelle; GO:0043229 intracellular organelle; GO:004…	GO:0000166 nucleotide binding; GO:0003824 catalytic activity; GO:0003857 3-hydroxyacyl-CoA dehydrogenase activity; GO:0004303 estradiol 17-beta-dehydrogenase activity; GO:0005488 binding; GO:0016229 steroid dehydrogenase activity; GO:0016491 oxidoreductase activity; GO:0016614 oxidoreductase activity, acting on CH-OH group of donors; GO:0016616 oxidoreductase activity, acting on the CH-OH group o…	PF13561	Enoyl-(Acyl carrier protein) reductase	Q	KOG1200	Mitochondrial/plastidial beta-ketoacyl-ACP reductase
P70290	55 kDa erythrocyte membrane protein OS=Mus musculus OX=10090 GN=Mpp1 PE=1 SV=1	Mpp1	0.658	Down	52.227	47.2	15	15	1.29353	0.8505	nucleus	K21880	MPP1; 55 kDa erythrocyte membrane protein		GO:0002682 regulation of immune system process; GO:0002685 regulation of leukocyte migration; GO:0002688 regulation of leukocyte chemotaxis; GO:0006139 nucleobase-containing compound metabolic process; GO:0006163 purine nucleotide metabolic process; GO:0006725 cellular aromatic compound metabolic process; GO:0006753 nucleoside phosphate metabolic process; GO:0006793 phosphorus metabolic process; …	GO:0005622 intracellular; GO:0005623 cell; GO:0005634 nucleus; GO:0005654 nucleoplasm; GO:0005737 cytoplasm; GO:0005829 cytosol; GO:0005856 cytoskeleton; GO:0005886 plasma membrane; GO:0005938 cell cortex; GO:0016020 membrane; GO:0016604 nuclear body; GO:0016607 nuclear speck; GO:0030863 cortical cytoskeleton; GO:0031974 membrane-enclosed lumen; GO:0031981 nuclear lumen; GO:0043226 organelle; GO:…	GO:0003824 catalytic activity; GO:0004385 guanylate kinase activity; GO:0016301 kinase activity; GO:0016740 transferase activity; GO:0016772 transferase activity, transferring phosphorus-containing groups; GO:0016776 phosphotransferase activity, phosphate group as acceptor; GO:0019205 nucleobase-containing compound kinase activity; GO:0050145 nucleoside phosphate kinase activity;	PF00595; PF07653; PF00625	PDZ domain (Also known as DHR or GLGF); Variant SH3 domain; Guanylate kinase	T	KOG0609	Calcium/calmodulin-dependent serine protein kinase/membrane-associated guanylate kinase
Q923X4	Glutaredoxin-2, mitochondrial OS=Mus musculus OX=10090 GN=Glrx2 PE=1 SV=1	Glrx2	0.658	Down	17.307	25.6	3	3	1.39251	0.915794	mitochondria	K03676	grxC, GLRX, GLRX2; glutaredoxin 3		GO:0000302 response to reactive oxygen species; GO:0000303 response to superoxide; GO:0000305 response to oxygen radical; GO:0006950 response to stress; GO:0006979 response to oxidative stress; GO:0007568 aging; GO:0008152 metabolic process; GO:0009636 response to toxic substance; GO:0009987 cellular process; GO:0010033 response to organic substance; GO:0010035 response to inorganic substance; GO…	GO:0005622 intracellular; GO:0005623 cell; GO:0005634 nucleus; GO:0005654 nucleoplasm; GO:0005737 cytoplasm; GO:0005739 mitochondrion; GO:0005759 mitochondrial matrix; GO:0030425 dendrite; GO:0031974 membrane-enclosed lumen; GO:0031981 nuclear lumen; GO:0036477 somatodendritic compartment; GO:0042995 cell projection; GO:0043005 neuron projection; GO:0043025 neuronal cell body; GO:0043226 organell…	GO:0003824 catalytic activity; GO:0015035 protein disulfide oxidoreductase activity; GO:0015036 disulfide oxidoreductase activity; GO:0016491 oxidoreductase activity; GO:0016667 oxidoreductase activity, acting on a sulfur group of donors;	PF00462	Glutaredoxin	O	KOG1752	Glutaredoxin and related proteins
Q99L47	Hsc70-interacting protein OS=Mus musculus OX=10090 GN=St13 PE=1 SV=1	St13	0.658	Down	41.655	18.1	5	5	0.530549	0.349015	nucleus	K09560	ST13; suppressor of tumorigenicity protein 13		GO:0006457 protein folding; GO:0006458 'de novo' protein folding; GO:0009987 cellular process; GO:0016043 cellular component organization; GO:0022607 cellular component assembly; GO:0043933 macromolecular complex subunit organization; GO:0044085 cellular component biogenesis; GO:0048519 negative regulation of biological process; GO:0048523 negative regulation of cellular process; GO:0050789 regul…	GO:0005622 intracellular; GO:0005623 cell; GO:0005737 cytoplasm; GO:0005829 cytosol; GO:0032991 macromolecular complex; GO:0044424 intracellular part; GO:0044444 cytoplasmic part; GO:0044464 cell part;	GO:0000166 nucleotide binding; GO:0005488 binding; GO:0005515 protein binding; GO:0017076 purine nucleotide binding; GO:0019904 protein domain specific binding; GO:0030544 Hsp70 protein binding; GO:0030554 adenyl nucleotide binding; GO:0030674 protein binding, bridging; GO:0031072 heat shock protein binding; GO:0032552 deoxyribonucleotide binding; GO:0032554 purine deoxyribonucleotide binding; GO…			OT	KOG1308	Hsp70-interacting protein Hip/Transient component of progesterone receptor complexes and an Hsp70-binding protein
Q9CYH6	Ribosome biogenesis regulatory protein homolog OS=Mus musculus OX=10090 GN=Rrs1 PE=1 SV=1	Rrs1	0.658	Down	41.551	17.8	5	5	0.84464	0.555682	nucleus	K14852	RRS1; regulator of ribosome biosynthesis		GO:0000027 ribosomal large subunit assembly; GO:0000054 ribosomal subunit export from nucleus; GO:0000055 ribosomal large subunit export from nucleus; GO:0000070 mitotic sister chromatid segregation; GO:0000278 mitotic cell cycle; GO:0000280 nuclear division; GO:0000447 endonucleolytic cleavage in ITS1 to separate SSU-rRNA from 5.8S rRNA and LSU-rRNA from tricistronic rRNA transcript (SSU-rRNA, 5…	GO:0000228 nuclear chromosome; GO:0000793 condensed chromosome; GO:0000794 condensed nuclear chromosome; GO:0001650 fibrillar center; GO:0005622 intracellular; GO:0005623 cell; GO:0005634 nucleus; GO:0005694 chromosome; GO:0005730 nucleolus; GO:0005737 cytoplasm; GO:0005783 endoplasmic reticulum; GO:0012505 endomembrane system; GO:0030684 preribosome; GO:0030687 preribosome, large subunit precurs…	GO:0003676 nucleic acid binding; GO:0003723 RNA binding; GO:0005488 binding; GO:0008097 5S rRNA binding; GO:0019843 rRNA binding; GO:0097159 organic cyclic compound binding; GO:1901363 heterocyclic compound binding;			J	KOG1765	Regulator of ribosome synthesis
Q9Z0X1	Apoptosis-inducing factor 1, mitochondrial OS=Mus musculus OX=10090 GN=Aifm1 PE=1 SV=1	Aifm1	0.658	Down	66.765	42.6	19	19	1.14521	0.753602	mitochondria	K04727	AIFM1, PDCD8; apoptosis-inducing factor 1 [EC:1.-.-.-]	map04210 Apoptosis; map04214 Apoptosis - fly; map04217 Necroptosis	GO:0000302 response to reactive oxygen species; GO:0001101 response to acid chemical; GO:0002931 response to ischemia; GO:0006091 generation of precursor metabolites and energy; GO:0006323 DNA packaging; GO:0006915 apoptotic process; GO:0006919 activation of cysteine-type endopeptidase activity involved in apoptotic process; GO:0006950 response to stress; GO:0006979 response to oxidative stress; …	GO:0005622 intracellular; GO:0005623 cell; GO:0005634 nucleus; GO:0005737 cytoplasm; GO:0005739 mitochondrion; GO:0005740 mitochondrial envelope; GO:0005741 mitochondrial outer membrane; GO:0005743 mitochondrial inner membrane; GO:0005758 mitochondrial intermembrane space; GO:0005829 cytosol; GO:0016020 membrane; GO:0019866 organelle inner membrane; GO:0019867 outer membrane; GO:0031090 organelle…	GO:0000166 nucleotide binding; GO:0003676 nucleic acid binding; GO:0003677 DNA binding; GO:0003824 catalytic activity; GO:0004174 electron-transferring-flavoprotein dehydrogenase activity; GO:0005488 binding; GO:0009055 electron carrier activity; GO:0016174 NAD(P)H oxidase activity; GO:0016491 oxidoreductase activity; GO:0016645 oxidoreductase activity, acting on the CH-NH group of donors; GO:001…	PF07992	Pyridine nucleotide-disulphide oxidoreductase	C	KOG1346	Programmed cell death 8 (apoptosis-inducing factor)
Q8R2M2	Deoxynucleotidyltransferase terminal-interacting protein 2 OS=Mus musculus OX=10090 GN=Dnttip2 PE=1 SV=1	Dnttip2	0.655	Down	84.276	14.2	6	6	1.20918	0.792608	nucleus					GO:0005622 intracellular; GO:0005623 cell; GO:0005634 nucleus; GO:0005730 nucleolus; GO:0031974 membrane-enclosed lumen; GO:0031981 nuclear lumen; GO:0043226 organelle; GO:0043227 membrane-bounded organelle; GO:0043228 non-membrane-bounded organelle; GO:0043229 intracellular organelle; GO:0043231 intracellular membrane-bounded organelle; GO:0043232 intracellular non-membrane-bounded organelle; GO…				K	KOG3100	Uncharacterized conserved protein
P28033	CCAAT/enhancer-binding protein beta OS=Mus musculus OX=10090 GN=Cebpb PE=1 SV=1	Cebpb	0.652	Down	31.445	20.3	3	3	1.1923	0.777579	nucleus	K10048	CEBPB; CCAAT/enhancer binding protein (C/EBP), beta	map04657 IL-17 signaling pathway; map04668 TNF signaling pathway; map05152 Tuberculosis; map05202 Transcriptional misregulation in cancer	GO:0000003 reproduction; GO:0000122 negative regulation of transcription from RNA polymerase II promoter; GO:0001101 response to acid chemical; GO:0001541 ovarian follicle development; GO:0001701 in utero embryonic development; GO:0001775 cell activation; GO:0001817 regulation of cytokine production; GO:0001819 positive regulation of cytokine production; GO:0001889 liver development; GO:0001890 p…	GO:0000228 nuclear chromosome; GO:0000775 chromosome, centromeric region; GO:0000779 condensed chromosome, centromeric region; GO:0000785 chromatin; GO:0000790 nuclear chromatin; GO:0000793 condensed chromosome; GO:0005622 intracellular; GO:0005623 cell; GO:0005634 nucleus; GO:0005654 nucleoplasm; GO:0005667 transcription factor complex; GO:0005694 chromosome; GO:0005737 cytoplasm; GO:0016363 nuc…	GO:0000976 transcription regulatory region sequence-specific DNA binding; GO:0000977 RNA polymerase II regulatory region sequence-specific DNA binding; GO:0000978 RNA polymerase II core promoter proximal region sequence-specific DNA binding; GO:0000979 RNA polymerase II core promoter sequence-specific DNA binding; GO:0000981 RNA polymerase II transcription factor activity, sequence-specific DNA b…			K	KOG3119	Basic region leucine zipper transcription factor
P56135	ATP synthase subunit f, mitochondrial OS=Mus musculus OX=10090 GN=Atp5mf PE=1 SV=3	Atp5mf	0.652	Down	10.344	36.4	3	2	1.31203	0.855114	cytoplasm	K02130	ATPeF0F, ATP5J2; F-type H+-transporting ATPase subunit f	map00190 Oxidative phosphorylation; map01100 Metabolic pathways; map04714 Thermogenesis	GO:0006139 nucleobase-containing compound metabolic process; GO:0006163 purine nucleotide metabolic process; GO:0006725 cellular aromatic compound metabolic process; GO:0006753 nucleoside phosphate metabolic process; GO:0006793 phosphorus metabolic process; GO:0006796 phosphate-containing compound metabolic process; GO:0006807 nitrogen compound metabolic process; GO:0008152 metabolic process; GO:…	GO:0000276 mitochondrial proton-transporting ATP synthase complex, coupling factor F(o); GO:0005622 intracellular; GO:0005623 cell; GO:0005737 cytoplasm; GO:0005739 mitochondrion; GO:0005740 mitochondrial envelope; GO:0005743 mitochondrial inner membrane; GO:0005753 mitochondrial proton-transporting ATP synthase complex; GO:0016020 membrane; GO:0016469 proton-transporting two-sector ATPase comple…				C	KOG4092	Mitochondrial F1F0-ATP synthase, subunit f
Q9JLV1	BAG family molecular chaperone regulator 3 OS=Mus musculus OX=10090 GN=Bag3 PE=1 SV=2	Bag3	0.652	Down	61.859	44.5	18	18	1.26432	0.824891	nucleus	K09557	BAG3; BCL2-associated athanogene 3		GO:0000122 negative regulation of transcription from RNA polymerase II promoter; GO:0006355 regulation of transcription, DNA-templated; GO:0006357 regulation of transcription from RNA polymerase II promoter; GO:0006457 protein folding; GO:0006915 apoptotic process; GO:0006950 response to stress; GO:0007154 cell communication; GO:0007165 signal transduction; GO:0007166 cell surface receptor signal…	GO:0005622 intracellular; GO:0005623 cell; GO:0005634 nucleus; GO:0005737 cytoplasm; GO:0005829 cytosol; GO:0005886 plasma membrane; GO:0016020 membrane; GO:0030016 myofibril; GO:0030017 sarcomere; GO:0030018 Z disc; GO:0031674 I band; GO:0042995 cell projection; GO:0043005 neuron projection; GO:0043226 organelle; GO:0043227 membrane-bounded organelle; GO:0043228 non-membrane-bounded organelle; G…	GO:0000166 nucleotide binding; GO:0000774 adenyl-nucleotide exchange factor activity; GO:0005488 binding; GO:0017076 purine nucleotide binding; GO:0030234 enzyme regulator activity; GO:0030554 adenyl nucleotide binding; GO:0036094 small molecule binding; GO:0044877 macromolecular complex binding; GO:0060589 nucleoside-triphosphatase regulator activity; GO:0060590 ATPase regulator activity; GO:009…	PF00397	WW domain	OT	KOG4361	BCL2-associated athanogene-like proteins and related BAG family chaperone regulators
E9Q414	Apolipoprotein B-100 OS=Mus musculus OX=10090 GN=Apob PE=1 SV=1	Apob	0.649	Down	509.43	0.8	3	2	1.46024	0.947019	extracellular	K14462	APOB; apolipoprotein B	map04975 Fat digestion and absorption; map04977 Vitamin digestion and absorption; map04979 Cholesterol metabolism	GO:0000003 reproduction; GO:0001101 response to acid chemical; GO:0001523 retinoid metabolic process; GO:0001568 blood vessel development; GO:0001701 in utero embryonic development; GO:0001944 vasculature development; GO:0002218 activation of innate immune response; GO:0002221 pattern recognition receptor signaling pathway; GO:0002224 toll-like receptor signaling pathway; GO:0002237 response to m…	GO:0000323 lytic vacuole; GO:0005576 extracellular region; GO:0005615 extracellular space; GO:0005622 intracellular; GO:0005623 cell; GO:0005737 cytoplasm; GO:0005764 lysosome; GO:0005768 endosome; GO:0005769 early endosome; GO:0005773 vacuole; GO:0005775 vacuolar lumen; GO:0005783 endoplasmic reticulum; GO:0005788 endoplasmic reticulum lumen; GO:0005789 endoplasmic reticulum membrane; GO:0005790…	GO:0005102 receptor binding; GO:0005215 transporter activity; GO:0005319 lipid transporter activity; GO:0005488 binding; GO:0005515 protein binding; GO:0005539 glycosaminoglycan binding; GO:0005543 phospholipid binding; GO:0008201 heparin binding; GO:0008289 lipid binding; GO:0015248 sterol transporter activity; GO:0017127 cholesterol transporter activity; GO:0019899 enzyme binding; GO:0035473 li…	PF09172	Domain of unknown function (DUF1943)	I	KOG4338	Predicted lipoprotein
Q60716	Prolyl 4-hydroxylase subunit alpha-2 OS=Mus musculus OX=10090 GN=P4ha2 PE=1 SV=1	P4ha2	0.648	Down	61.001	37.1	14	14	1.36091	0.882153	extracellular	K00472	P4HA; prolyl 4-hydroxylase [EC:1.14.11.2]	map00330 Arginine and proline metabolism; map01100 Metabolic pathways	GO:0006082 organic acid metabolic process; GO:0006091 generation of precursor metabolites and energy; GO:0006464 cellular protein modification process; GO:0006520 cellular amino acid metabolic process; GO:0006575 cellular modified amino acid metabolic process; GO:0006807 nitrogen compound metabolic process; GO:0008152 metabolic process; GO:0009987 cellular process; GO:0018126 protein hydroxylatio…	GO:0005622 intracellular; GO:0005623 cell; GO:0005634 nucleus; GO:0005654 nucleoplasm; GO:0005737 cytoplasm; GO:0005783 endoplasmic reticulum; GO:0005788 endoplasmic reticulum lumen; GO:0005829 cytosol; GO:0012505 endomembrane system; GO:0016222 procollagen-proline 4-dioxygenase complex; GO:0031974 membrane-enclosed lumen; GO:0031981 nuclear lumen; GO:0032991 macromolecular complex; GO:0043226 or…	GO:0003824 catalytic activity; GO:0004656 procollagen-proline 4-dioxygenase activity; GO:0009055 electron carrier activity; GO:0016491 oxidoreductase activity; GO:0016705 oxidoreductase activity, acting on paired donors, with incorporation or reduction of molecular oxygen; GO:0016706 oxidoreductase activity, acting on paired donors, with incorporation or reduction of molecular oxygen, 2-oxoglutar…	PF13640	2OG-Fe(II) oxygenase superfamily	E	KOG1591	Prolyl 4-hydroxylase alpha subunit
Q8BG79	CWF19-like protein 2 OS=Mus musculus OX=10090 GN=Cwf19l2 PE=1 SV=1	Cwf19l2	0.648	Down	103.17	4.5	3	3	1.33661	0.866015	nucleus									S	KOG2477	Uncharacterized conserved protein
Q8R4N0	Citramalyl-CoA lyase, mitochondrial OS=Mus musculus OX=10090 GN=Clybl PE=1 SV=2	Clybl	0.648	Down	37.548	14.8	4	4	1.27533	0.826545	mitochondria	K11390	CLYBL; citrate lyase subunit beta-like protein [EC:4.1.-.-]		GO:0009987 cellular process; GO:0016043 cellular component organization; GO:0019222 regulation of metabolic process; GO:0022607 cellular component assembly; GO:0030656 regulation of vitamin metabolic process; GO:0031323 regulation of cellular metabolic process; GO:0043933 macromolecular complex subunit organization; GO:0044085 cellular component biogenesis; GO:0050789 regulation of biological pro…		GO:0000287 magnesium ion binding; GO:0003824 catalytic activity; GO:0004474 malate synthase activity; GO:0005488 binding; GO:0016740 transferase activity; GO:0016746 transferase activity, transferring acyl groups; GO:0016829 lyase activity; GO:0016830 carbon-carbon lyase activity; GO:0016833 oxo-acid-lyase activity; GO:0043167 ion binding; GO:0043169 cation binding; GO:0046872 metal ion binding; …
O55128	Histone deacetylase complex subunit SAP18 OS=Mus musculus OX=10090 GN=Sap18 PE=1 SV=1	Sap18	0.647	Down	17.595	35.9	5	5	1.24657	0.806098	cytoplasm,nucleus	K14324	SAP18; histone deacetylase complex subunit SAP18	map03013 RNA transport; map03015 mRNA surveillance pathway	GO:0000381 regulation of alternative mRNA splicing, via spliceosome; GO:0006325 chromatin organization; GO:0006355 regulation of transcription, DNA-templated; GO:0006357 regulation of transcription from RNA polymerase II promoter; GO:0006464 cellular protein modification process; GO:0006476 protein deacetylation; GO:0006807 nitrogen compound metabolic process; GO:0006996 organelle organization; G…	GO:0000118 histone deacetylase complex; GO:0005622 intracellular; GO:0005623 cell; GO:0005634 nucleus; GO:0005654 nucleoplasm; GO:0005667 transcription factor complex; GO:0005737 cytoplasm; GO:0005829 cytosol; GO:0016604 nuclear body; GO:0016607 nuclear speck; GO:0031974 membrane-enclosed lumen; GO:0031981 nuclear lumen; GO:0032991 macromolecular complex; GO:0043226 organelle; GO:0043227 membrane…	GO:0003712 transcription cofactor activity; GO:0003714 transcription corepressor activity; GO:0003824 catalytic activity; GO:0004407 histone deacetylase activity; GO:0016787 hydrolase activity; GO:0016810 hydrolase activity, acting on carbon-nitrogen (but not peptide) bonds; GO:0016811 hydrolase activity, acting on carbon-nitrogen (but not peptide) bonds, in linear amides; GO:0019213 deacetylase …			K	KOG3391	Transcriptional co-repressor component
Q3UDW8	Heparan-alpha-glucosaminide N-acetyltransferase OS=Mus musculus OX=10090 GN=Hgsnat PE=1 SV=2	Hgsnat	0.647	Down	72.503	4.1	2	2	1.33449	0.862752	plasma membrane	K10532	HGSNAT; heparan-alpha-glucosaminide N-acetyltransferase [EC:2.3.1.78]	map00531 Glycosaminoglycan degradation; map01100 Metabolic pathways; map04142 Lysosome	GO:0001775 cell activation; GO:0002252 immune effector process; GO:0002263 cell activation involved in immune response; GO:0002274 myeloid leukocyte activation; GO:0002275 myeloid cell activation involved in immune response; GO:0002283 neutrophil activation involved in immune response; GO:0002366 leukocyte activation involved in immune response; GO:0002376 immune system process; GO:0002443 leukoc…	GO:0000323 lytic vacuole; GO:0005622 intracellular; GO:0005623 cell; GO:0005737 cytoplasm; GO:0005764 lysosome; GO:0005765 lysosomal membrane; GO:0005773 vacuole; GO:0005774 vacuolar membrane; GO:0005886 plasma membrane; GO:0012505 endomembrane system; GO:0012506 vesicle membrane; GO:0016020 membrane; GO:0030141 secretory granule; GO:0030659 cytoplasmic vesicle membrane; GO:0030667 secretory gran…	GO:0003824 catalytic activity; GO:0008080 N-acetyltransferase activity; GO:0015019 heparan-alpha-glucosaminide N-acetyltransferase activity; GO:0016407 acetyltransferase activity; GO:0016410 N-acyltransferase activity; GO:0016740 transferase activity; GO:0016746 transferase activity, transferring acyl groups; GO:0016747 transferase activity, transferring acyl groups other than amino-acyl groups;			S	KOG4683	Uncharacterized conserved protein
Q8BI72	CDKN2A-interacting protein OS=Mus musculus OX=10090 GN=Cdkn2aip PE=1 SV=1	Cdkn2aip	0.647	Down	59.744	32	11	11	1.20682	0.780524	nucleus				GO:0001558 regulation of cell growth; GO:0006950 response to stress; GO:0006974 cellular response to DNA damage stimulus; GO:0007154 cell communication; GO:0007165 signal transduction; GO:0009966 regulation of signal transduction; GO:0009967 positive regulation of signal transduction; GO:0009987 cellular process; GO:0010646 regulation of cell communication; GO:0010647 positive regulation of cell …	GO:0001652 granular component; GO:0005622 intracellular; GO:0005623 cell; GO:0005634 nucleus; GO:0005654 nucleoplasm; GO:0005730 nucleolus; GO:0031974 membrane-enclosed lumen; GO:0031981 nuclear lumen; GO:0043226 organelle; GO:0043227 membrane-bounded organelle; GO:0043228 non-membrane-bounded organelle; GO:0043229 intracellular organelle; GO:0043231 intracellular membrane-bounded organelle; GO:0…	GO:0002039 p53 binding; GO:0005488 binding; GO:0005515 protein binding;
O88630	Golgi SNAP receptor complex member 1 OS=Mus musculus OX=10090 GN=Gosr1 PE=1 SV=2	Gosr1	0.645	Down	28.489	8.8	3	3	1.39689	0.901131	cytoplasm	K08495	GOSR1, GOS1; golgi SNAP receptor complex member 1	map04130 SNARE interactions in vesicular transport	GO:0006810 transport; GO:0006888 ER to Golgi vesicle-mediated transport; GO:0006891 intra-Golgi vesicle-mediated transport; GO:0006906 vesicle fusion; GO:0006996 organelle organization; GO:0009987 cellular process; GO:0016043 cellular component organization; GO:0016050 vesicle organization; GO:0016192 vesicle-mediated transport; GO:0016197 endosomal transport; GO:0016482 cytosolic transport; GO:0…	GO:0000138 Golgi trans cisterna; GO:0000139 Golgi membrane; GO:0005622 intracellular; GO:0005623 cell; GO:0005737 cytoplasm; GO:0005794 Golgi apparatus; GO:0005795 Golgi stack; GO:0005797 Golgi medial cisterna; GO:0005801 cis-Golgi network; GO:0012505 endomembrane system; GO:0016020 membrane; GO:0016021 integral component of membrane; GO:0030133 transport vesicle; GO:0031090 organelle membrane; G…	GO:0000149 SNARE binding; GO:0005484 SNAP receptor activity; GO:0005488 binding; GO:0005515 protein binding;	PF12352	Snare region anchored in the vesicle membrane C-terminus	U	KOG3208	SNARE protein GS28
Q3TCN2	Putative phospholipase B-like 2 OS=Mus musculus OX=10090 GN=Plbd2 PE=1 SV=2	Plbd2	0.644	Down	66.289	33	13	13	1.27812	0.822855	mitochondria					GO:0000323 lytic vacuole; GO:0005622 intracellular; GO:0005623 cell; GO:0005737 cytoplasm; GO:0005764 lysosome; GO:0005773 vacuole; GO:0043226 organelle; GO:0043227 membrane-bounded organelle; GO:0043229 intracellular organelle; GO:0043231 intracellular membrane-bounded organelle; GO:0044424 intracellular part; GO:0044444 cytoplasmic part; GO:0044464 cell part;				G	KOG3774	Uncharacterized conserved protein Lama
Q9ET22	Dipeptidyl peptidase 2 OS=Mus musculus OX=10090 GN=Dpp7 PE=1 SV=2	Dpp7	0.644	Down	56.253	25.5	9	9	1.28641	0.827913	plasma membrane	K01276	DPP7; dipeptidyl-peptidase II [EC:3.4.14.2]		GO:0001775 cell activation; GO:0002252 immune effector process; GO:0002263 cell activation involved in immune response; GO:0002274 myeloid leukocyte activation; GO:0002275 myeloid cell activation involved in immune response; GO:0002283 neutrophil activation involved in immune response; GO:0002366 leukocyte activation involved in immune response; GO:0002376 immune system process; GO:0002443 leukoc…	GO:0000323 lytic vacuole; GO:0005576 extracellular region; GO:0005622 intracellular; GO:0005623 cell; GO:0005737 cytoplasm; GO:0005764 lysosome; GO:0005766 primary lysosome; GO:0005773 vacuole; GO:0005775 vacuolar lumen; GO:0005794 Golgi apparatus; GO:0005829 cytosol; GO:0012505 endomembrane system; GO:0030141 secretory granule; GO:0031410 cytoplasmic vesicle; GO:0031974 membrane-enclosed lumen; …	GO:0003824 catalytic activity; GO:0004177 aminopeptidase activity; GO:0008233 peptidase activity; GO:0008236 serine-type peptidase activity; GO:0008238 exopeptidase activity; GO:0008239 dipeptidyl-peptidase activity; GO:0016787 hydrolase activity; GO:0017171 serine hydrolase activity; GO:0070011 peptidase activity, acting on L-amino acid peptides;	PF05577	Serine carboxypeptidase S28	O	KOG2183	Prolylcarboxypeptidase (angiotensinase C)
Q99M71	Mammalian ependymin-related protein 1 OS=Mus musculus OX=10090 GN=Epdr1 PE=1 SV=1	Epdr1	0.643	Down	25.485	23.2	5	5	1.35471	0.871695	extracellular					GO:0000323 lytic vacuole; GO:0005576 extracellular region; GO:0005622 intracellular; GO:0005623 cell; GO:0005737 cytoplasm; GO:0005764 lysosome; GO:0005773 vacuole; GO:0043226 organelle; GO:0043227 membrane-bounded organelle; GO:0043229 intracellular organelle; GO:0043231 intracellular membrane-bounded organelle; GO:0044424 intracellular part; GO:0044444 cytoplasmic part; GO:0044464 cell part;
Q9WTX5	S-phase kinase-associated protein 1 OS=Mus musculus OX=10090 GN=Skp1 PE=1 SV=3	Skp1	0.643	Down	18.672	33.1	4	4	1.06142	0.682165	cytoplasm	K03094	SKP1, CBF3D; S-phase kinase-associated protein 1	map04110 Cell cycle; map04114 Oocyte meiosis; map04120 Ubiquitin mediated proteolysis; map04141 Protein processing in endoplasmic reticulum; map04310 Wnt signaling pathway; map04341 Hedgehog signaling pathway - fly; map04350 TGF-beta signaling pathway; map04710 Circadian rhythm; map05131 Shigellosis; map05170 Human immunodeficiency virus 1 infection; map05200 Pathways in cancer	GO:0000086 G2/M transition of mitotic cell cycle; GO:0000165 MAPK cascade; GO:0000209 protein polyubiquitination; GO:0000278 mitotic cell cycle; GO:0006325 chromatin organization; GO:0006464 cellular protein modification process; GO:0006468 protein phosphorylation; GO:0006508 proteolysis; GO:0006511 ubiquitin-dependent protein catabolic process; GO:0006513 protein monoubiquitination; GO:0006793 p…	GO:0000151 ubiquitin ligase complex; GO:0005622 intracellular; GO:0005623 cell; GO:0005634 nucleus; GO:0005654 nucleoplasm; GO:0005737 cytoplasm; GO:0005813 centrosome; GO:0005815 microtubule organizing center; GO:0005829 cytosol; GO:0005856 cytoskeleton; GO:0015630 microtubule cytoskeleton; GO:0019005 SCF ubiquitin ligase complex; GO:0031461 cullin-RING ubiquitin ligase complex; GO:0031467 Cul7-…	GO:0003824 catalytic activity; GO:0004842 ubiquitin-protein transferase activity; GO:0005488 binding; GO:0005515 protein binding; GO:0008013 beta-catenin binding; GO:0016740 transferase activity; GO:0019787 ubiquitin-like protein transferase activity; GO:0019904 protein domain specific binding; GO:0097602 cullin family protein binding;	PF03931; PF01466	Skp1 family, tetramerisation domain; Skp1 family, dimerisation domain	O	KOG1724	SCF ubiquitin ligase, Skp1 component
P15116	Cadherin-2 OS=Mus musculus OX=10090 GN=Cdh2 PE=1 SV=2	Cdh2	0.641	Down	99.795	13	5	5	1.10279	0.706938	peroxisome	K06736	CDH2, CDHN, CD325; cadherin 2, type 1, N-cadherin	map04514 Cell adhesion molecules (CAMs); map05412 Arrhythmogenic right ventricular cardiomyopathy (ARVC)	GO:0001568 blood vessel development; GO:0001932 regulation of protein phosphorylation; GO:0001934 positive regulation of protein phosphorylation; GO:0001941 postsynaptic membrane organization; GO:0001944 vasculature development; GO:0002065 columnar/cuboidal epithelial cell differentiation; GO:0006464 cellular protein modification process; GO:0006807 nitrogen compound metabolic process; GO:0006928…	GO:0005622 intracellular; GO:0005623 cell; GO:0005737 cytoplasm; GO:0005783 endoplasmic reticulum; GO:0005788 endoplasmic reticulum lumen; GO:0005886 plasma membrane; GO:0005887 integral component of plasma membrane; GO:0005911 cell-cell junction; GO:0005912 adherens junction; GO:0005913 cell-cell adherens junction; GO:0005916 fascia adherens; GO:0009986 cell surface; GO:0012505 endomembrane syst…	GO:0005488 binding; GO:0005515 protein binding; GO:0008013 beta-catenin binding; GO:0019899 enzyme binding; GO:0019900 kinase binding; GO:0019901 protein kinase binding; GO:0019902 phosphatase binding; GO:0019903 protein phosphatase binding; GO:0042802 identical protein binding; GO:0044877 macromolecular complex binding; GO:0045294 alpha-catenin binding; GO:0045295 gamma-catenin binding; GO:00509…	PF08758; PF00028	Cadherin prodomain like; Cadherin domain	T	KOG3594	FOG: Cadherin repeats
P06797	Cathepsin L1 OS=Mus musculus OX=10090 GN=Ctsl PE=1 SV=2	Ctsl	0.639	Down	37.547	12.3	4	4	1.27026	0.812279	extracellular	K01365	CTSL; cathepsin L [EC:3.4.22.15]	map04140 Autophagy - animal; map04142 Lysosome; map04145 Phagosome; map04210 Apoptosis; map04612 Antigen processing and presentation; map05205 Proteoglycans in cancer; map05323 Rheumatoid arthritis; map05418 Fluid shear stress and atherosclerosis	GO:0000003 reproduction; GO:0001701 in utero embryonic development; GO:0001890 placenta development; GO:0001892 embryonic placenta development; GO:0001893 maternal placenta development; GO:0001942 hair follicle development; GO:0001974 blood vessel remodeling; GO:0002009 morphogenesis of an epithelium; GO:0002376 immune system process; GO:0002478 antigen processing and presentation of exogenous pe…	GO:0000323 lytic vacuole; GO:0005576 extracellular region; GO:0005615 extracellular space; GO:0005622 intracellular; GO:0005623 cell; GO:0005634 nucleus; GO:0005730 nucleolus; GO:0005737 cytoplasm; GO:0005764 lysosome; GO:0005773 vacuole; GO:0005775 vacuolar lumen; GO:0005886 plasma membrane; GO:0005902 microvillus; GO:0009897 external side of plasma membrane; GO:0009986 cell surface; GO:0016020 …	GO:0003824 catalytic activity; GO:0004175 endopeptidase activity; GO:0004177 aminopeptidase activity; GO:0004180 carboxypeptidase activity; GO:0004197 cysteine-type endopeptidase activity; GO:0004252 serine-type endopeptidase activity; GO:0005488 binding; GO:0005515 protein binding; GO:0008233 peptidase activity; GO:0008234 cysteine-type peptidase activity; GO:0008236 serine-type peptidase activi…	PF08246; PF00112	Cathepsin propeptide inhibitor domain (I29); Papain family cysteine protease	O	KOG1543	Cysteine proteinase Cathepsin L
Q8BGV7	BTB/POZ domain-containing adapter for CUL3-mediated RhoA degradation protein 1 OS=Mus musculus OX=10090 GN=Kctd13 PE=2 SV=1	Kctd13	0.639	Down	36.442	7.6	2	2	1.43544	0.917431	cytoplasm	K15074	BACURD; BTB/POZ domain-containing adapter for CUL3-mediated RhoA degradation protein		GO:0006139 nucleobase-containing compound metabolic process; GO:0006259 DNA metabolic process; GO:0006260 DNA replication; GO:0006275 regulation of DNA replication; GO:0006464 cellular protein modification process; GO:0006508 proteolysis; GO:0006511 ubiquitin-dependent protein catabolic process; GO:0006725 cellular aromatic compound metabolic process; GO:0006807 nitrogen compound metabolic proces…	GO:0000151 ubiquitin ligase complex; GO:0005622 intracellular; GO:0005623 cell; GO:0005634 nucleus; GO:0005654 nucleoplasm; GO:0016604 nuclear body; GO:0031461 cullin-RING ubiquitin ligase complex; GO:0031463 Cul3-RING ubiquitin ligase complex; GO:0031974 membrane-enclosed lumen; GO:0031981 nuclear lumen; GO:0032991 macromolecular complex; GO:0043226 organelle; GO:0043227 membrane-bounded organel…	GO:0005488 binding; GO:0005515 protein binding; GO:0017016 Ras GTPase binding; GO:0017048 Rho GTPase binding; GO:0017049 GTP-Rho binding; GO:0019899 enzyme binding; GO:0019904 protein domain specific binding; GO:0031267 small GTPase binding; GO:0042802 identical protein binding; GO:0051020 GTPase binding;	PF02214	K+ channel tetramerisation domain	P	KOG2716	Polymerase delta-interacting protein PDIP1 and related proteins, contain BTB/POZ domain
Q99KJ8	Dynactin subunit 2 OS=Mus musculus OX=10090 GN=Dctn2 PE=1 SV=3	Dctn2	0.639	Down	44.116	47.3	12	12	1.10415	0.705758	cytoplasm	K10424	DCTN2; dynactin 2	map04962 Vasopressin-regulated water reabsorption; map05016 Huntington disease	GO:0000086 G2/M transition of mitotic cell cycle; GO:0000226 microtubule cytoskeleton organization; GO:0000278 mitotic cell cycle; GO:0002376 immune system process; GO:0002478 antigen processing and presentation of exogenous peptide antigen; GO:0002495 antigen processing and presentation of peptide antigen via MHC class II; GO:0002504 antigen processing and presentation of peptide or polysacchari…	GO:0000775 chromosome, centromeric region; GO:0000776 kinetochore; GO:0005622 intracellular; GO:0005623 cell; GO:0005694 chromosome; GO:0005737 cytoplasm; GO:0005813 centrosome; GO:0005815 microtubule organizing center; GO:0005829 cytosol; GO:0005856 cytoskeleton; GO:0005869 dynactin complex; GO:0005875 microtubule associated complex; GO:0015629 actin cytoskeleton; GO:0015630 microtubule cytoskel…	GO:0005488 binding; GO:0005515 protein binding; GO:0008092 cytoskeletal protein binding; GO:0019899 enzyme binding; GO:0019900 kinase binding; GO:0019901 protein kinase binding; GO:0030507 spectrin binding; GO:0042802 identical protein binding;			Z	KOG3958	Putative dynamitin
P58281	Dynamin-like 120 kDa protein, mitochondrial OS=Mus musculus OX=10090 GN=Opa1 PE=1 SV=1	Opa1	0.637	Down	111.34	25.8	18	18	1.07687	0.6861	mitochondria	K17079	OPA1; optic atrophy protein 1 [EC:3.6.5.5]		GO:0000002 mitochondrial genome maintenance; GO:0000266 mitochondrial fission; GO:0001101 response to acid chemical; GO:0001654 eye development; GO:0001666 response to hypoxia; GO:0001678 cellular glucose homeostasis; GO:0001838 embryonic epithelial tube formation; GO:0001841 neural tube formation; GO:0001843 neural tube closure; GO:0002009 morphogenesis of an epithelium; GO:0003008 system proces…	GO:0005622 intracellular; GO:0005623 cell; GO:0005634 nucleus; GO:0005654 nucleoplasm; GO:0005737 cytoplasm; GO:0005739 mitochondrion; GO:0005740 mitochondrial envelope; GO:0005741 mitochondrial outer membrane; GO:0005743 mitochondrial inner membrane; GO:0005758 mitochondrial intermembrane space; GO:0005829 cytosol; GO:0016020 membrane; GO:0019866 organelle inner membrane; GO:0019867 outer membra…	GO:0000287 magnesium ion binding; GO:0003824 catalytic activity; GO:0003924 GTPase activity; GO:0005488 binding; GO:0005515 protein binding; GO:0005543 phospholipid binding; GO:0008017 microtubule binding; GO:0008092 cytoskeletal protein binding; GO:0008289 lipid binding; GO:0015631 tubulin binding; GO:0016462 pyrophosphatase activity; GO:0016787 hydrolase activity; GO:0016817 hydrolase activity,…	PF00350	Dynamin family	S	KOG0447	Dynamin-like GTP binding protein
P62073	Mitochondrial import inner membrane translocase subunit Tim10 OS=Mus musculus OX=10090 GN=Timm10 PE=1 SV=1	Timm10	0.637	Down	10.333	23.3	3	3	1.25674	0.800488	extracellular	K17778	TIM10; mitochondrial import inner membrane translocase subunit TIM10		GO:0003008 system process; GO:0006605 protein targeting; GO:0006626 protein targeting to mitochondrion; GO:0006810 transport; GO:0006839 mitochondrial transport; GO:0006886 intracellular protein transport; GO:0006996 organelle organization; GO:0007005 mitochondrion organization; GO:0007006 mitochondrial membrane organization; GO:0007007 inner mitochondrial membrane organization; GO:0007600 sensor…	GO:0005622 intracellular; GO:0005623 cell; GO:0005737 cytoplasm; GO:0005739 mitochondrion; GO:0005740 mitochondrial envelope; GO:0005743 mitochondrial inner membrane; GO:0005744 mitochondrial inner membrane presequence translocase complex; GO:0005758 mitochondrial intermembrane space; GO:0016020 membrane; GO:0019866 organelle inner membrane; GO:0031090 organelle membrane; GO:0031966 mitochondrial…	GO:0005215 transporter activity; GO:0005488 binding; GO:0005515 protein binding; GO:0008270 zinc ion binding; GO:0008565 protein transporter activity; GO:0042802 identical protein binding; GO:0042803 protein homodimerization activity; GO:0043167 ion binding; GO:0043169 cation binding; GO:0046872 metal ion binding; GO:0046914 transition metal ion binding; GO:0046983 protein dimerization activity; …	PF02953	Tim10/DDP family zinc finger	U	KOG3480	Mitochondrial import inner membrane translocase, subunits TIM10/TIM12
P47754	F-actin-capping protein subunit alpha-2 OS=Mus musculus OX=10090 GN=Capza2 PE=1 SV=3	Capza2	0.636	Down	32.967	46.5	9	7	0.980897	0.62416	cytoplasm	K10364	CAPZA; capping protein (actin filament) muscle Z-line, alpha	map04144 Endocytosis	GO:0002376 immune system process; GO:0002478 antigen processing and presentation of exogenous peptide antigen; GO:0002495 antigen processing and presentation of peptide antigen via MHC class II; GO:0002504 antigen processing and presentation of peptide or polysaccharide antigen via MHC class II; GO:0006810 transport; GO:0006888 ER to Golgi vesicle-mediated transport; GO:0006950 response to stress…	GO:0005576 extracellular region; GO:0005622 intracellular; GO:0005623 cell; GO:0005737 cytoplasm; GO:0005829 cytosol; GO:0005856 cytoskeleton; GO:0005903 brush border; GO:0005938 cell cortex; GO:0008290 F-actin capping protein complex; GO:0015629 actin cytoskeleton; GO:0016020 membrane; GO:0030863 cortical cytoskeleton; GO:0032991 macromolecular complex; GO:0043226 organelle; GO:0043228 non-membr…				Z	KOG0836	F-actin capping protein, alpha subunit
Q64092	Transcription factor E3 OS=Mus musculus OX=10090 GN=Tfe3 PE=1 SV=2	Tfe3	0.635	Down	61.535	10.5	3	3	1.62541	1.03265	nucleus	K09105	TFE3; transcription factor E3	map04137 Mitophagy - animal; map05202 Transcriptional misregulation in cancer; map05211 Renal cell carcinoma	GO:0002376 immune system process; GO:0002682 regulation of immune system process; GO:0002761 regulation of myeloid leukocyte differentiation; GO:0006355 regulation of transcription, DNA-templated; GO:0006357 regulation of transcription from RNA polymerase II promoter; GO:0006955 immune response; GO:0006959 humoral immune response; GO:0009889 regulation of biosynthetic process; GO:0009891 positive…	GO:0005622 intracellular; GO:0005623 cell; GO:0005634 nucleus; GO:0005654 nucleoplasm; GO:0005667 transcription factor complex; GO:0005737 cytoplasm; GO:0005829 cytosol; GO:0031974 membrane-enclosed lumen; GO:0031981 nuclear lumen; GO:0032991 macromolecular complex; GO:0043226 organelle; GO:0043227 membrane-bounded organelle; GO:0043229 intracellular organelle; GO:0043231 intracellular membrane-b…	GO:0000981 RNA polymerase II transcription factor activity, sequence-specific DNA binding; GO:0001067 regulatory region nucleic acid binding; GO:0003676 nucleic acid binding; GO:0003677 DNA binding; GO:0003700 transcription factor activity, sequence-specific DNA binding; GO:0005488 binding; GO:0005515 protein binding; GO:0044212 transcription regulatory region DNA binding; GO:0046982 protein hete…	PF00010	Helix-loop-helix DNA-binding domain	K	KOG1318	Helix loop helix transcription factor EB
Q9D6U8	Protein FAM162A OS=Mus musculus OX=10090 GN=Fam162a PE=1 SV=1	Fam162a	0.635	Down	17.725	33.5	7	7	1.36809	0.869261	mitochondria				GO:0001666 response to hypoxia; GO:0006915 apoptotic process; GO:0006919 activation of cysteine-type endopeptidase activity involved in apoptotic process; GO:0006950 response to stress; GO:0008219 cell death; GO:0009628 response to abiotic stimulus; GO:0009893 positive regulation of metabolic process; GO:0009966 regulation of signal transduction; GO:0009967 positive regulation of signal transduct…	GO:0005622 intracellular; GO:0005623 cell; GO:0005737 cytoplasm; GO:0005739 mitochondrion; GO:0005829 cytosol; GO:0043226 organelle; GO:0043227 membrane-bounded organelle; GO:0043229 intracellular organelle; GO:0043231 intracellular membrane-bounded organelle; GO:0044424 intracellular part; GO:0044444 cytoplasmic part; GO:0044464 cell part;
Q9R1P4	Proteasome subunit alpha type-1 OS=Mus musculus OX=10090 GN=Psma1 PE=1 SV=1	Psma1	0.633	Down	29.546	43.3	9	9	0.666738	0.422041	cytoplasm,nucleus	K02725	PSMA1; 20S proteasome subunit alpha 6 [EC:3.4.25.1]	map03050 Proteasome	GO:0002682 regulation of immune system process; GO:0002683 negative regulation of immune system process; GO:0002861 regulation of inflammatory response to antigenic stimulus; GO:0002862 negative regulation of inflammatory response to antigenic stimulus; GO:0006464 cellular protein modification process; GO:0006508 proteolysis; GO:0006807 nitrogen compound metabolic process; GO:0008152 metabolic pr…	GO:0000502 proteasome complex; GO:0005622 intracellular; GO:0005623 cell; GO:0005634 nucleus; GO:0005654 nucleoplasm; GO:0005737 cytoplasm; GO:0005813 centrosome; GO:0005815 microtubule organizing center; GO:0005829 cytosol; GO:0005839 proteasome core complex; GO:0005844 polysome; GO:0005856 cytoskeleton; GO:0015630 microtubule cytoskeleton; GO:0019773 proteasome core complex, alpha-subunit compl…	GO:0001530 lipopolysaccharide binding; GO:0003676 nucleic acid binding; GO:0003723 RNA binding; GO:0005488 binding; GO:0008289 lipid binding; GO:0097159 organic cyclic compound binding; GO:0097367 carbohydrate derivative binding; GO:1901363 heterocyclic compound binding;	PF10584; PF00227	Proteasome subunit A N-terminal signature; Proteasome subunit	O	KOG0863	20S proteasome, regulatory subunit alpha type PSMA1/PRE5
P62960	Y-box-binding protein 1 OS=Mus musculus OX=10090 GN=Ybx1 PE=1 SV=3	Ybx1	0.632	Down	35.73	63	12	9	0.522837	0.330205	nucleus	K09276	YBX1, NSEP1; Y-box-binding protein 1		GO:0000122 negative regulation of transcription from RNA polymerase II promoter; GO:0000375 RNA splicing, via transesterification reactions; GO:0000377 RNA splicing, via transesterification reactions with bulged adenosine as nucleophile; GO:0000398 mRNA splicing, via spliceosome; GO:0001701 in utero embryonic development; GO:0006139 nucleobase-containing compound metabolic process; GO:0006351 tra…	GO:0005576 extracellular region; GO:0005622 intracellular; GO:0005623 cell; GO:0005634 nucleus; GO:0005635 nuclear envelope; GO:0005654 nucleoplasm; GO:0005681 spliceosomal complex; GO:0005689 U12-type spliceosomal complex; GO:0005737 cytoplasm; GO:0005829 cytosol; GO:0010494 cytoplasmic stress granule; GO:0012505 endomembrane system; GO:0016020 membrane; GO:0030425 dendrite; GO:0031090 organelle…	GO:0000976 transcription regulatory region sequence-specific DNA binding; GO:0000977 RNA polymerase II regulatory region sequence-specific DNA binding; GO:0000978 RNA polymerase II core promoter proximal region sequence-specific DNA binding; GO:0000981 RNA polymerase II transcription factor activity, sequence-specific DNA binding; GO:0000982 transcription factor activity, RNA polymerase II core p…	PF00313	'Cold-shock' DNA-binding domain	K	KOG3070	Predicted RNA-binding protein containing PIN domain and invovled in translation or RNA processing
Q61037	Tuberin OS=Mus musculus OX=10090 GN=Tsc2 PE=1 SV=1	Tsc2	0.631	Down	202.07	8.9	8	8	1.2271	0.773984	plasma membrane	K07207	TSC2; tuberous sclerosis 2	map04072 Phospholipase D signaling pathway; map04115 p53 signaling pathway; map04140 Autophagy - animal; map04150 mTOR signaling pathway; map04151 PI3K-Akt signaling pathway; map04152 AMPK signaling pathway; map04211 Longevity regulating pathway; map04218 Cellular senescence; map04714 Thermogenesis; map04910 Insulin signaling pathway; map04919 Thyroid hormone signaling pathway; map05163 Human cyt…	GO:0001666 response to hypoxia; GO:0001838 embryonic epithelial tube formation; GO:0001841 neural tube formation; GO:0001843 neural tube closure; GO:0001932 regulation of protein phosphorylation; GO:0001933 negative regulation of protein phosphorylation; GO:0001936 regulation of endothelial cell proliferation; GO:0001937 negative regulation of endothelial cell proliferation; GO:0002009 morphogene…	GO:0000323 lytic vacuole; GO:0005622 intracellular; GO:0005623 cell; GO:0005634 nucleus; GO:0005737 cytoplasm; GO:0005764 lysosome; GO:0005773 vacuole; GO:0005794 Golgi apparatus; GO:0005829 cytosol; GO:0005856 cytoskeleton; GO:0005886 plasma membrane; GO:0005901 caveola; GO:0012505 endomembrane system; GO:0016020 membrane; GO:0030424 axon; GO:0030425 dendrite; GO:0030426 growth cone; GO:0030427 …	GO:0005096 GTPase activator activity; GO:0005488 binding; GO:0005515 protein binding; GO:0008047 enzyme activator activity; GO:0019899 enzyme binding; GO:0019902 phosphatase binding; GO:0030234 enzyme regulator activity; GO:0030695 GTPase regulator activity; GO:0031072 heat shock protein binding; GO:0031267 small GTPase binding; GO:0042802 identical protein binding; GO:0042803 protein homodimeriz…			T	KOG3687	Tuberin - Rap/ran-GTPase-activating protein
Q62203	Splicing factor 3A subunit 2 OS=Mus musculus OX=10090 GN=Sf3a2 PE=1 SV=2	Sf3a2	0.631	Down	49.911	17.1	5	5	0.914368	0.576788	cytoplasm,nucleus	K12826	SF3A2, SAP62; splicing factor 3A subunit 2	map03040 Spliceosome	GO:0000245 spliceosomal complex assembly; GO:0000375 RNA splicing, via transesterification reactions; GO:0000377 RNA splicing, via transesterification reactions with bulged adenosine as nucleophile; GO:0000389 mRNA 3'-splice site recognition; GO:0000398 mRNA splicing, via spliceosome; GO:0006139 nucleobase-containing compound metabolic process; GO:0006376 mRNA splice site selection; GO:0006396 RN…	GO:0005622 intracellular; GO:0005623 cell; GO:0005634 nucleus; GO:0005654 nucleoplasm; GO:0005681 spliceosomal complex; GO:0005684 U2-type spliceosomal complex; GO:0005686 U2 snRNP; GO:0016604 nuclear body; GO:0016607 nuclear speck; GO:0030532 small nuclear ribonucleoprotein complex; GO:0031974 membrane-enclosed lumen; GO:0031981 nuclear lumen; GO:0032991 macromolecular complex; GO:0043226 organe…	GO:0003676 nucleic acid binding; GO:0003723 RNA binding; GO:0005488 binding; GO:0097159 organic cyclic compound binding; GO:1901363 heterocyclic compound binding;	PF12874	Zinc-finger of C2H2 type	A	KOG0227	Splicing factor 3a, subunit 2
Q8N7N5	DDB1- and CUL4-associated factor 8 OS=Mus musculus OX=10090 GN=Dcaf8 PE=1 SV=1	Dcaf8	0.631	Down	66.031	13.7	5	5	1.26017	0.795325	nucleus	K11804	DCAF8; DDB1- and CUL4-associated factor 8		GO:0006464 cellular protein modification process; GO:0006807 nitrogen compound metabolic process; GO:0008152 metabolic process; GO:0009987 cellular process; GO:0019538 protein metabolic process; GO:0036211 protein modification process; GO:0043170 macromolecule metabolic process; GO:0043412 macromolecule modification; GO:0043687 post-translational protein modification; GO:0044237 cellular metaboli…	GO:0000151 ubiquitin ligase complex; GO:0005622 intracellular; GO:0005623 cell; GO:0005634 nucleus; GO:0005654 nucleoplasm; GO:0005737 cytoplasm; GO:0005739 mitochondrion; GO:0005829 cytosol; GO:0031461 cullin-RING ubiquitin ligase complex; GO:0031974 membrane-enclosed lumen; GO:0031981 nuclear lumen; GO:0032991 macromolecular complex; GO:0043226 organelle; GO:0043227 membrane-bounded organelle; …				S	KOG1334	WD40 repeat protein
Q9CPV4	Glyoxalase domain-containing protein 4 OS=Mus musculus OX=10090 GN=Glod4 PE=1 SV=1	Glod4	0.631	Down	33.316	39.6	9	9	0.676386	0.426631	mitochondria									G	KOG2943	Predicted glyoxalase
Q3THE2	Myosin regulatory light chain 12B OS=Mus musculus OX=10090 GN=Myl12b PE=1 SV=2	Myl12b	0.63	Down	19.779	44.2	6	6	1.3326	0.840054	mitochondria	K12757	MYL12; myosin regulatory light chain 12	map04360 Axon guidance; map04510 Focal adhesion; map04530 Tight junction; map04611 Platelet activation; map04670 Leukocyte transendothelial migration; map04810 Regulation of actin cytoskeleton; map05131 Shigellosis	GO:0003008 system process; GO:0003012 muscle system process; GO:0006936 muscle contraction; GO:0008360 regulation of cell shape; GO:0022603 regulation of anatomical structure morphogenesis; GO:0022604 regulation of cell morphogenesis; GO:0032501 multicellular organismal process; GO:0050789 regulation of biological process; GO:0050793 regulation of developmental process; GO:0050794 regulation of c…	GO:0001725 stress fiber; GO:0005622 intracellular; GO:0005623 cell; GO:0005737 cytoplasm; GO:0005829 cytosol; GO:0005856 cytoskeleton; GO:0005903 brush border; GO:0005938 cell cortex; GO:0015629 actin cytoskeleton; GO:0016459 myosin complex; GO:0016460 myosin II complex; GO:0030016 myofibril; GO:0030017 sarcomere; GO:0030018 Z disc; GO:0031674 I band; GO:0032432 actin filament bundle; GO:0032991 …	GO:0005488 binding; GO:0005515 protein binding; GO:0008092 cytoskeletal protein binding; GO:0017022 myosin binding; GO:0032036 myosin heavy chain binding;	PF13405; PF08976	EF-hand domain; Domain of unknown function (DUF1880)	T	KOG0031	Myosin regulatory light chain, EF-Hand protein superfamily
Q9D684	Ras and Rab interactor 2 OS=Mus musculus OX=10090 GN=Rin2 PE=1 SV=3	Rin2	0.628	Down	101.56	3.5	2	2	1.41807	0.891007	nucleus	K23687	RIN2_3; Ras and Rab interactor 2/3		GO:0007154 cell communication; GO:0007165 signal transduction; GO:0007264 small GTPase mediated signal transduction; GO:0009987 cellular process; GO:0023052 signaling; GO:0035556 intracellular signal transduction; GO:0050789 regulation of biological process; GO:0050790 regulation of catalytic activity; GO:0050794 regulation of cellular process; GO:0050896 response to stimulus; GO:0051716 cellular…	GO:0005622 intracellular; GO:0005623 cell; GO:0005737 cytoplasm; GO:0005829 cytosol; GO:0044424 intracellular part; GO:0044444 cytoplasmic part; GO:0044464 cell part;	GO:0005085 guanyl-nucleotide exchange factor activity; GO:0005088 Ras guanyl-nucleotide exchange factor activity; GO:0005488 binding; GO:0005515 protein binding; GO:0017016 Ras GTPase binding; GO:0017112 Rab guanyl-nucleotide exchange factor activity; GO:0017137 Rab GTPase binding; GO:0019899 enzyme binding; GO:0030234 enzyme regulator activity; GO:0030695 GTPase regulator activity; GO:0031267 sm…	PF00788	Ras association (RalGDS/AF-6) domain	T	KOG2320	RAS effector RIN1 (contains VPS domain)
P62627	Dynein light chain roadblock-type 1 OS=Mus musculus OX=10090 GN=Dynlrb1 PE=1 SV=3	Dynlrb1	0.627	Down	10.99	51	3	3	0.809193	0.507566	cytoplasm	K10419	DYNLRB, DNCL2; dynein light chain roadblock-type		GO:0006810 transport; GO:0006928 movement of cell or subcellular component; GO:0007017 microtubule-based process; GO:0007018 microtubule-based movement; GO:0007610 behavior; GO:0007632 visual behavior; GO:0008088 axo-dendritic transport; GO:0008090 retrograde axonal transport; GO:0009314 response to radiation; GO:0009416 response to light stimulus; GO:0009628 response to abiotic stimulus; GO:0009…	GO:0005622 intracellular; GO:0005623 cell; GO:0005737 cytoplasm; GO:0005813 centrosome; GO:0005815 microtubule organizing center; GO:0005856 cytoskeleton; GO:0005858 axonemal dynein complex; GO:0005868 cytoplasmic dynein complex; GO:0005875 microtubule associated complex; GO:0005929 cilium; GO:0005930 axoneme; GO:0015630 microtubule cytoskeleton; GO:0030286 dynein complex; GO:0032838 cell project…	GO:0005488 binding; GO:0005515 protein binding; GO:0042802 identical protein binding; GO:0045505 dynein intermediate chain binding;	PF03259	Roadblock/LC7 domain	DN	KOG4115	Dynein-associated protein Roadblock
[truncated: 156 more rows]
