# Supplementary material for: Targeting Fascin1 maintains chondrocytes phenotype and attenuates osteoarthritis development
Source: Bone Res. 2024 Sep 4;12:50. doi: 10.1038/s41413-024-00357-1 (PMC11374990; doi:10.1038/s41413-024-00357-1)
Supplement: Supplementary file 6 — Supplementary table 3 [file 41413_2024_357_MOESM6_ESM.xlsx]

## Sheet: UP DEGs in IL vs IL+NP
Gene ID	Gene Symbol	Type	log2(IL-1β/ IL-1β+NP)	Qvalue (IL-1β/ IL-1β+NP)
20760	'Sprr2f'	mRNA	3.93327	0.0497473
56175	'Bace2'	mRNA	3.93327	0.0497473
14999	'H2-DMb1'	mRNA	0.480891	0.049567
13110	'Cyp2j6'	mRNA	0.226949	0.0495259
20897	'Stra6'	mRNA	3.93595	0.0494619
209357	'Gtf2h3'	mRNA	0.133386	0.0493516
12889	'Cplx1'	mRNA	2.01249	0.0493239
11475	'Acta2'	mRNA	2.0131	0.0492549
12962	'Crybb3'	mRNA	2.01348	0.0492191
12298	'Cacnb4'	mRNA	0.871484	0.0491267
101540	'Prkd2'	mRNA	0.212117	0.0486368
171188	'Vmn1r32'	mRNA	3.93249	0.0486362
100862388	'Gm21698'	mRNA	3.93383	0.0484905
237504	'Rassf9'	mRNA	3.93461	0.0484191
66880	'Rsrc1'	mRNA	0.130654	0.0483907
23832	'Xcr1'	mRNA	1.20196	0.0482422
17381	'Mmp12'	mRNA	3.55294	0.0482409
215512	'Fam117a'	mRNA	0.230504	0.0482065
21425	'Tfeb'	mRNA	0.457682	0.0481896
105298	'Epdr1'	mRNA	0.146404	0.0478068
27361	'Msrb1'	mRNA	0.251552	0.0476442
243743	'Plxna4'	mRNA	1.50318	0.0475793
117171	'1110038F14Rik'	mRNA	0.202819	0.0475537
235312	'C1qtnf5'	mRNA	0.931394	0.0471817
235469	'Zfp280d'	mRNA	0.213118	0.0471609
223672	'Apol9a'	mRNA	1.66201	0.047121
268759	'9930012K11Rik'	mRNA	1.07603	0.0469803
14897	'Trip12'	mRNA	0.146062	0.046698
16162	'Il12rb2'	mRNA	0.598939	0.0466699
85031	'Pla1a'	mRNA	2.21651	0.0465453
209630	'Frmd4a'	mRNA	0.129568	0.0464865
73172	'Exo5'	mRNA	0.186269	0.0464717
75647	'Ssmem1'	mRNA	1.66057	0.0464679
246196	'Zfp277'	mRNA	0.246675	0.0463289
545156	'Kalrn'	mRNA	0.210817	0.0462927
68776	'Taf11'	mRNA	0.167876	0.0458938
237403	'Lingo3'	mRNA	0.389986	0.0457512
544696	'Tbc1d32'	mRNA	0.17455	0.0456268
22439	'Xk'	mRNA	0.642122	0.0456049
15512	'Hspa2'	mRNA	0.326214	0.0455744
74154	'Unkl'	mRNA	0.214664	0.0455744
72000	'Lmntd2'	mRNA	0.944074	0.0455347
20852	'Stat6'	mRNA	0.0926793	0.0455347
80861	'Dhx58'	mRNA	0.531982	0.0454712
18952	'Septin4'	mRNA	1.61536	0.0452521
212943	'Tent5a'	mRNA	0.641495	0.0450882
229715	'Amigo1'	mRNA	0.437092	0.0450882
56047	'Msln'	mRNA	1.19284	0.0449626
16407	'Itgae'	mRNA	1.61687	0.0448199
236082	'Dhrsx'	mRNA	0.484629	0.0448199
13716	'Ell'	mRNA	0.152142	0.0447971
66361	'Zfand1'	mRNA	0.278043	0.0446493
78016	'Ccdc150'	mRNA	1.46809	0.044304
209584	'Tyw3'	mRNA	0.376584	0.044304
270672	'Map3k15'	mRNA	1.51542	0.0442461
69981	'Tmem30a'	mRNA	0.107029	0.0442218
226407	'Rab3gap1'	mRNA	0.135112	0.0442125
215494	'Pomgnt2'	mRNA	0.272473	0.0441185
216080	'Ube2d1'	mRNA	0.112973	0.044092
116940	'Tgs1'	mRNA	0.14057	0.0440017
52430	'Echdc2'	mRNA	0.307103	0.0439566
74478	'Snx29'	mRNA	0.268936	0.0439249
70081	'Zfp995'	mRNA	0.330286	0.043888
244550	'Podnl1'	mRNA	0.225215	0.0436043
71059	'Hexim2'	mRNA	0.359886	0.043575
78619	'Zfp449'	mRNA	0.242643	0.0435628
106766	'Stap2'	mRNA	0.846731	0.0434488
75173	'Tex38'	mRNA	2.65774	0.0432312
246727	'Oas3'	mRNA	3.07949	0.0432055
668894	'Vinac1'	mRNA	0.762023	0.043167
382066	'Prdm10'	mRNA	0.245706	0.0431231
97487	'Cmtm4'	mRNA	0.0904469	0.0430408
70209	'Tmem143'	mRNA	0.251533	0.0429377
70511	'Eef2kmt'	mRNA	0.292664	0.0429163
78833	'Gins3'	mRNA	0.229321	0.0429163
234076	'Tmco3'	mRNA	0.14479	0.0429163
269209	'Stk36'	mRNA	0.280291	0.0429149
63873	'Trpv4'	mRNA	0.695899	0.042742
67538	'Zswim3'	mRNA	0.285454	0.0425707
75062	'Sf3a3'	mRNA	0.112058	0.0423073
12773	'Ccr4'	mRNA	3.55595	0.0421761
20868	'Stk10'	mRNA	0.161922	0.0421673
55981	'Pigb'	mRNA	0.230325	0.0421255
19009	'Pou6f1'	mRNA	0.193326	0.0421042
434436	'Lsmem2'	mRNA	0.807067	0.0420835
240726	'Slco5a1'	mRNA	0.87345	0.0420805
72084	'Pigx'	mRNA	0.195833	0.0420771
244757	'Glb1l2'	mRNA	3.55767	0.0420647
14183	'Fgfr2'	mRNA	0.264185	0.0420647
71913	'Tmem79'	mRNA	0.604681	0.0420113
276829	'Smtnl2'	mRNA	1.17664	0.0417242
18744	'Pja1'	mRNA	0.129222	0.0416185
240068	'Zfp563'	mRNA	0.346027	0.04154
75860	'Tex26'	mRNA	1.54447	0.0412773
56702	'H1f5'	mRNA	2.39927	0.0412142
378431	'Txlnb'	mRNA	1.2593	0.0412142
16450	'Jag2'	mRNA	0.817489	0.0412142
12488	'Cd2ap'	mRNA	0.102264	0.0411453
30949	'Lcmt1'	mRNA	0.237956	0.0410152
252972	'Tpcn1'	mRNA	0.179473	0.0408184
22388	'Wdr1'	mRNA	0.093463	0.040425
74195	'Elp3'	mRNA	0.128588	0.0403756
234699	'Edc4'	mRNA	0.0979917	0.039969
30954	'Siva1'	mRNA	0.18429	0.039923
240697	'Mcmdc2'	mRNA	0.277872	0.0397012
71970	'Zbed5'	mRNA	0.344267	0.0395956
20981	'Syt3'	mRNA	1.88084	0.0395667
102632	'Acad11'	mRNA	0.204791	0.0394677
226265	'Eno4'	mRNA	0.570562	0.0392197
75129	'4930524J08Rik'	mRNA	0.893216	0.0389155
77595	'Nup210l'	mRNA	0.980304	0.0388794
50850	'Spast'	mRNA	0.126545	0.0388742
68423	'Ankrd13d'	mRNA	0.578249	0.0387917
224008	'Spidr'	mRNA	0.151914	0.03867
320302	'Glt28d2'	mRNA	1.05345	0.0385943
56464	'Ctsf'	mRNA	0.49531	0.0384892
69641	'Wdr20'	mRNA	0.248534	0.0384186
24113	'Vax2'	mRNA	0.914541	0.0383902
66599	'Rdm1'	mRNA	0.999356	0.037933
105243585	'Gm39469'	mRNA	0.533066	0.0378767
216792	'Iba57'	mRNA	0.490247	0.0377633
212168	'Zswim4'	mRNA	0.130405	0.0377633
225845	'Plaat3'	mRNA	0.803948	0.0377154
26465	'Zfp146'	mRNA	0.133674	0.0377065
66356	'Knop1'	mRNA	0.151757	0.037462
213783	'Plekhg1'	mRNA	1.3195	0.0374229
240066	'Zfp870'	mRNA	0.310405	0.0371016
67446	'Dusp28'	mRNA	0.478399	0.0366935
68304	'Poglut3'	mRNA	0.16466	0.0366118
93834	'Peli2'	mRNA	0.372254	0.0364228
66400	'Alkbh7'	mRNA	0.679124	0.0364087
67884	'Cfap410'	mRNA	0.179961	0.0364087
54633	'Pqbp1'	mRNA	0.10407	0.0363649
16431	'Itm2a'	mRNA	1.05597	0.0362392
230582	'Cyb5rl'	mRNA	0.262925	0.03609
240633	'Lipk'	mRNA	4.10114	0.0359215
83397	'Akap12'	mRNA	1.1494	0.0357733
74165	'Fbxl22'	mRNA	1.35323	0.0355969
242687	'Wasf2'	mRNA	0.0900769	0.0355839
105005	'Lratd1'	mRNA	2.02608	0.0353066
118452	'Baalc'	mRNA	2.46674	0.0352995
66046	'Ndufb5'	mRNA	0.158556	0.0351636
72692	'Hnrnpll'	mRNA	0.0994757	0.0351527
14806	'Grik2'	mRNA	1.05419	0.0350155
50788	'Fbxl8'	mRNA	0.293437	0.0348748
239650	'Ccdc184'	mRNA	2.47037	0.0346716
319158	'H4c9'	mRNA	1.3038	0.0345529
384763	'Zfp667'	mRNA	0.516102	0.0343498
94045	'P2rx5'	mRNA	1.17604	0.0340181
100039123	'Gm14295'	mRNA	0.151219	0.0340181
332397	'Nanos1'	mRNA	0.361361	0.0339988
239833	'Lmln'	mRNA	0.340119	0.0339229
17203	'Mc5r'	mRNA	4.10307	0.0338786
72324	'Plxdc1'	mRNA	1.49214	0.0336174
12460	'Ccs'	mRNA	0.1977	0.0336031
56501	'Elf4'	mRNA	0.13835	0.0334868
320916	'Wscd2'	mRNA	3.16055	0.0334823
57279	'Slc25a20'	mRNA	0.226556	0.0333077
76983	'Scfd1'	mRNA	0.19557	0.0332468
76357	'Trmt5'	mRNA	0.238374	0.0330239
18114	'Rrp1'	mRNA	0.0822322	0.0327352
22318	'Vamp2'	mRNA	0.154637	0.0326472
13356	'Dgcr2'	mRNA	0.115876	0.0326085
66859	'Slc16a9'	mRNA	2.73867	0.0326078
83433	'Trem2'	mRNA	4.10168	0.0325498
20979	'Syt1'	mRNA	3.67044	0.0325498
16644	'Kng1'	mRNA	4.10287	0.0324695
52535	'Mettl17'	mRNA	0.254634	0.0324695
77697	'Mmab'	mRNA	0.177095	0.0324526
20737	'Spn'	mRNA	3.67264	0.0324449
100113398	'Adat3'	mRNA	0.433661	0.0324431
66107	'Wfdc21'	mRNA	4.10426	0.0323809
74766	'Yipf2'	mRNA	0.344731	0.0323208
80913	'Pum2'	mRNA	0.0908898	0.0322906
93877	'Pcdhb6'	mRNA	2.46719	0.0322212
56488	'Nxt1'	mRNA	0.1888	0.0321554
93873	'Pcdhb2'	mRNA	3.67251	0.0321159
237422	'Ric8b'	mRNA	0.160458	0.031996
60525	'Acss2'	mRNA	0.524721	0.0319247
80733	'Car15'	mRNA	0.640544	0.031923
58203	'Zbp1'	mRNA	4.10357	0.0315456
66968	'Plin5'	mRNA	4.10357	0.0315456
218215	'Rnf144b'	mRNA	0.596994	0.0314477
72308	'Brf1'	mRNA	0.16075	0.0312962
102638085	'Gm17695'	mRNA	2.8137	0.0311653
51813	'Ccnc'	mRNA	0.176931	0.0311134
13830	'Stom'	mRNA	0.236205	0.0311092
234549	'Heatr3'	mRNA	0.099649	0.0309487
69131	'Cdk12'	mRNA	0.108924	0.0308143
73828	'Dcaf4'	mRNA	0.247995	0.0306938
67338	'Rffl'	mRNA	0.433873	0.0306732
18002	'Nedd8'	mRNA	0.146622	0.0306242
101861	'Ints4'	mRNA	0.145673	0.0306152
16367	'Irs1'	mRNA	0.461808	0.0305863
21951	'Tnks'	mRNA	0.129437	0.030496
12006	'Axin2'	mRNA	1.70398	0.0303972
69297	'Lrrc46'	mRNA	0.850996	0.0302828
53975	'Ddx20'	mRNA	0.168123	0.0300707
76498	'Paqr4'	mRNA	0.840185	0.0299016
18755	'Prkch'	mRNA	1.00861	0.0298671
63856	'Taf8'	mRNA	0.213636	0.0297691
16777	'Lamb1'	mRNA	0.149472	0.0297461
64136	'Sdf2l1'	mRNA	0.346311	0.0295253
50496	'E2f6'	mRNA	0.211614	0.0293111
232341	'Wnk1'	mRNA	0.150095	0.029294
633979	'Ak9'	mRNA	3.24221	0.0292811
14300	'Frg1'	mRNA	0.160824	0.0292305
76373	'Zfp773'	mRNA	1.66015	0.0291454
102631909	'Gm30124'	mRNA	0.933814	0.028858
76884	'Cyfip2'	mRNA	0.857801	0.0286595
75570	'Nhej1'	mRNA	0.789038	0.0285461
26401	'Map3k1'	mRNA	0.229829	0.0285344
24018	'Rngtt'	mRNA	0.186626	0.0284341
330836	'Slc7a6'	mRNA	0.115353	0.0284006
59007	'Ngly1'	mRNA	0.261982	0.028335
114230	'Aipl1'	mRNA	0.64138	0.0281878
378462	'Morn2'	mRNA	0.39586	0.0281774
73737	'1110008P14Rik'	mRNA	0.170086	0.0279661
71799	'Ptcd1'	mRNA	0.189152	0.0278804
235606	'Apeh'	mRNA	0.130411	0.0278374
26569	'Slc27a4'	mRNA	0.1175	0.0276983
277973	'Slc9a5'	mRNA	0.169243	0.0276583
26400	'Map2k7'	mRNA	0.129237	0.0275143
107607	'Nod1'	mRNA	0.81836	0.0274264
102638847	'Gm35315'	mRNA	0.41307	0.027348
72106	'Jmjd8'	mRNA	0.238087	0.0271081
57785	'Rangrf'	mRNA	0.340888	0.0270289
23954	'Nek3'	mRNA	0.383252	0.0269942
406219	'Krt87'	mRNA	3.24274	0.0269654
241113	'Prkag3'	mRNA	2.81413	0.0269342
101471	'Phrf1'	mRNA	0.119531	0.0269328
14814	'Grin2d'	mRNA	0.748482	0.0268743
66789	'Alg14'	mRNA	0.268268	0.0267582
194388	'Tet3'	mRNA	0.129931	0.0266686
270624	'Spin4'	mRNA	0.455467	0.0266098
19122	'Prnp'	mRNA	0.0878589	0.0266067
435684	'Shf'	mRNA	0.316067	0.0265786
77032	'Tstd3'	mRNA	0.33599	0.0265612
78767	'Efcab11'	mRNA	0.687445	0.0263777
244650	'Phlpp2'	mRNA	0.154629	0.026324
50931	'Il27ra'	mRNA	1.86163	0.0263198
75782	'Lca5'	mRNA	0.287025	0.026191
17874	'Myd88'	mRNA	0.189857	0.0260974
20265	'Scn1a'	mRNA	3.78138	0.0260496
211577	'Mrgprf'	mRNA	3.78138	0.026049
238037	'Wdcp'	mRNA	0.317806	0.0259942
16188	'Il3ra'	mRNA	0.195048	0.0259865
59050	'Nsa2'	mRNA	0.0786553	0.025969
104601	'Mycbpap'	mRNA	1.03798	0.0257675
68431	'Fbxl15'	mRNA	0.347112	0.0257007
319152	'H3c10'	mRNA	3.32727	0.0256708
115486886	'Gm27011'	mRNA	3.24393	0.0256152
19224	'Ptgs1'	mRNA	0.64961	0.0255815
232536	'Mrps35'	mRNA	0.174988	0.025554
115488343	'Gm47547'	mRNA	0.648981	0.0253423
77593	'Usp45'	mRNA	0.132813	0.0253018
76306	'Slc18b1'	mRNA	0.42978	0.0251974
67211	'Armc10'	mRNA	0.117851	0.0251902
115488157	'Gm52042'	mRNA	0.573986	0.0251855
16803	'Lbp'	mRNA	3.24633	0.0251308
100042514	'Sprr2a3'	mRNA	3.2455	0.0251121
12876	'Cpe'	mRNA	0.0852666	0.0249496
18626	'Per1'	mRNA	0.166697	0.0249263
266632	'Irak4'	mRNA	0.385979	0.0247436
236792	'Mmgt1'	mRNA	0.122835	0.0246179
93882	'Pcdhb11'	mRNA	3.779	0.0244384
93883	'Pcdhb12'	mRNA	3.78048	0.0243814
236920	'Stard8'	mRNA	2.07436	0.0243336
213391	'Rassf4'	mRNA	2.81267	0.0241484
93704	'Pcdhgb7'	mRNA	0.593274	0.0239496
107476	'Acaca'	mRNA	0.121	0.023813
106042	'Prickle1'	mRNA	1.53581	0.0236564
93691	'Klf7'	mRNA	0.172981	0.0236564
12476	'Cd151'	mRNA	0.161136	0.0236564
70238	'Rnf168'	mRNA	0.146539	0.0234949
73389	'Hbp1'	mRNA	0.158297	0.023482
20438	'Siah1b'	mRNA	0.250294	0.0234681
16506	'Kcnd1'	mRNA	0.838458	0.0234642
22033	'Traf5'	mRNA	0.978317	0.0233801
666704	'Samd1'	mRNA	0.167893	0.0230125
53380	'Psmd10'	mRNA	0.192145	0.0230035
230904	'Fbxo2'	mRNA	1.62749	0.0229668
208618	'Etl4'	mRNA	0.595278	0.0229469
236573	'Gbp9'	mRNA	1.90764	0.0228526
18516	'Pbx3'	mRNA	0.226716	0.0227434
29873	'Cspg5'	mRNA	1.74019	0.0225337
13841	'Epha7'	mRNA	1.14155	0.022374
80291	'Rilpl2'	mRNA	0.27151	0.0223692
22712	'Zfp54'	mRNA	0.486765	0.0223565
240263	'Fem1c'	mRNA	0.270441	0.0223316
386612	'Thoc6'	mRNA	0.324612	0.0222668
213438	'P2ry10b'	mRNA	1.98318	0.0222542
22229	'Ucp3'	mRNA	4.25308	0.0222274
665596	'H2bc23'	mRNA	1.2585	0.0218775
665622	'H4bc24'	mRNA	1.2585	0.0218775
213233	'Tapbpl'	mRNA	0.302409	0.0218462
30794	'Pdlim4'	mRNA	4.25587	0.0216464
434377	'Zfp560'	mRNA	0.361739	0.0215581
109700	'Itga1'	mRNA	1.56671	0.0215445
320472	'Ppm1e'	mRNA	0.481294	0.0213978
75516	'Ttc32'	mRNA	0.473681	0.0213297
21843	'Tial1'	mRNA	0.146838	0.0211146
22625	'Map3k19'	mRNA	1.90509	0.0210648
545481	'Arhgap40'	mRNA	4.25542	0.0210197
67043	'Syap1'	mRNA	0.154013	0.0209909
108096	'Slco1a5'	mRNA	4.25649	0.0209663
223978	'Cpped1'	mRNA	0.218667	0.0209575
68070	'Pdzd2'	mRNA	0.897382	0.0209282
12703	'Socs1'	mRNA	0.572966	0.0207439
109674	'Ampd2'	mRNA	0.130411	0.0207386
68897	'Disp1'	mRNA	0.175544	0.0207063
102640673	'Gm5165'	mRNA	0.477363	0.0205875
75712	'Tmem14a'	mRNA	0.707213	0.0205247
53972	'Ngef'	mRNA	0.192667	0.020403
69216	'Svbp'	mRNA	0.385459	0.0203743
67039	'Rbm25'	mRNA	0.101572	0.0203618
211896	'Depdc7'	mRNA	0.364942	0.0202291
30948	'Bin1'	mRNA	0.183137	0.0202093
19360	'Rad50'	mRNA	0.120162	0.0201561
102635315	'Gm32687'	mRNA	0.823903	0.0201504
12859	'Cox5b'	mRNA	0.126216	0.0201215
104348	'Zfp120'	mRNA	0.33448	0.0201147
16480	'Jup'	mRNA	2.39762	0.0199103
66884	'Appbp2'	mRNA	0.147357	0.0198769
257633	'Acsf3'	mRNA	0.249515	0.0198614
16782	'Lamc2'	mRNA	0.399342	0.0196982
66549	'Aggf1'	mRNA	0.176338	0.0196405
76088	'Dock8'	mRNA	2.12706	0.019409
114679	'Selenom'	mRNA	0.273744	0.0193414
269252	'Gtf3c4'	mRNA	0.116008	0.019171
20191	'Ryr2'	mRNA	2.94841	0.0191305
108909	'Aida'	mRNA	0.117302	0.0190405
218989	'Tmem260'	mRNA	0.240575	0.0190289
12530	'Cdc25a'	mRNA	0.184082	0.0189994
69090	'Ascc1'	mRNA	0.19829	0.0188816
214552	'Cep164'	mRNA	0.168134	0.0188621
101214	'Tra2a'	mRNA	0.105099	0.0187841
12931	'Crlf1'	mRNA	0.973078	0.0187136
74685	'Lrrc74b'	mRNA	3.87834	0.0187011
212392	'Ccdc110'	mRNA	3.87983	0.0186479
20845	'Star'	mRNA	0.514394	0.0186209
66995	'Zcchc18'	mRNA	3.87874	0.0184808
20841	'Zfp143'	mRNA	0.243113	0.0184618
667281	'H60b'	mRNA	0.799409	0.0184522
15284	'Hlx'	mRNA	0.468685	0.0184205
18605	'Enpp1'	mRNA	1.45529	0.0181235
77582	'Mboat7'	mRNA	0.208528	0.0181235
19046	'Ppp1cb'	mRNA	0.0966718	0.0180873
74120	'Zfp263'	mRNA	0.235186	0.018041
15567	'Slc6a4'	mRNA	2.72121	0.0180394
16776	'Lama5'	mRNA	0.622142	0.0179214
68567	'Cgref1'	mRNA	0.319572	0.0178032
68977	'Haghl'	mRNA	0.413516	0.0177913
12325	'Camk2g'	mRNA	0.145621	0.0177891
238024	'Fn3krp'	mRNA	0.27325	0.0177392
211480	'Kcnj14'	mRNA	0.795384	0.0177152
259172	'Mfrp'	mRNA	2.66214	0.0175024
69068	'Tcim'	mRNA	1.86151	0.0173846
230751	'Oscp1'	mRNA	0.466312	0.01736
50912	'Exosc10'	mRNA	0.113243	0.0173079
102639598	'Gm14296'	mRNA	5.23627	0.017273
228812	'Pigu'	mRNA	0.188631	0.0172669
112407	'Egln3'	mRNA	1.77907	0.0172063
71753	'Tmprss6'	mRNA	2.65967	0.0171523
236727	'Slc9a7'	mRNA	0.792047	0.0171523
80976	'Syt13'	mRNA	2.45579	0.0169973
109676	'Ank2'	mRNA	0.467971	0.0169629
60532	'Wtap'	mRNA	0.133713	0.016837
73610	'Zfp433'	mRNA	0.535635	0.0168365
66882	'Bzw1'	mRNA	0.0822732	0.016816
243574	'Kbtbd8'	mRNA	0.799549	0.0167793
66765	'4933411K16Rik'	mRNA	4.38947	0.0167605
70394	'Kptn'	mRNA	0.421373	0.0167092
666532	'Zfp991'	mRNA	0.426771	0.0167054
74134	'Cyp2s1'	mRNA	2.94911	0.0166987
69700	'Col22a1'	mRNA	3.97444	0.0165978
18181	'Nrf1'	mRNA	0.174437	0.01659
107239	'Carns1'	mRNA	0.734143	0.0165517
213208	'Il20rb'	mRNA	0.685168	0.0165517
225852	'Gm550'	mRNA	1.26886	0.0165346
66237	'Atp6v1g2'	mRNA	0.578255	0.01648
18597	'Pdha1'	mRNA	0.0850274	0.0164731
632687	'Marchf10'	mRNA	3.96859	0.0164397
319535	'Zfp182'	mRNA	0.245334	0.0164325
629059	'Fam124a'	mRNA	1.9025	0.0160174
78894	'Aacs'	mRNA	0.156616	0.0159575
26754	'Cops5'	mRNA	0.120489	0.0159238
20568	'Slpi'	mRNA	2.66263	0.0159041
234915	'Cep126'	mRNA	0.322161	0.015839
105833	'Ccdc65'	mRNA	1.17853	0.0158041
66118	'Sarnp'	mRNA	0.13077	0.0158024
69674	'Mif4gd'	mRNA	0.209414	0.0157558
14297	'Fxn'	mRNA	0.28626	0.0157151
75178	'Meiob'	mRNA	1.27519	0.0155612
17907	'Mylpf'	mRNA	1.44	0.0155338
71950	'Nanog'	mRNA	3.97253	0.0153901
54678	'Zfp108'	mRNA	0.889623	0.015359
69439	'Mroh4'	mRNA	3.97373	0.0153513
75425	'Tti1'	mRNA	0.197754	0.0153477
232878	'Zscan22'	mRNA	0.266253	0.01529
331623	'Bend3'	mRNA	0.176123	0.0152165
66676	'Tmed7'	mRNA	0.139639	0.0151303
115490161	'Gm52800'	mRNA	0.172958	0.0151118
101056017	'Gm28802'	mRNA	3.97383	0.0150925
56212	'Rhog'	mRNA	0.244096	0.0149057
17132	'Maf'	mRNA	4.39419	0.0148597
227120	'Plcl1'	mRNA	0.868231	0.0146827
30934	'Tor1b'	mRNA	0.157943	0.014681
12972	'Cryz'	mRNA	0.227701	0.014674
100188919	'Gm45915'	mRNA	2.22573	0.0146678
19301	'Pxmp2'	mRNA	0.935136	0.0145933
17380	'Mme'	mRNA	3.97203	0.0145519
210126	'Lpp'	mRNA	0.15808	0.0144928
15415	'Hoxb7'	mRNA	0.157707	0.0144907
69163	'Mrpl44'	mRNA	0.264705	0.0144838
381217	'Fam189a2'	mRNA	2.11755	0.0144787
74140	'Tm9sf1'	mRNA	0.126996	0.014436
394430	'Ugt1a10'	mRNA	4.3928	0.0144319
13123	'Cyp7b1'	mRNA	0.871689	0.0144146
142682	'Zcchc14'	mRNA	0.0993279	0.0143928
238386	'Btbd7'	mRNA	0.137914	0.0143506
622434	'Arhgef26'	mRNA	1.92237	0.0142982
381022	'Kmt2d'	mRNA	0.130782	0.0142135
104886	'Rab15'	mRNA	1.40987	0.0142133
67143	'Ikzf5'	mRNA	0.185967	0.0141731
58182	'Prokr1'	mRNA	4.39224	0.0141629
140494	'Atp6v0a4'	mRNA	1.92437	0.0141172
100129	'Gpr153'	mRNA	1.60455	0.0140668
17873	'Gadd45b'	mRNA	0.177976	0.0139901
211961	'Asxl3'	mRNA	0.510223	0.0138805
67216	'Mboat2'	mRNA	0.42419	0.0138038
12338	'Capn6'	mRNA	1.03054	0.0137931
101568	'Vrk3'	mRNA	0.225582	0.0137384
71701	'Pnpt1'	mRNA	0.137573	0.0137311
57782	'Rbak'	mRNA	0.21147	0.0136703
11906	'Zfhx3'	mRNA	0.181866	0.0136121
102371	'Myzap'	mRNA	1.51767	0.0135054
71409	'Fmnl2'	mRNA	0.191456	0.0133647
71978	'Ppp2r2a'	mRNA	0.149372	0.0133617
242466	'Zfp462'	mRNA	0.169831	0.0133036
15898	'Icam5'	mRNA	2.12201	0.013224
94315	'Prcc'	mRNA	0.161251	0.013168
235044	'Plppr2'	mRNA	0.223666	0.0130869
26417	'Mapk3'	mRNA	0.107212	0.0130603
449000	'Zfp960'	mRNA	0.339699	0.0129921
218850	'Tasor'	mRNA	0.181888	0.0128774
71770	'Ap2b1'	mRNA	0.102932	0.0127774
68995	'Mcts1'	mRNA	0.244347	0.0127443
319387	'Adgrl3'	mRNA	4.05789	0.012379
140477	'Dmbx1'	mRNA	2.03612	0.0123633
72947	'Phykpl'	mRNA	0.371097	0.0123468
239099	'Homez'	mRNA	0.367739	0.012294
55982	'Paxip1'	mRNA	0.108212	0.0122485
66205	'Cd302'	mRNA	0.570856	0.0122315
67574	'Alg13'	mRNA	0.54384	0.0122315
115487110	'LOC115487110'	mRNA	0.535086	0.012176
26403	'Map3k11'	mRNA	0.1667	0.0121297
56224	'Tspan5'	mRNA	0.271108	0.0120405
16981	'Lrrn3'	mRNA	4.05806	0.0116911
70052	'Prpf4'	mRNA	0.162552	0.0116435
68490	'Zfp579'	mRNA	0.237119	0.0115871
240034	'Zfp760'	mRNA	0.206849	0.0114382
67405	'Nts'	mRNA	4.06011	0.0114216
18803	'Plcg1'	mRNA	0.123341	0.0113965
231605	'Galnt9'	mRNA	3.53615	0.0113085
329828	'Myorg'	mRNA	0.489634	0.0112788
208715	'Hmgcs1'	mRNA	0.123205	0.0112398
225995	'D030056L22Rik'	mRNA	0.235586	0.0110791
11596	'Ager'	mRNA	1.0321	0.0110388
12609	'Cebpd'	mRNA	0.267242	0.0110288
12340	'Capza1'	mRNA	0.115313	0.0110138
271564	'Vps13a'	mRNA	0.157776	0.0108593
11740	'Slc25a5'	mRNA	0.0903477	0.0107801
381259	'Tmem237'	mRNA	0.195735	0.010764
319168	'H2ac12'	mRNA	1.66422	0.0106447
270711	'Calhm4'	mRNA	3.53519	0.0106168
101700	'Trim68'	mRNA	0.593484	0.0106148
75572	'Acyp2'	mRNA	0.886855	0.0105235
69149	'Kbtbd3'	mRNA	0.7375	0.0104034
27205	'Podxl'	mRNA	1.03218	0.0103604
76282	'Gpt'	mRNA	0.497598	0.0103081
229524	'Msto1'	mRNA	0.162726	0.0102917
66056	'Zfp524'	mRNA	0.455713	0.0102777
54006	'Deaf1'	mRNA	0.213911	0.0101508
116871	'Mta3'	mRNA	0.280103	0.0101283
225651	'Mppe1'	mRNA	0.347433	0.0100771
58210	'Sectm1b'	mRNA	4.51823	0.0100605
21374	'Tbp'	mRNA	0.187041	0.010033
216987	'Utp6'	mRNA	0.150217	0.0099524
107351	'Kank1'	mRNA	0.393299	0.00994217
12385	'Ctnna1'	mRNA	0.0952372	0.00993635
192289	'Tmlhe'	mRNA	0.247252	0.00993602
69101	'Ydjc'	mRNA	0.705994	0.00979188
72836	'Pot1b'	mRNA	0.363776	0.00973161
77041	'Arsk'	mRNA	0.312396	0.00971407
26456	'Sema4g'	mRNA	0.854797	0.00970303
81601	'Kat5'	mRNA	0.16797	0.00968922
56096	'Plac1'	mRNA	4.14074	0.00966664
231946	'Fam221a'	mRNA	0.461387	0.00964203
12557	'Cdh17'	mRNA	4.14168	0.00950992
104570	'Ppp4r3b'	mRNA	0.129524	0.00940682
407788	'BC051142'	mRNA	4.14094	0.00935135
68051	'Nutf2'	mRNA	0.0879466	0.00927964
69634	'Clybl'	mRNA	0.615189	0.00923628
215001	'Wfikkn1'	mRNA	1.22398	0.00922487
384783	'Irs2'	mRNA	0.233994	0.00919769
56451	'Suclg1'	mRNA	0.158798	0.00918326
208922	'Cpeb3'	mRNA	0.538533	0.00915352
243382	'Ppm1k'	mRNA	0.478683	0.00909633
329504	'Lcmt2'	mRNA	0.403613	0.00905262
69549	'2310009B15Rik'	mRNA	0.508975	0.00905178
103511	'Calhm5'	mRNA	4.21772	0.00901749
212398	'Frat2'	mRNA	0.781604	0.00893214
20686	'Spa17'	mRNA	0.865655	0.00889109
19881	'Rom1'	mRNA	0.842371	0.0088537
227545	'Proser2'	mRNA	1.39883	0.00884826
319701	'Fbxo48'	mRNA	0.505926	0.00883416
17386	'Mmp13'	mRNA	3.13192	0.00883089
74470	'Cep72'	mRNA	0.740256	0.00869666
23948	'Mmp17'	mRNA	1.66197	0.00869626
74246	'Gale'	mRNA	0.4449	0.00864415
17120	'Mad1l1'	mRNA	0.138648	0.00862821
67581	'Tbc1d23'	mRNA	0.174115	0.00860317
319179	'H2bc6'	mRNA	2.82842	0.00859363
75623	'Tex30'	mRNA	0.264085	0.0084073
66885	'Acadsb'	mRNA	0.222512	0.00838153
18719	'Pip5k1b'	mRNA	0.810442	0.00831642
791415	'Gm12500'	mRNA	1.28537	0.0081581
228564	'Frmd5'	mRNA	0.716456	0.00814491
50768	'Dlc1'	mRNA	0.512425	0.00807801
210293	'Dock10'	mRNA	3.1343	0.00806362
74392	'Specc1l'	mRNA	0.114928	0.00806362
380916	'Lrch1'	mRNA	0.38229	0.00802978
338351	'Akap17b'	mRNA	0.36337	0.0079891
67487	'Dhx40'	mRNA	0.15722	0.00795085
320528	'Vps13c'	mRNA	0.13904	0.00792433
56368	'Cyb561d2'	mRNA	0.510069	0.00792246
14595	'B4galt1'	mRNA	0.125792	0.00789507
13437	'Dnpep'	mRNA	0.226427	0.00787962
319455	'Pld5'	mRNA	0.863863	0.00785266
68734	'Ppp4r3a'	mRNA	0.173793	0.00785266
665775	'Bod1l'	mRNA	0.124157	0.00784011
81489	'Dnajb1'	mRNA	0.156012	0.00781545
71769	'Bbs10'	mRNA	0.478762	0.00777728
380718	'Mks1'	mRNA	0.308804	0.00775271
93890	'Pcdhb19'	mRNA	1.09029	0.007722
232879	'Zbtb45'	mRNA	0.363977	0.00771061
54201	'Zfp316'	mRNA	0.211762	0.00767968
102633750	'Gm10130'	mRNA	0.472601	0.00766859
319207	'Pgbd1'	mRNA	1.10656	0.00766022
72630	'Hspa12b'	mRNA	1.37841	0.00757482
20197	'S100a3'	mRNA	0.394646	0.00755242
77864	'Ypel2'	mRNA	0.393242	0.00749642
319634	'Efcab5'	mRNA	0.676809	0.00744754
50723	'Icosl'	mRNA	0.907483	0.00738355
433864	'Nom1'	mRNA	0.142301	0.00732861
20661	'Sort1'	mRNA	0.311221	0.00732817
93737	'Pard6g'	mRNA	0.347829	0.00725087
71956	'Rnf135'	mRNA	0.749639	0.00722796
327747	'Mettl24'	mRNA	1.56192	0.00719749
381511	'Pdp1'	mRNA	0.332684	0.00718996
110198	'Akr7a5'	mRNA	0.220271	0.00717926
20765	'Sprr2k'	mRNA	4.63362	0.00717541
236576	'Spry3'	mRNA	1.19125	0.00716286
213121	'Ankrd35'	mRNA	4.63695	0.00711132
70984	'4931406C07Rik'	mRNA	0.22078	0.00710613
74455	'Nsun6'	mRNA	0.270285	0.00710038
70088	'Meaf6'	mRNA	0.2385	0.00705977
230779	'Serinc2'	mRNA	0.804271	0.00702593
18707	'Pik3cd'	mRNA	0.982652	0.00686779
216873	'Spag7'	mRNA	0.203942	0.0068603
71998	'Slc25a35'	mRNA	0.779987	0.00683439
11727	'Ang'	mRNA	2.8813	0.00682786
192166	'Sardh'	mRNA	0.775369	0.00677506
631797	'Fer1l6'	mRNA	2.49111	0.0067398
100042165	'Thoc2l'	mRNA	0.322723	0.00671958
242584	'Wdr78'	mRNA	0.715101	0.00661658
22698	'Zfp39'	mRNA	0.537553	0.00659141
16193	'Il6'	mRNA	1.1946	0.00657421
18951	'Septin5'	mRNA	0.173474	0.00656538
243819	'Ppp6r1'	mRNA	0.140146	0.00650888
67105	'Timm21'	mRNA	0.319406	0.00650752
213575	'Dync2li1'	mRNA	0.272476	0.00650066
69537	'Dnase1l1'	mRNA	0.352111	0.00647746
66822	'Fbxo25'	mRNA	0.198666	0.00645779
232854	'Zfp418'	mRNA	0.750518	0.00645634
53382	'Txnl1'	mRNA	0.133725	0.0064421
22755	'Zfp93'	mRNA	0.473005	0.00632454
67196	'Ube2t'	mRNA	0.339353	0.00632266
66494	'Prelid1'	mRNA	0.104254	0.00630225
27224	'Eloa'	mRNA	0.132131	0.0062934
17777	'Mttp'	mRNA	0.634722	0.0062598
52013	'R3hcc1l'	mRNA	0.226137	0.00625239
105246961	'AB010352'	mRNA	0.299007	0.00624183
75291	'Zbtb3'	mRNA	0.527794	0.00623736
30953	'Schip1'	mRNA	0.511897	0.00622501
104175	'Sbk1'	mRNA	0.298822	0.00622263
436090	'Gpr62'	mRNA	1.2423	0.006148
210583	'Gm4767'	mRNA	0.746	0.00613739
11797	'Birc2'	mRNA	0.226078	0.00607484
71354	'Wdr31'	mRNA	0.351334	0.00606661
216136	'Ilvbl'	mRNA	0.293233	0.00604167
244329	'Mcph1'	mRNA	0.182003	0.00603019
22217	'Usp12'	mRNA	0.178892	0.00596734
76773	'Wdyhv1'	mRNA	0.271078	0.00594056
12231	'Btn1a1'	mRNA	2.70723	0.00592223
70103	'Znhit1'	mRNA	0.184702	0.00591783
100043387	'Gm14305'	mRNA	0.474514	0.005898
667373	'Ifit1bl1'	mRNA	1.17501	0.00589769
20310	'Cxcl2'	mRNA	0.520852	0.0058722
224613	'Flywch1'	mRNA	0.130456	0.00582402
68498	'Tspan11'	mRNA	2.32106	0.00580831
233016	'Blvrb'	mRNA	0.298913	0.00575354
57875	'Angptl4'	mRNA	1.66076	0.00574407
213522	'Plekhg6'	mRNA	1.22095	0.00572647
101565	'Ccp110'	mRNA	0.187491	0.00571213
210356	'Nckap5'	mRNA	0.791689	0.00566896
170740	'Zfp287'	mRNA	0.306303	0.00560682
27403	'Abca7'	mRNA	0.215709	0.00558497
52389	'Adgra1'	mRNA	4.36269	0.00556083
20762	'Sprr2h'	mRNA	4.29363	0.00553231
27878	'Tada1'	mRNA	0.306328	0.00546987
93697	'Ice2'	mRNA	0.228501	0.00538049
102633740	'Gm31493'	mRNA	0.386314	0.00537016
72720	'Zfp248'	mRNA	0.34876	0.00533543
74241	'Chpf'	mRNA	0.164336	0.00532966
94230	'Cpsf1'	mRNA	0.126478	0.00532164
242819	'Rundc3b'	mRNA	0.659469	0.00530921
56277	'Tmem45a'	mRNA	1.34066	0.00527733
170758	'Rac3'	mRNA	0.514817	0.00526314
68283	'9530077C05Rik'	mRNA	0.494823	0.00523264
53318	'Pdlim3'	mRNA	4.74434	0.00517821
52815	'Ldhd'	mRNA	1.47678	0.00514912
21685	'Tef'	mRNA	0.153913	0.00514454
110454	'Ly6a'	mRNA	4.36323	0.00511789
67898	'Pef1'	mRNA	0.228544	0.00510277
68925	'Rpap1'	mRNA	0.164011	0.00505441
66591	'Mad2l1bp'	mRNA	0.387105	0.00505401
20768	'Sephs2'	mRNA	0.258069	0.00505401
18636	'Cfp'	mRNA	0.448237	0.00498721
14159	'Fes'	mRNA	1.24234	0.0049647
16341	'Eif3e'	mRNA	0.108589	0.00496004
16648	'Kpna3'	mRNA	0.146198	0.00495926
27883	'Tango2'	mRNA	0.415137	0.00494657
27027	'Tspan32'	mRNA	4.74123	0.00488952
76117	'Arhgap15'	mRNA	0.702896	0.00487227
23805	'Apc2'	mRNA	0.855157	0.00484233
69207	'Srsf11'	mRNA	0.103482	0.00483575
16164	'Il13ra1'	mRNA	0.513034	0.00482162
19771	'Rlbp1'	mRNA	2.39894	0.00481429
14043	'Ext2'	mRNA	0.13407	0.00480037
103712	'6330403K07Rik'	mRNA	2.11112	0.00477252
67041	'Oxct1'	mRNA	0.11393	0.00471358
171530	'Ucn2'	mRNA	1.83095	0.00469092
217082	'Hlf'	mRNA	2.04433	0.00467629
634731	'Susd1'	mRNA	2.98021	0.00466288
67201	'Glod4'	mRNA	0.20877	0.00465969
252870	'Usp7'	mRNA	0.135744	0.00464909
13804	'Endog'	mRNA	0.499125	0.00464334
73826	'Poldip3'	mRNA	0.138973	0.00461469
406218	'Panx2'	mRNA	0.869076	0.00461135
19246	'Ptpn1'	mRNA	0.178145	0.00455805
70784	'Rasl12'	mRNA	4.74034	0.00454394
217371	'Rab40b'	mRNA	4.36317	0.00452775
320267	'Fubp3'	mRNA	0.15516	0.00451911
26912	'Gcat'	mRNA	0.341848	0.00451342
240084	'Cchcr1'	mRNA	0.218988	0.00445571
11979	'Atp7b'	mRNA	1.37014	0.00444609
106633	'Ift140'	mRNA	0.231121	0.00444187
72309	'Tmem158'	mRNA	1.00457	0.00443485
74577	'Glb1l'	mRNA	0.475733	0.00443421
76166	'Cplane2'	mRNA	1.04068	0.0043833
67397	'Erp29'	mRNA	0.1445	0.0043622
102595	'Plekho2'	mRNA	0.196677	0.00436095
320145	'Sp8'	mRNA	1.07644	0.0043604
78558	'Htra3'	mRNA	4.36417	0.0043577
56489	'Ikbke'	mRNA	3.03057	0.00435377
20422	'Sem1'	mRNA	0.170128	0.00435002
68861	'Dipk2a'	mRNA	0.317466	0.00432462
230991	'Fndc10'	mRNA	1.04462	0.00432272
71941	'Cars2'	mRNA	0.346467	0.00425387
28015	'Polr2m'	mRNA	0.113346	0.00425352
93685	'Entpd7'	mRNA	0.363605	0.00425269
67248	'Rpl39'	mRNA	0.126613	0.00425269
68010	'Bambi'	mRNA	1.16123	0.00423996
192786	'Rapgef6'	mRNA	0.197663	0.00422188
54712	'Plxnc1'	mRNA	2.07475	0.00422098
216292	'Mettl25'	mRNA	0.522854	0.00420739
224893	'Zfp959'	mRNA	0.530573	0.0042005
20639	'Snrpb2'	mRNA	0.18657	0.00419248
53319	'Nxf1'	mRNA	0.0967538	0.00419193
320162	'Cep95'	mRNA	0.210221	0.0041534
245305	'B230307C23Rik'	mRNA	0.336575	0.004097
170483	'Grin3b'	mRNA	0.637868	0.00409488
110842	'Etfa'	mRNA	0.160197	0.00404914
70603	'Mutyh'	mRNA	0.496204	0.00396903
56397	'Morf4l2'	mRNA	0.102572	0.00394357
30791	'Slc39a1'	mRNA	0.158455	0.00387907
72307	'2510002D24Rik'	mRNA	0.400469	0.00385509
242126	'Slc22a15'	mRNA	1.14502	0.0038538
66513	'Tab1'	mRNA	0.264053	0.00384975
68260	'Trmt12'	mRNA	0.470011	0.00384427
329877	'Dennd4c'	mRNA	0.182059	0.00382791
74356	'4931428F04Rik'	mRNA	0.256688	0.00382199
100141474	'4933428G20Rik'	mRNA	0.729869	0.00380754
68312	'Gstm7'	mRNA	4.43302	0.00379936
13002	'Dnajc5'	mRNA	0.138849	0.00374646
26377	'Dapp1'	mRNA	0.781657	0.00374333
75761	'Apol7a'	mRNA	0.754797	0.00373403
18805	'Pld1'	mRNA	0.413439	0.00373403
52428	'Rhpn2'	mRNA	0.819719	0.00373224
66273	'Aamdc'	mRNA	0.75082	0.00369381
13655	'Egr3'	mRNA	3.35046	0.00369237
21763	'Tex2'	mRNA	0.189367	0.00368349
100502846	'Gm19410'	mRNA	3.02827	0.00367934
13819	'Epas1'	mRNA	2.26264	0.00367934
13854	'Epn1'	mRNA	0.129983	0.00365454
619331	'Zfp551'	mRNA	0.786511	0.00364721
68077	'Nop53'	mRNA	0.172964	0.00363612
98388	'Chst10'	mRNA	1.12714	0.0036312
27393	'Mrpl39'	mRNA	0.200773	0.00362559
74041	'Ddias'	mRNA	0.344645	0.0036041
93684	'Selenof'	mRNA	0.112488	0.00357928
216856	'Nlgn2'	mRNA	0.250328	0.00357663
115489972	'Gm52720'	mRNA	0.652982	0.00357458
217830	'Dglucy'	mRNA	0.887264	0.0035485
17192	'Mbd3'	mRNA	0.124666	0.00352496
71436	'Flrt3'	mRNA	4.43121	0.00350776
74048	'Vsir'	mRNA	2.4779	0.00349005
57913	'Pidd1'	mRNA	0.403843	0.0034677
73246	'Rassf6'	mRNA	4.83826	0.00345551
67048	'Vma21'	mRNA	0.161493	0.00345482
108899	'2700081O15Rik'	mRNA	0.209864	0.00344728
18081	'Ninj1'	mRNA	0.293267	0.00344222
74585	'Sppl3'	mRNA	0.154534	0.00343717
67561	'Wdr48'	mRNA	0.160128	0.00342459
226153	'Twnk'	mRNA	0.154401	0.00342186
74318	'Hopx'	mRNA	3.88122	0.00342
327743	'Ccn6'	mRNA	2.26239	0.00340476
214254	'Nudt15'	mRNA	1.57373	0.00339819
16175	'Il1a'	mRNA	2.51416	0.00337516
666584	'BC024063'	mRNA	0.593671	0.0033333
330914	'Arhgap32'	mRNA	0.216412	0.00329984
381204	'Naaladl1'	mRNA	0.946053	0.00329112
233781	'Xylt1'	mRNA	2.29902	0.00328048
231717	'Pheta1'	mRNA	0.271586	0.00327315
66753	'Erlec1'	mRNA	0.2542	0.00327315
11991	'Hnrnpd'	mRNA	0.121475	0.00327173
63953	'Dusp10'	mRNA	0.448863	0.00323966
18423	'Otx1'	mRNA	0.434205	0.00323888
242669	'Azin2'	mRNA	0.431478	0.00321449
11800	'Api5'	mRNA	0.121936	0.00318149
277343	'Wfdc8'	mRNA	4.84053	0.00316795
100465	'Mob3c'	mRNA	0.53213	0.00314894
629242	'Gm6958'	mRNA	1.45418	0.00310716
18439	'P2rx7'	mRNA	0.836918	0.00310575
319887	'E030030I06Rik'	mRNA	1.15177	0.00309405
93842	'Igsf9'	mRNA	0.591163	0.00309279
194231	'Cnksr1'	mRNA	0.954146	0.0030876
13637	'Efna2'	mRNA	0.690556	0.00308031
71306	'Mfap3l'	mRNA	1.25405	0.00307682
230775	'Adgrb2'	mRNA	1.05833	0.0030641
67911	'Zfp169'	mRNA	0.288292	0.0030569
230514	'Leprot'	mRNA	0.236398	0.00301587
235441	'Usp3'	mRNA	0.187543	0.00300822
56615	'Mgst1'	mRNA	4.49639	0.00298373
72736	'Tmx1'	mRNA	0.189359	0.00296544
107686	'Snrpd2'	mRNA	0.206404	0.00295483
244864	'Layn'	mRNA	1.12908	0.00291485
69504	'Zfp932'	mRNA	0.272343	0.00288056
328234	'Rnf182'	mRNA	0.481565	0.00286857
214642	'Cped1'	mRNA	1.06515	0.00284313
59046	'Arpp19'	mRNA	0.149914	0.00281814
64138	'Ctsz'	mRNA	0.141067	0.0028035
58193	'Extl2'	mRNA	0.300821	0.00280297
72780	'Rspo3'	mRNA	4.93109	0.00278363
106393	'Srl'	mRNA	0.42695	0.00278024
264895	'Acsf2'	mRNA	0.204171	0.0027802
11622	'Ahr'	mRNA	0.447819	0.00273906
105722	'Ano6'	mRNA	0.119139	0.00273881
75458	'Cklf'	mRNA	0.340733	0.00273128
72634	'Tdrkh'	mRNA	0.407412	0.0027211
245469	'Pdzd4'	mRNA	0.225153	0.00272014
21454	'Tcp1'	mRNA	0.0890489	0.00270392
73242	'Atat1'	mRNA	0.309107	0.00270102
74580	'Pyroxd2'	mRNA	0.635325	0.00269079
100039060	'Gm2026'	mRNA	0.989149	0.0026882
78521	'B230219D22Rik'	mRNA	0.107595	0.00267087
225280	'Ino80c'	mRNA	0.326675	0.00265972
69792	'Med6'	mRNA	0.383369	0.00264303
71820	'Wdr34'	mRNA	0.25432	0.0026261
224705	'Vps52'	mRNA	0.20815	0.00260641
20017	'Polr1b'	mRNA	0.18527	0.00259004
58802	'Kcnmb4'	mRNA	1.76437	0.00256817
14230	'Fkbp10'	mRNA	0.498419	0.00256817
67305	'Gpx7'	mRNA	0.70967	0.00256223
67286	'Ift22'	mRNA	0.239949	0.00255546
21954	'Tnni3'	mRNA	2.66074	0.00253762
54401	'Ywhab'	mRNA	0.127167	0.00253602
26891	'Cops4'	mRNA	0.143373	0.00253134
67967	'Pold3'	mRNA	0.235629	0.00252703
233899	'Ccdc189'	mRNA	0.707968	0.00252402
434233	'Ppp1ccb'	mRNA	0.316693	0.00251356
68002	'Sdhaf4'	mRNA	0.476589	0.00248773
268783	'Mtmr12'	mRNA	0.232328	0.00248773
76072	'Rnf183'	mRNA	2.39786	0.00247909
100017	'Ldlrap1'	mRNA	0.322201	0.00247394
19889	'Rp2'	mRNA	0.207032	0.00247394
16574	'Kif5c'	mRNA	0.372085	0.00246326
29806	'Limd1'	mRNA	0.16944	0.00245982
65973	'Asph'	mRNA	0.195481	0.00245124
66257	'Nicn1'	mRNA	0.238482	0.00244825
69982	'Spink2'	mRNA	4.5556	0.00242701
791303	'Gm10277'	mRNA	2.0185	0.00242093
108900	'Fam72a'	mRNA	0.859299	0.00240818
14313	'Fst'	mRNA	2.29748	0.00240643
72787	'Ndc1'	mRNA	0.134895	0.00239201
68813	'Dock5'	mRNA	0.275875	0.00238524
17997	'Nedd1'	mRNA	0.170328	0.00236906
11550	'Adra1d'	mRNA	2.33367	0.00235397
71951	'Gpc2'	mRNA	0.3073	0.00234548
77552	'Shisa4'	mRNA	0.342899	0.00233847
13016	'Ctbp1'	mRNA	0.102271	0.00232307
67030	'Fancl'	mRNA	0.549136	0.00231657
353326	'Rtl1'	mRNA	4.93383	0.00231358
381290	'Atp2b4'	mRNA	4.93461	0.0023086
71275	'Noxred1'	mRNA	1.5612	0.00230388
270198	'Pfkfb4'	mRNA	0.45978	0.00230044
93761	'Smarca1'	mRNA	1.17812	0.00229912
76901	'Jade2'	mRNA	0.212164	0.00229502
620419	'Zfp963'	mRNA	0.497745	0.00229445
625328	'H3f3c'	mRNA	1.10007	0.00227145
12366	'Casp2'	mRNA	0.235174	0.0022612
100529082	'Gm11127'	mRNA	0.881905	0.00225393
21414	'Tcf7'	mRNA	0.519706	0.0022264
70544	'Tmem242'	mRNA	0.269248	0.00219938
72748	'Hdhd3'	mRNA	0.659041	0.00219379
52665	'Echdc1'	mRNA	0.209588	0.00218966
15216	'Hfe'	mRNA	0.660456	0.00217479
242362	'Manea'	mRNA	0.172613	0.00217479
70025	'Acot7'	mRNA	0.20394	0.00216605
71984	'Sars2'	mRNA	0.452112	0.00214084
75454	'Phpt1'	mRNA	0.261601	0.00214014
56506	'Cib2'	mRNA	0.892051	0.00213537
56533	'Rgs17'	mRNA	0.62271	0.00213511
18190	'Nrxn2'	mRNA	3.49106	0.00212111
628147	'Gm2004'	mRNA	0.244945	0.00211882
14390	'Gabpa'	mRNA	0.187192	0.00210574
24116	'Nelfa'	mRNA	0.171471	0.00210574
22325	'Vav2'	mRNA	0.272579	0.00209178
66158	'Rtl8a'	mRNA	0.290546	0.00209038
100503353	'Gm14440'	mRNA	0.347385	0.00206934
12296	'Cacnb2'	mRNA	0.683593	0.00206123
66869	'Zfp869'	mRNA	0.251629	0.00206101
66921	'Prpf38b'	mRNA	0.129237	0.00205256
233826	'Palb2'	mRNA	0.430877	0.00204585
109264	'Me3'	mRNA	0.207056	0.00204408
16582	'Kifc3'	mRNA	0.247577	0.0020386
333433	'Gpd1l'	mRNA	0.24945	0.00203396
68349	'Ndufs3'	mRNA	0.17783	0.00202723
218476	'Gcnt4'	mRNA	1.0753	0.00202185
233424	'Tmc3'	mRNA	1.05591	0.00201791
19988	'Rpl6'	mRNA	0.0821378	0.00200988
69379	'C8g'	mRNA	2.433	0.00200423
59022	'Edf1'	mRNA	0.145752	0.00198957
28000	'Prpf19'	mRNA	0.109739	0.00198099
245902	'Ccdc15'	mRNA	0.371619	0.00197275
109267	'Ssc4d'	mRNA	0.736569	0.00195321
210172	'Zfp526'	mRNA	0.481189	0.00195321
78541	'Asb8'	mRNA	0.290226	0.00195265
224585	'Zfp160'	mRNA	0.30786	0.0019511
330286	'D630045J12Rik'	mRNA	0.185583	0.00191391
70885	'Ints10'	mRNA	0.170367	0.00189289
210094	'Iglon5'	mRNA	3.16221	0.00189194
74270	'Usp20'	mRNA	0.181199	0.00187856
252829	'Obox5'	mRNA	5.02423	0.00187426
66628	'Thg1l'	mRNA	0.351611	0.00186961
233824	'Cog7'	mRNA	0.311779	0.00186961
20585	'Hltf'	mRNA	0.30088	0.00185358
59028	'Rcl1'	mRNA	0.176123	0.0018486
226026	'Smc5'	mRNA	0.136358	0.00184718
22673	'Zfp185'	mRNA	1.62053	0.00183911
72661	'Serp2'	mRNA	1.03767	0.00183067
56508	'Rapgef4'	mRNA	1.10899	0.00183066
11754	'Aoc3'	mRNA	1.11134	0.00181906
14620	'Gjb3'	mRNA	5.02247	0.00181685
112419	'Ifit1bl2'	mRNA	1.60209	0.00180319
18507	'Pax5'	mRNA	2.923	0.00177208
76877	'Rab36'	mRNA	0.656879	0.00177199
51800	'Bok'	mRNA	0.355998	0.00176563
15118	'Has3'	mRNA	0.785773	0.00176503
14004	'Chchd2'	mRNA	0.116741	0.00175721
77609	'Ccdc151'	mRNA	1.12097	0.00175274
75739	'Mpp7'	mRNA	0.647574	0.00173881
14254	'Flt1'	mRNA	1.55274	0.00171993
238023	'Hexdc'	mRNA	0.194851	0.00170376
54418	'Fmn2'	mRNA	4.07621	0.00168738
21812	'Tgfbr1'	mRNA	0.267196	0.0016675
93885	'Pcdhb14'	mRNA	1.24545	0.00164439
19249	'Ptpn13'	mRNA	0.233132	0.00163353
22746	'Zfp85'	mRNA	0.531709	0.00161035
68365	'Rab14'	mRNA	0.127975	0.00160805
21848	'Trim24'	mRNA	0.190893	0.00159165
233571	'P2ry6'	mRNA	4.67362	0.00156994
12928	'Crk'	mRNA	0.128303	0.00154867
67673	'Elob'	mRNA	0.162177	0.00154202
115488623	'6720473M11Rik'	mRNA	0.848579	0.00152757
108156	'Mthfd1'	mRNA	0.175377	0.00152757
170718	'Idh3b'	mRNA	0.15463	0.00151928
101148	'Bmt2'	mRNA	0.247648	0.00149964
69185	'Dtwd1'	mRNA	0.346883	0.00149915
93891	'Pcdhb20'	mRNA	0.965995	0.00149143
244216	'Zfp771'	mRNA	0.315263	0.00148563
329795	'Tmem67'	mRNA	0.357433	0.00148096
116873	'Stim2'	mRNA	0.221036	0.00147515
107197	'Uqcc3'	mRNA	0.404013	0.00146421
72544	'Exosc6'	mRNA	0.277143	0.00146371
66491	'Polr2l'	mRNA	0.340852	0.00146297
72020	'Zfp654'	mRNA	0.305773	0.00144818
271711	'Tmem169'	mRNA	1.27946	0.0014474
233863	'Gtf3c1'	mRNA	0.154281	0.00144723
20443	'St3gal4'	mRNA	0.301877	0.00144596
15402	'Hoxa5'	mRNA	0.45907	0.00144524
21752	'Tert'	mRNA	0.848697	0.00142091
93696	'Chrac1'	mRNA	0.33493	0.00142039
20193	'S100a1'	mRNA	0.957918	0.0014178
68082	'Dusp19'	mRNA	0.499272	0.00140787
207911	'Mchr1'	mRNA	2.23057	0.0014027
72754	'Arhgef10l'	mRNA	0.169506	0.00140187
67592	'4930524B15Rik'	mRNA	5.10306	0.00139328
100503583	'Fsbp'	mRNA	0.637437	0.00139293
109145	'Gins4'	mRNA	0.196058	0.00138833
66108	'Ndufa9'	mRNA	0.173465	0.00138097
73422	'Prox2'	mRNA	0.6376	0.00137942
21778	'Tex9'	mRNA	0.314042	0.00137938
12021	'Bard1'	mRNA	0.381426	0.00137865
252966	'Cables2'	mRNA	0.27546	0.0013784
70417	'Megf10'	mRNA	1.25519	0.00137774
56612	'Pfdn5'	mRNA	0.174721	0.00137451
72139	'2610044O15Rik8'	mRNA	0.549829	0.00135256
67217	'L3hypdh'	mRNA	0.731684	0.00135115
84652	'Fam126a'	mRNA	0.217928	0.00133955
103080	'Septin10'	mRNA	0.22153	0.00133928
218543	'Srek1'	mRNA	0.133867	0.00132377
244667	'Disc1'	mRNA	0.542624	0.00132148
69276	'Sec62'	mRNA	0.128042	0.00131406
70166	'Lipn'	mRNA	5.17707	0.00130559
328330	'D130037M23Rik'	mRNA	0.753167	0.00130157
215280	'Wipf1'	mRNA	0.200985	0.00129705
13850	'Ephx2'	mRNA	4.72797	0.00129083
626854	'Gm38396'	mRNA	0.446879	0.00126291
76614	'Immt'	mRNA	0.100644	0.00126157
54393	'Gabbr1'	mRNA	0.234817	0.00125576
71323	'Rassf8'	mRNA	0.309867	0.00124657
320376	'Bcorl1'	mRNA	0.234904	0.00123474
17937	'Nab2'	mRNA	0.380717	0.0012303
16324	'Inhbb'	mRNA	5.10332	0.00122683
218503	'Fcho2'	mRNA	0.157508	0.00122132
13999	'Gm14288'	mRNA	0.739135	0.00122037
240518	'Peli3'	mRNA	0.822045	0.00121751
54601	'Foxo4'	mRNA	0.258978	0.00121645
17829	'Muc1'	mRNA	1.35059	0.00120044
59125	'Nek7'	mRNA	0.152654	0.00119727
240332	'Slc6a7'	mRNA	5.10322	0.00119266
68135	'Eif3h'	mRNA	0.0963681	0.00118773
12288	'Cacna1c'	mRNA	0.307758	0.00118251
18173	'Slc11a1'	mRNA	1.46451	0.00118216
20353	'Sema4c'	mRNA	0.269913	0.00117921
209497	'Tmem164'	mRNA	0.208579	0.00116517
623781	'Gm14137'	mRNA	0.536063	0.0011638
260305	'Nphp4'	mRNA	0.433875	0.00115057
239096	'Cdh24'	mRNA	0.255882	0.00114981
19052	'Ppp2ca'	mRNA	0.119355	0.00114625
73707	'Gucy2g'	mRNA	5.25765	0.00114593
66212	'Sec61b'	mRNA	0.21414	0.00114487
74450	'Pank2'	mRNA	0.208107	0.00114192
230895	'Vps13d'	mRNA	0.212009	0.0011346
71853	'Pdia6'	mRNA	0.153382	0.00113152
16145	'Igtp'	mRNA	0.854678	0.00111814
17423	'Ndst2'	mRNA	0.234626	0.00110294
69305	'Dcps'	mRNA	0.256507	0.00108909
171395	'Pkd1l1'	mRNA	4.16378	0.0010886
74777	'Selenon'	mRNA	0.152545	0.00108028
66066	'Gng11'	mRNA	0.561458	0.00107677
100039315	'Gm10436'	mRNA	4.77818	0.00107461
78286	'Nav2'	mRNA	0.188928	0.00107054
67695	'Ost4'	mRNA	0.158502	0.00107028
270118	'Maml2'	mRNA	0.239788	0.0010633
66437	'Fis1'	mRNA	0.188294	0.00106323
18812	'Prl2c3'	mRNA	0.440934	0.00105537
243923	'Rgs9bp'	mRNA	1.10526	0.00104567
75013	'Ct55'	mRNA	2.81277	0.00104162
73635	'Ptges3l'	mRNA	1.24854	0.00104079
54403	'Slc4a4'	mRNA	0.538219	0.00104005
75669	'Pik3r4'	mRNA	0.235405	0.00102973
436100	'Gm21814'	mRNA	1.88394	0.00102439
56752	'Aldh9a1'	mRNA	0.251025	0.0010224
66202	'1110059G10Rik'	mRNA	0.511559	0.00101906
17702	'Msx2'	mRNA	0.667615	0.00101568
320438	'Alg6'	mRNA	0.377621	0.00101449
67241	'Smc6'	mRNA	0.172449	0.000998
18491	'Pappa'	mRNA	4.24837	0.000996
11419	'Asic1'	mRNA	0.758443	0.000988
240328	'F830016B08Rik'	mRNA	0.613873	0.000988
56298	'Atl2'	mRNA	0.205076	0.000988
74012	'Rap2b'	mRNA	0.382454	0.000973
214579	'Aldh5a1'	mRNA	0.409264	0.000972
15507	'Hspb1'	mRNA	0.285194	0.00097
100041420	'Gm3325'	mRNA	0.270139	0.000966
66172	'Med11'	mRNA	0.352414	0.000963
52696	'Zwint'	mRNA	0.134313	0.000963
94040	'Clmn'	mRNA	1.82041	0.000947
76915	'Mnd1'	mRNA	0.463187	0.000944
98758	'Hnrnpf'	mRNA	0.0847346	0.000929
50782	'Rgs11'	mRNA	1.90519	0.000926
114249	'Npnt'	mRNA	3.36433	0.000925
18639	'Pfkfb1'	mRNA	0.650678	0.000923
18749	'Prkacb'	mRNA	0.175964	0.000916
76854	'Gper1'	mRNA	4.24433	0.000915
14569	'Gdi2'	mRNA	0.0984976	0.000912
226982	'Eif5b'	mRNA	0.124557	0.000911
381284	'Crocc2'	mRNA	4.82879	0.000901
319554	'Idi1'	mRNA	0.224284	0.000893
16328	'Cep250'	mRNA	0.17531	0.000884
72103	'Aplf'	mRNA	0.348441	0.00088
24059	'Slco2a1'	mRNA	1.64269	0.000878
382030	'Cnep1r1'	mRNA	0.219422	0.000872
664883	'Nova1'	mRNA	1.73553	0.000834
93840	'Vangl2'	mRNA	0.862445	0.000833
319190	'H2bc21'	mRNA	0.910398	0.000824
98878	'Ehd4'	mRNA	0.266945	0.000821
70551	'Tmtc4'	mRNA	0.355943	0.00082
14679	'Gnai3'	mRNA	0.148199	0.000816
100342	'Tent5b'	mRNA	1.88124	0.000798
67466	'Pdcl'	mRNA	0.327625	0.000798
66967	'Edem3'	mRNA	0.222019	0.000797
66395	'Ahnak'	mRNA	0.373919	0.00079
99982	'Kdm1a'	mRNA	0.197773	0.000787
54624	'Paf1'	mRNA	0.22958	0.000782
66493	'Mrpl51'	mRNA	0.214385	0.00078
50997	'Mpp2'	mRNA	1.38352	0.00077
78913	'Ltn1'	mRNA	0.200597	0.000746
67229	'Prpf18'	mRNA	0.179757	0.000741
73825	'Ppp1r21'	mRNA	0.218758	0.00074
15395	'Hoxa10'	mRNA	0.456336	0.000739
407823	'Baz2b'	mRNA	0.232458	0.000732
16529	'Kcnk5'	mRNA	0.745503	0.000731
19704	'Upf1'	mRNA	0.158308	0.000725
98314	'D2hgdh'	mRNA	0.271413	0.000724
11705	'Amh'	mRNA	1.3071	0.000721
17931	'Ppp1r12a'	mRNA	0.140735	0.000712
73086	'Rps6ka5'	mRNA	0.788326	0.00071
58244	'Stx6'	mRNA	0.209771	0.000709
23959	'Nt5e'	mRNA	3.10908	0.000702
216456	'Gls2'	mRNA	0.632292	0.000698
70611	'Fbxo33'	mRNA	0.429479	0.000693
237775	'Zfp867'	mRNA	0.462553	0.00069
232791	'Cnot3'	mRNA	0.192799	0.000679
20377	'Sfrp1'	mRNA	3.70084	0.000676
105246824	'Gm42048'	mRNA	0.517511	0.000671
18419	'Otog'	mRNA	4.28527	0.000659
26462	'Txnrd2'	mRNA	0.519235	0.000657
73852	'D3Ertd751e'	mRNA	0.700684	0.00065
54384	'Mtmr7'	mRNA	1.15939	0.000649
75616	'Smim15'	mRNA	0.203263	0.000646
11303	'Abca1'	mRNA	5.2548	0.000645
74533	'Gzf1'	mRNA	0.236648	0.000644
228005	'Ppig'	mRNA	0.149956	0.000641
76846	'Rps9'	mRNA	0.105519	0.000641
56176	'Pigp'	mRNA	0.390629	0.000639
14708	'Gng7'	mRNA	0.3786	0.000631
11992	'Auh'	mRNA	0.301433	0.000629
56707	'Zfp111'	mRNA	0.908138	0.000624
20307	'Ccl8'	mRNA	1.08266	0.000616
80981	'Arl4d'	mRNA	1.26638	0.000609
233987	'Zfp958'	mRNA	0.515038	0.000596
11958	'Atp5k'	mRNA	0.401474	0.000595
12812	'Coil'	mRNA	0.483864	0.000589
53412	'Ppp1r3c'	mRNA	1.58286	0.000585
628900	'Serpina3i'	mRNA	2.34528	0.000573
71795	'Pitpnc1'	mRNA	0.489708	0.000573
232431	'Gprc5a'	mRNA	0.534475	0.000572
54723	'Tfip11'	mRNA	0.174999	0.000567
18679	'Phka1'	mRNA	0.200646	0.00056
229898	'Gbp5'	mRNA	3.74061	0.000551
22193	'Ube2e3'	mRNA	0.266132	0.00055
107242	'AI837181'	mRNA	0.22026	0.000544
14612	'Gja4'	mRNA	2.76002	0.000543
19211	'Pten'	mRNA	0.151425	0.000541
100041581	'Zkscan16'	mRNA	0.582017	0.00054
72826	'Fam76b'	mRNA	0.222609	0.000537
69656	'Pir'	mRNA	0.603324	0.000536
66385	'Ppp1r7'	mRNA	0.227404	0.000534
223827	'Gxylt1'	mRNA	0.254471	0.00053
224897	'Dpp9'	mRNA	0.162225	0.00053
115487111	'Gm29667'	mRNA	0.75694	0.000529
11555	'Adrb2'	mRNA	1.67704	0.000528
434179	'Zfp975'	mRNA	0.735189	0.000526
71148	'Mier1'	mRNA	0.205825	0.000521
56307	'Metap2'	mRNA	0.125914	0.000518
67302	'Zc3h13'	mRNA	0.221543	0.000512
68968	'Cdan1'	mRNA	0.297697	0.000506
223649	'Nrbp2'	mRNA	1.06758	0.000505
53881	'Slc5a3'	mRNA	0.349403	0.0005
385643	'Kng2'	mRNA	5.32698	0.000497
93893	'Pcdhb22'	mRNA	0.93348	0.000496
245666	'Iqsec2'	mRNA	0.304022	0.000495
66049	'Rogdi'	mRNA	0.476933	0.000492
668212	'Efr3b'	mRNA	0.548366	0.000488
21975	'Top3a'	mRNA	0.260456	0.000488
100041585	'Amd2'	mRNA	0.407684	0.000486
22289	'Kdm6a'	mRNA	0.277441	0.000484
54394	'Crlf3'	mRNA	0.280444	0.000483
668158	'Ccdc85c'	mRNA	0.36628	0.000481
214968	'Sema6d'	mRNA	4.39653	0.000478
12217	'Bsn'	mRNA	1.31461	0.000473
66053	'Ppil2'	mRNA	0.185915	0.000473
67943	'Mesd'	mRNA	0.179622	0.000464
107303348	'Gm45935'	mRNA	1.27818	0.000457
93889	'Pcdhb18'	mRNA	1.08397	0.000455
219105	'Zmym5'	mRNA	0.251623	0.000455
665574	'Gm7694'	mRNA	2.98442	0.000447
223970	'Rmi2'	mRNA	0.689765	0.000447
101185	'Pot1a'	mRNA	0.212445	0.000443
338367	'Myo1d'	mRNA	0.454319	0.000442
20354	'Sema4d'	mRNA	0.45827	0.00044
12064	'Bdnf'	mRNA	0.608489	0.000439
217666	'L2hgdh'	mRNA	0.350452	0.000438
77781	'Epm2aip1'	mRNA	0.195252	0.000438
26564	'Ror2'	mRNA	0.422424	0.000434
16816	'Lcat'	mRNA	0.88345	0.000433
373864	'Col27a1'	mRNA	2.47422	0.000432
338364	'Trim65'	mRNA	0.590599	0.000432
100862468	'LOC100862468'	mRNA	0.302624	0.00043
22061	'Trp63'	mRNA	5.01542	0.000429
57259	'Tob2'	mRNA	0.202459	0.000428
56095	'Ftsj3'	mRNA	0.130794	0.000426
66086	'Cep20'	mRNA	0.318109	0.000418
229615	'Pias3'	mRNA	0.339269	0.000414
56374	'Tmem59'	mRNA	0.172828	0.000412
20019	'Polr1a'	mRNA	0.150206	0.000412
68017	'Mrm2'	mRNA	0.492335	0.000406
27973	'Vkorc1'	mRNA	0.408226	0.000399
67942	'Atp5g2'	mRNA	0.166299	0.000399
208691	'Eif5a2'	mRNA	0.346139	0.000396
53872	'Caprin1'	mRNA	0.0983658	0.000395
103573	'Xpo1'	mRNA	0.119456	0.00039
102644	'Oaf'	mRNA	0.670313	0.000383
72393	'Faim2'	mRNA	3.43173	0.000382
69024	'Snx15'	mRNA	0.306935	0.000381
15416	'Hoxb8'	mRNA	0.265301	0.000381
106529	'Tecr'	mRNA	0.135947	0.000376
241112	'Catip'	mRNA	1.56022	0.000375
18518	'Igbp1'	mRNA	0.190182	0.000375
229487	'Gatb'	mRNA	0.440292	0.000373
330050	'Fam185a'	mRNA	0.34212	0.000359
69928	'Cenps'	mRNA	0.596875	0.000358
21762	'Psmd2'	mRNA	0.10804	0.000358
19300	'Abcd4'	mRNA	0.379212	0.000351
110611	'Hdlbp'	mRNA	0.0935915	0.000351
18700	'Piga'	mRNA	0.404386	0.00035
320415	'Gchfr'	mRNA	1.47694	0.000348
14201	'Fhl3'	mRNA	0.304095	0.000348
228869	'Ncoa5'	mRNA	0.199299	0.000347
69961	'Rpp25l'	mRNA	0.398262	0.000337
18230	'Nxn'	mRNA	0.220924	0.000337
76223	'Agbl3'	mRNA	0.645525	0.000334
100862203	'Gm6712'	mRNA	0.685548	0.000333
104112	'Acly'	mRNA	0.118515	0.000333
58994	'Smpd3'	mRNA	1.6758	0.000331
67333	'Stk35'	mRNA	0.244621	0.000328
18194	'Nsdhl'	mRNA	0.281238	0.000316
229011	'Samd10'	mRNA	2.07877	0.000311
108672	'Zdhhc15'	mRNA	0.53189	0.000309
56460	'Pkp3'	mRNA	1.91401	0.000308
59026	'Huwe1'	mRNA	0.227578	0.000308
665001	'Gm14391'	mRNA	0.455	0.000306
11519	'Add2'	mRNA	2.88044	0.000305
386454	'Rnf39'	mRNA	1.02401	0.000304
18293	'Ogdh'	mRNA	0.162218	0.000302
235047	'Zfp809'	mRNA	0.553556	0.000301
207952	'Klhl25'	mRNA	0.432034	0.000299
11428	'Aco1'	mRNA	0.179424	0.000298
18591	'Pdgfb'	mRNA	2.30644	0.000297
212919	'Kctd7'	mRNA	0.598187	0.000297
89867	'Sec16b'	mRNA	0.506899	0.000296
225743	'Rnf165'	mRNA	1.69301	0.000292
666731	'Trim43c'	mRNA	1.52292	0.000292
68240	'Rpa3'	mRNA	0.350418	0.000292
192188	'Stab2'	mRNA	1.53523	0.000291
68876	'Atp23'	mRNA	0.448791	0.000291
21343	'Taf6'	mRNA	0.16975	0.000288
67731	'Fbxo32'	mRNA	0.752241	0.000283
14787	'Rhpn1'	mRNA	1.05297	0.000281
54387	'Mcm3ap'	mRNA	0.160555	0.00028
75273	'Pelp1'	mRNA	0.19838	0.000279
106639	'Vmac'	mRNA	0.673671	0.000277
235130	'Adamts15'	mRNA	5.45634	0.000276
68291	'Mto1'	mRNA	0.35733	0.000274
65103	'Arl6ip6'	mRNA	0.304538	0.000273
68611	'Mrpl28'	mRNA	0.212321	0.00027
11770	'Fabp4'	mRNA	3.04477	0.000268
212569	'Zfp273'	mRNA	0.92014	0.000268
106707	'Rpusd1'	mRNA	0.353393	0.000265
99100	'Cep152'	mRNA	0.379749	0.000263
272359	'Irf2bp1'	mRNA	0.300891	0.000262
230603	'Ttc39a'	mRNA	0.578824	0.000261
54216	'Pcdh7'	mRNA	3.2448	0.00026
54373	'Prss16'	mRNA	1.25855	0.000254
66109	'Tspan13'	mRNA	1.8574	0.000251
20922	'Supt4a'	mRNA	0.296823	0.00025
68845	'Pih1d1'	mRNA	0.327092	0.000248
75735	'Pank1'	mRNA	0.3251	0.000247
213556	'Plekhh2'	mRNA	0.496543	0.000244
232784	'Zfp212'	mRNA	0.323422	0.000242
20607	'Sstr3'	mRNA	5.58188	0.000241
332359	'Tigd3'	mRNA	1.60132	0.000241
100043403	'Gm14410'	mRNA	0.354268	0.00024
227290	'Aamp'	mRNA	0.188125	0.000239
14782	'Gsr'	mRNA	0.244592	0.000238
67153	'Rnaseh2b'	mRNA	0.533794	0.000237
109241	'Mbd5'	mRNA	0.34197	0.000237
235587	'Parp3'	mRNA	0.198668	0.000234
216971	'Fam222b'	mRNA	0.248921	0.000233
103733	'Tubg1'	mRNA	0.168999	0.000233
58250	'Chst11'	mRNA	0.188664	0.000232
67144	'Lrrc40'	mRNA	0.251315	0.00023
67370	'Zfp606'	mRNA	0.576932	0.000229
326622	'Upf2'	mRNA	0.162819	0.000227
214669	'L3mbtl2'	mRNA	0.303187	0.000225
18391	'Sigmar1'	mRNA	0.207283	0.00022
71338	'Tprg'	mRNA	3.27584	0.000219
56749	'Dhodh'	mRNA	0.337894	0.000218
69192	'Dhx16'	mRNA	0.211143	0.000218
14632	'Gli1'	mRNA	2.74808	0.000213
16912	'Psmb9'	mRNA	2.91203	0.000212
11687	'Alox15'	mRNA	0.93908	0.000212
20853	'Stau1'	mRNA	0.180508	0.000212
11518	'Add1'	mRNA	0.128292	0.000212
16157	'Il11ra1'	mRNA	1.01565	0.00021
229725	'Clcc1'	mRNA	0.256497	0.00021
19719	'Rfng'	mRNA	0.220892	0.000209
211556	'Ap1ar'	mRNA	0.222178	0.000208
56844	'Tssc4'	mRNA	0.314567	0.000205
51885	'Tubgcp4'	mRNA	0.174025	0.000205
21803	'Tgfb1'	mRNA	0.356406	0.000203
19682	'Rdh5'	mRNA	0.669873	0.000201
74102	'Slc35a5'	mRNA	0.429298	0.0002
22685	'Zfp239'	mRNA	0.602139	0.000197
68137	'Kdelr1'	mRNA	0.193701	0.000195
269016	'Sh3rf2'	mRNA	2.42204	0.000194
170763	'Zfp87'	mRNA	0.830358	0.000194
67278	'Pagr1a'	mRNA	0.377681	0.000192
72046	'Urgcp'	mRNA	0.263561	0.00019
74322	'Cxxc1'	mRNA	0.219866	0.00019
68197	'Ndufc2'	mRNA	0.29367	0.000189
59001	'Pole3'	mRNA	0.331414	0.000188
235439	'Herc1'	mRNA	0.223556	0.000188
12796	'Camp'	mRNA	3.95009	0.000186
104184	'Blmh'	mRNA	0.324671	0.000186
408066	'Cspg4b'	mRNA	3.95102	0.000185
67264	'Ndufb8'	mRNA	0.181909	0.000184
72614	'Pih1d2'	mRNA	1.07553	0.000181
217194	'Klhl11'	mRNA	0.502423	0.000179
110606	'Fntb'	mRNA	0.480065	0.000179
626391	'Zfp951'	mRNA	0.419623	0.000178
234912	'Cfap300'	mRNA	0.375436	0.000175
232889	'Pla2g4c'	mRNA	1.86534	0.000173
435653	'Fcrlb'	mRNA	0.940296	0.000173
22759	'Zfp97'	mRNA	0.476527	0.000173
208111	'Zfp976'	mRNA	0.871347	0.000172
100041979	'Gm3604'	mRNA	0.515317	0.000171
224143	'Poglut1'	mRNA	0.236263	0.000171
14789	'P3h3'	mRNA	0.434214	0.000169
26893	'Cops6'	mRNA	0.166147	0.000169
72136	'Chst14'	mRNA	0.312057	0.000168
109205	'Sobp'	mRNA	1.10738	0.000166
60315	'Myg1'	mRNA	0.209508	0.000165
71776	'Tha1'	mRNA	0.450769	0.000161
320311	'Rnf152'	mRNA	5.57829	0.00016
319191	'H2ac13'	mRNA	5.25752	0.000159
381921	'Taok2'	mRNA	0.213398	0.000159
12745	'Clgn'	mRNA	3.16274	0.000156
12404	'Cbln1'	mRNA	2.46816	0.000154
77604	'Rbm12b2'	mRNA	0.312272	0.000153
69683	'Emc10'	mRNA	0.208394	0.000152
381633	'Gm1673'	mRNA	0.342085	0.000151
12623	'Ces1g'	mRNA	4.6927	0.00015
68280	'Gm12666'	mRNA	0.791326	0.000147
333193	'Proser3'	mRNA	0.3362	0.000147
77590	'Chst15'	mRNA	0.751921	0.000146
22019	'Tpp2'	mRNA	0.170795	0.000145
14600	'Ghr'	mRNA	0.608352	0.000144
19363	'Rad51b'	mRNA	0.575398	0.000144
66440	'Cdc26'	mRNA	0.284705	0.000142
224794	'Enpp4'	mRNA	0.3431	0.000141
140571	'Plxnb3'	mRNA	1.77306	0.00014
93892	'Pcdhb21'	mRNA	1.35196	0.00014
65969	'Cubn'	mRNA	0.508588	0.00014
244219	'Zfp668'	mRNA	0.363873	0.000139
80914	'Uck2'	mRNA	0.15324	0.000139
24127	'Xrn1'	mRNA	0.244213	0.000137
108014	'Srsf9'	mRNA	0.22738	0.000136
237052	'Tceal1'	mRNA	0.590435	0.000133
66664	'Tmem41a'	mRNA	0.450105	0.000133
15247	'Mfsd14a'	mRNA	0.268149	0.000133
19982	'Rpl36a'	mRNA	0.133255	0.000133
16842	'Lef1'	mRNA	0.751652	0.000132
71810	'Ranbp3'	mRNA	0.165262	0.000132
233752	'Insc'	mRNA	5.3287	0.00013
71983	'Tmco6'	mRNA	0.551054	0.00013
26887	'Chst4'	mRNA	5.63569	0.000129
381110	'Rmdn2'	mRNA	0.823887	0.000129
217262	'Abca9'	mRNA	2.8298	0.000128
76380	'Cep112'	mRNA	0.588323	0.000127
78816	'Gmip'	mRNA	0.276294	0.000126
17390	'Mmp2'	mRNA	1.04119	0.000124
69270	'Gins1'	mRNA	0.667396	0.000124
56043	'Akr1e1'	mRNA	0.368611	0.000124
78414	'1700034E13Rik'	mRNA	5.68799	0.000123
68385	'Tlcd1'	mRNA	0.341306	0.000123
17319	'Mif'	mRNA	0.125277	0.000122
68073	'Atpsckmt'	mRNA	0.665288	0.00012
20955	'Vamp7'	mRNA	0.324329	0.000119
227700	'Sh3glb2'	mRNA	0.319304	0.000118
12168	'Bmpr2'	mRNA	0.221675	0.000118
17540	'Mrvi1'	mRNA	5.36218	0.000117
115490174	'Gm52809'	mRNA	0.274012	0.000116
18160	'Npr1'	mRNA	2.25581	0.000115
58799	'Crbn'	mRNA	0.258308	0.000115
338354	'Zfp780b'	mRNA	0.640422	0.000114
18675	'Phex'	mRNA	0.429937	0.000114
26443	'Psma6'	mRNA	0.224015	0.000114
320191	'Hook3'	mRNA	0.184734	0.000113
243958	'Siglecg'	mRNA	1.00533	0.000112
20776	'Tmie'	mRNA	5.68622	0.000111
57435	'Plin4'	mRNA	1.65991	0.000111
69038	'Tmem258'	mRNA	0.427816	0.000111
17954	'Nap1l2'	mRNA	0.567749	0.00011
212706	'N4bp3'	mRNA	0.491673	0.000109
327826	'Frs2'	mRNA	0.204248	0.000109
233103	'Garre1'	mRNA	0.298395	0.000108
77044	'Arid2'	mRNA	0.206949	0.000107
27374	'Prmt5'	mRNA	0.152083	0.000107
140630	'Ube4a'	mRNA	0.193706	0.000105
55984	'Camkk1'	mRNA	0.62064	0.000104
22223	'Uchl1'	mRNA	0.370831	0.000103
70508	'Bbx'	mRNA	0.212263	0.000102
12540	'Cdc42'	mRNA	0.14543	0.000102
414084	'Tnip3'	mRNA	5.69019	0.0001
269614	'Pank4'	mRNA	0.397783	0.0001
11977	'Atp7a'	mRNA	0.246641	9.88e-05
233276	'Tubgcp5'	mRNA	0.274483	9.69e-05
56369	'Apip'	mRNA	0.375834	9.66e-05
60364	'Donson'	mRNA	0.344997	9.46e-05
99011	'Pomt1'	mRNA	0.299379	9.44e-05
14270	'Srgap2'	mRNA	0.225982	9.44e-05
72607	'Usp13'	mRNA	0.605098	9.41e-05
11844	'Arf5'	mRNA	0.223096	9.38e-05
212276	'Zfp748'	mRNA	0.79388	9.35e-05
76238	'Grhpr'	mRNA	0.510592	9.34e-05
110012	'Tpgs1'	mRNA	0.341582	9.33e-05
66047	'Mrpl54'	mRNA	0.327972	9.31e-05
12861	'Cox6a1'	mRNA	0.152904	9.29e-05
106931	'Kctd1'	mRNA	0.547285	9.28e-05
17701	'Msx1'	mRNA	1.08269	9.25e-05
100503924	'Fcor'	mRNA	2.59179	9.17e-05
12577	'Cdkn1c'	mRNA	1.85159	8.91e-05
270084	'Lpcat2'	mRNA	0.910372	8.91e-05
68080	'Gpn3'	mRNA	0.277749	8.9e-05
105244717	'Gm40275'	mRNA	5.39847	8.8e-05
71710	'Lrrcc1'	mRNA	0.337327	8.77e-05
83767	'Wasf1'	mRNA	0.334997	8.67e-05
218734	'3830406C13Rik'	mRNA	0.352017	8.65e-05
55978	'Ift20'	mRNA	0.547062	8.47e-05
19646	'Rbbp4'	mRNA	0.13003	8.42e-05
74013	'Rftn2'	mRNA	0.249842	8.3e-05
213417	'Klhdc8a'	mRNA	1.58809	8.15e-05
78070	'Cpt1c'	mRNA	0.557084	8.15e-05
52206	'Anapc4'	mRNA	0.167936	8.15e-05
100034251	'Wfdc17'	mRNA	2.54728	8.02e-05
15064	'Mr1'	mRNA	1.66179	8.01e-05
228876	'Zfp334'	mRNA	0.351086	7.87e-05
74351	'Ddx23'	mRNA	0.182681	7.85e-05
12767	'Cxcr4'	mRNA	5.74254	7.8e-05
217707	'Coq6'	mRNA	0.514256	7.8e-05
78893	'Cnot10'	mRNA	0.247941	7.8e-05
26360	'Angptl2'	mRNA	0.196853	7.77e-05
56407	'Trpc4ap'	mRNA	0.219523	7.64e-05
78754	'Galnt15'	mRNA	3.71881	7.42e-05
19201	'Pstpip2'	mRNA	2.90958	7.38e-05
66845	'Mrpl33'	mRNA	0.287029	7.35e-05
16870	'Lhx2'	mRNA	0.831669	7.29e-05
22017	'Tpmt'	mRNA	0.372871	7.2e-05
68585	'Rtn4'	mRNA	0.15787	7.15e-05
13589	'Mapre1'	mRNA	0.192578	7.11e-05
268379	'Abca13'	mRNA	0.728754	7.09e-05
399591	'Tmsb15l'	mRNA	1.4031	7.02e-05
106344	'Rfc4'	mRNA	0.339144	6.95e-05
68067	'Mrnip'	mRNA	0.699978	6.89e-05
72397	'Rbm12b1'	mRNA	0.453668	6.89e-05
76007	'Zmym2'	mRNA	0.200021	6.78e-05
12400	'Cbfb'	mRNA	0.157603	6.77e-05
17196	'Mbp'	mRNA	1.49955	6.74e-05
66495	'Ndufb3'	mRNA	0.365004	6.74e-05
15531	'Ndst1'	mRNA	0.195761	6.64e-05
241633	'Atp8b4'	mRNA	2.49141	6.62e-05
17309	'Mgat3'	mRNA	0.967982	6.6e-05
56809	'Gmeb1'	mRNA	0.306625	6.57e-05
67811	'Poldip2'	mRNA	0.189552	6.51e-05
243931	'Tshz3'	mRNA	0.523598	6.41e-05
671535	'Parp10'	mRNA	0.744045	6.39e-05
14561	'Gdf11'	mRNA	0.327631	6.39e-05
22218	'Sumo1'	mRNA	0.216033	6.36e-05
19172	'Psmb4'	mRNA	0.162573	6.33e-05
67511	'Tmed9'	mRNA	0.181252	6.22e-05
100042776	'Gm4027'	mRNA	3.50179	5.94e-05
18739	'Pitpnm1'	mRNA	0.225846	5.62e-05
239405	'Rspo2'	mRNA	2.46302	5.51e-05
56490	'Zbtb20'	mRNA	0.769097	5.42e-05
58186	'Rad18'	mRNA	0.301182	5.39e-05
20850	'Stat5a'	mRNA	0.833389	5.33e-05
58522	'Trim54'	mRNA	0.781548	5.31e-05
115489132	'Gm52441'	mRNA	0.397943	5.26e-05
67895	'Ppa1'	mRNA	0.216738	5.08e-05
12009	'Cep131'	mRNA	0.236955	5.02e-05
105377	'Slf1'	mRNA	0.329361	5.01e-05
319475	'Zfp672'	mRNA	0.394381	5e-05
26450	'Rbbp9'	mRNA	0.461463	4.84e-05
246256	'Fcgr4'	mRNA	1.89797	4.8e-05
329154	'Ankrd44'	mRNA	0.495999	4.79e-05
56279	'Dipk1b'	mRNA	0.495953	4.78e-05
67844	'Rab32'	mRNA	0.308187	4.65e-05
50799	'Slc25a13'	mRNA	0.362821	4.58e-05
56505	'Ruvbl1'	mRNA	0.195379	4.58e-05
94223	'Dgcr8'	mRNA	0.252522	4.5e-05
76429	'Lhpp'	mRNA	0.67389	4.49e-05
20754	'Sprr1b'	mRNA	5.88715	4.48e-05
54196	'Pabpn1'	mRNA	0.182265	4.47e-05
100169	'Phactr4'	mRNA	0.213145	4.44e-05
78317	'Ccdc88b'	mRNA	4.88432	4.31e-05
231769	'Sfswap'	mRNA	0.171913	4.31e-05
18515	'Pbx2'	mRNA	0.344306	4.27e-05
230648	'Efcab14'	mRNA	0.208001	4.23e-05
67755	'Ddx47'	mRNA	0.214928	4.21e-05
11746	'Anxa4'	mRNA	0.154681	3.99e-05
71564	'Izumo4'	mRNA	1.25861	3.96e-05
12549	'Arhgap31'	mRNA	0.292283	3.92e-05
330554	'Fan1'	mRNA	0.495019	3.91e-05
69930	'Zfp715'	mRNA	0.468045	3.91e-05
223723	'Ttll12'	mRNA	0.209114	3.85e-05
115490345	'Gm52856'	mRNA	0.711957	3.84e-05
20440	'St6gal1'	mRNA	0.479862	3.84e-05
22718	'Zfp60'	mRNA	0.41348	3.82e-05
67694	'Ift74'	mRNA	0.281739	3.8e-05
211329	'Ncoa7'	mRNA	0.420047	3.78e-05
58998	'Nectin3'	mRNA	0.354497	3.78e-05
27368	'Tbl2'	mRNA	0.218586	3.74e-05
628308	'Zfp970'	mRNA	0.236686	3.66e-05
280408	'Rilp'	mRNA	1.39765	3.63e-05
19739	'Rgs9'	mRNA	1.87805	3.55e-05
218138	'Gmds'	mRNA	0.403124	3.53e-05
65960	'Twsg1'	mRNA	0.17777	3.51e-05
216148	'Shc2'	mRNA	0.563597	3.47e-05
320712	'Abi3bp'	mRNA	4.24634	3.4e-05
94279	'Sfxn2'	mRNA	0.693203	3.4e-05
320727	'Ipo8'	mRNA	0.226508	3.27e-05
22419	'Wnt5b'	mRNA	1.22428	3.26e-05
71908	'Cldn23'	mRNA	5.64356	3.2e-05
11950	'Atp5pb'	mRNA	0.173249	3.2e-05
100043468	'Zfp955b'	mRNA	0.397325	3.17e-05
19647	'Rbbp6'	mRNA	0.181207	3.11e-05
56456	'Actl6a'	mRNA	0.266842	3.1e-05
69956	'Ptcd3'	mRNA	0.191734	3.1e-05
69046	'Isca1'	mRNA	0.19964	3.07e-05
72195	'Supt7l'	mRNA	0.321002	3.05e-05
77053	'Sun1'	mRNA	0.186554	3.04e-05
18045	'Nfyb'	mRNA	0.328709	3.03e-05
100041953	'Sap18b'	mRNA	0.245129	3.02e-05
67270	'Mrpl42'	mRNA	0.234912	3.01e-05
15107	'Hadh'	mRNA	0.347366	3e-05
100043597	'Srcap'	mRNA	0.189813	3e-05
268860	'Abat'	mRNA	1.36203	2.98e-05
20912	'Stxbp3'	mRNA	0.312343	2.98e-05
20302	'Ccl3'	mRNA	5.64427	2.97e-05
115488290	'Gm49083'	mRNA	0.972896	2.94e-05
75841	'Rnf139'	mRNA	0.345664	2.88e-05
69706	'Lrr1'	mRNA	0.946814	2.86e-05
58909	'Fam13a'	mRNA	3.3226	2.85e-05
211135	'D130040H23Rik'	mRNA	1.68334	2.85e-05
11416	'Slc33a1'	mRNA	0.347413	2.84e-05
66167	'Tma7'	mRNA	0.304921	2.83e-05
77035	'Kdm8'	mRNA	1.32442	2.82e-05
215707	'Ccdc92'	mRNA	0.391462	2.74e-05
71233	'Enkur'	mRNA	2.39845	2.69e-05
209032	'Zc3hav1l'	mRNA	0.399283	2.68e-05
20016	'Polr1c'	mRNA	0.265883	2.66e-05
67972	'Atp2b1'	mRNA	0.208912	2.66e-05
13200	'Ddost'	mRNA	0.177178	2.66e-05
320078	'Olfml2b'	mRNA	5.72953	2.62e-05
13864	'Nr2f6'	mRNA	0.307248	2.61e-05
140917	'Dclre1b'	mRNA	0.589917	2.53e-05
50758	'Fbxl17'	mRNA	0.323561	2.52e-05
73102	'Slc22a23'	mRNA	0.724153	2.51e-05
72107	'Dscc1'	mRNA	0.756688	2.5e-05
67615	'Ube2r2'	mRNA	0.188972	2.47e-05
71684	'Rbm43'	mRNA	0.459999	2.41e-05
72479	'Hsdl2'	mRNA	0.375415	2.41e-05
12700	'Cish'	mRNA	1.0424	2.36e-05
94282	'Sfxn5'	mRNA	0.718466	2.36e-05
17973	'Nck1'	mRNA	0.412776	2.28e-05
22210	'Ube2b'	mRNA	0.206373	2.27e-05
30951	'Cbx8'	mRNA	0.48543	2.2e-05
218100	'Zfp322a'	mRNA	0.351817	2.2e-05
72931	'Swi5'	mRNA	0.173561	2.18e-05
65254	'Dpysl5'	mRNA	1.1904	2.11e-05
104418	'Dgkz'	mRNA	0.229548	2.11e-05
93723	'Pcdhga11'	mRNA	6.02011	2.09e-05
68318	'Aph1c'	mRNA	2.61913	2.09e-05
12390	'Cav2'	mRNA	0.352132	2.09e-05
16173	'Il18'	mRNA	0.662415	2.08e-05
214987	'Chtf8'	mRNA	0.133405	2.06e-05
170755	'Sgk3'	mRNA	0.918449	2.05e-05
108958	'Miga2'	mRNA	0.33826	2.03e-05
27081	'Zfp275'	mRNA	0.224406	2.03e-05
110074	'Dut'	mRNA	0.255518	2.01e-05
68911	'Pygo2'	mRNA	0.22335	1.98e-05
15469	'Prmt1'	mRNA	0.161532	1.95e-05
71147	'Oxsm'	mRNA	0.447402	1.85e-05
70314	'Rabep2'	mRNA	0.402661	1.82e-05
319909	'Ism1'	mRNA	3.12216	1.81e-05
78266	'Zfp687'	mRNA	0.271398	1.81e-05
54524	'Syt6'	mRNA	2.06162	1.8e-05
11639	'Ak4'	mRNA	0.428325	1.79e-05
210808	'Lacc1'	mRNA	0.518934	1.78e-05
75617	'Rps25'	mRNA	0.131452	1.74e-05
224836	'Usp49'	mRNA	0.284736	1.73e-05
100037258	'Dnajc3'	mRNA	0.32648	1.72e-05
66333	'Aqp11'	mRNA	2.03321	1.7e-05
56309	'Mycbp'	mRNA	0.534393	1.67e-05
108689	'Stn1'	mRNA	0.321122	1.67e-05
117167	'Steap4'	mRNA	3.91016	1.65e-05
14163	'Fgd1'	mRNA	0.212261	1.65e-05
26896	'Med14'	mRNA	0.216709	1.63e-05
214424	'Parp16'	mRNA	0.472955	1.58e-05
71586	'Ifih1'	mRNA	1.66011	1.56e-05
70317	'Arl16'	mRNA	0.434248	1.56e-05
231464	'Cnot6l'	mRNA	0.376631	1.56e-05
66935	'Cir1'	mRNA	0.352257	1.56e-05
20916	'Sucla2'	mRNA	0.293245	1.53e-05
13595	'Ebp'	mRNA	0.235319	1.49e-05
12181	'Bop1'	mRNA	0.206879	1.49e-05
73419	'Armt1'	mRNA	0.339229	1.48e-05
115489139	'Gm52446'	mRNA	0.421965	1.47e-05
380664	'Lemd3'	mRNA	0.355376	1.47e-05
19386	'Ranbp2'	mRNA	0.323493	1.47e-05
237859	'Nsrp1'	mRNA	0.27408	1.47e-05
232934	'Mypop'	mRNA	0.494627	1.45e-05
11792	'Apex1'	mRNA	0.211754	1.45e-05
67393	'Cxxc5'	mRNA	1.00877	1.43e-05
235493	'Fam214a'	mRNA	0.418391	1.43e-05
83964	'Jam3'	mRNA	0.564366	1.41e-05
17687	'Msh5'	mRNA	1.23429	1.4e-05
102103	'Mtus1'	mRNA	0.487973	1.39e-05
14815	'Nr3c1'	mRNA	0.276729	1.38e-05
59083	'Fetub'	mRNA	1.82081	1.35e-05
13990	'Smarcad1'	mRNA	0.221792	1.35e-05
207175	'Cetn4'	mRNA	1.07541	1.34e-05
75216	'Cep128'	mRNA	0.347686	1.33e-05
66725	'Lrrk2'	mRNA	0.290874	1.33e-05
72440	'Rhno1'	mRNA	0.240232	1.33e-05
18795	'Plcb1'	mRNA	1.04136	1.31e-05
76524	'Cln6'	mRNA	0.287103	1.3e-05
59287	'Ncstn'	mRNA	0.239321	1.29e-05
13875	'Erf'	mRNA	0.28308	1.27e-05
218975	'Mapk1ip1l'	mRNA	0.181665	1.25e-05
216440	'Os9'	mRNA	0.180902	1.25e-05
13549	'Dyrk1b'	mRNA	0.32907	1.24e-05
68215	'Fam98b'	mRNA	0.277677	1.23e-05
85305	'Kars'	mRNA	0.139611	1.23e-05
72154	'Zfp157'	mRNA	0.369346	1.21e-05
29817	'Igfbp7'	mRNA	3.44747	1.19e-05
230815	'Man1c1'	mRNA	0.852414	1.16e-05
64292	'Ptges'	mRNA	1.38828	1.15e-05
67902	'Sumf2'	mRNA	0.246871	1.14e-05
66830	'Nacc1'	mRNA	0.159655	1.14e-05
68337	'Crip2'	mRNA	1.73271	1.11e-05
11632	'Aip'	mRNA	0.294882	1.11e-05
70510	'Rnf167'	mRNA	0.393144	1.09e-05
225289	'AW554918'	mRNA	0.552364	1.07e-05
17392	'Mmp3'	mRNA	5.16294	1.05e-05
268656	'Sptlc1'	mRNA	0.259673	1.05e-05
170772	'Glcci1'	mRNA	0.744604	1.04e-05
72244	'1600014C10Rik'	mRNA	0.46276	1.03e-05
56626	'Poll'	mRNA	0.387742	1.01e-05
12649	'Chek1'	mRNA	0.306241	1e-05
192651	'Zfp286'	mRNA	0.669396	9.99e-06
66375	'Dhrs7'	mRNA	0.443386	9.93e-06
14069	'F8'	mRNA	1.11252	9.88e-06
78757	'Rictor'	mRNA	0.270839	9.84e-06
57905	'Isy1'	mRNA	0.277929	9.81e-06
68521	'Fam189b'	mRNA	0.529548	9.74e-06
230316	'Megf9'	mRNA	0.733111	9.73e-06
17083	'Tmed1'	mRNA	0.445318	9.7e-06
72313	'Fryl'	mRNA	0.255184	9.66e-06
50497	'Hspa14'	mRNA	0.194084	9.56e-06
52004	'Cdk2ap2'	mRNA	0.414233	9.49e-06
69890	'Zfp219'	mRNA	0.25365	9.39e-06
227937	'Pkp4'	mRNA	0.211451	9.24e-06
19340	'Rab3d'	mRNA	1.07619	9.1e-06
19691	'Recql'	mRNA	0.363381	8.97e-06
19662	'Rbp4'	mRNA	1.56544	8.95e-06
52502	'Carhsp1'	mRNA	0.287707	8.94e-06
22779	'Ikzf2'	mRNA	1.41855	8.92e-06
71946	'Endod1'	mRNA	1.66026	8.89e-06
14702	'Gng2'	mRNA	0.527117	8.72e-06
68667	'Trpm4'	mRNA	0.709067	8.7e-06
12759	'Clu'	mRNA	1.65133	8.43e-06
80286	'Tusc3'	mRNA	0.250425	8.25e-06
54169	'Kat6b'	mRNA	0.303244	8.24e-06
269831	'Tspan12'	mRNA	0.421873	8.13e-06
68514	'Micu2'	mRNA	0.370778	7.89e-06
330323	'Mindy4'	mRNA	0.613543	7.86e-06
67242	'Gemin6'	mRNA	0.50229	7.71e-06
66125	'Sf3b5'	mRNA	0.304096	7.71e-06
217304	'Cd300lb'	mRNA	2.64127	7.51e-06
96935	'Susd4'	mRNA	1.83361	7.51e-06
381644	'Cep135'	mRNA	0.460098	7.47e-06
20787	'Srebf1'	mRNA	0.224855	7.46e-06
74306	'Prss46'	mRNA	5.94863	7.41e-06
328801	'Zfp414'	mRNA	0.468738	7.41e-06
78038	'Mccc2'	mRNA	0.377644	7.38e-06
76707	'Clasp1'	mRNA	0.217434	7.33e-06
66174	'Nudt14'	mRNA	0.886409	7.21e-06
76582	'Ipo11'	mRNA	0.211432	7.15e-06
14219	'Ccn2'	mRNA	2.01108	7.06e-06
14852	'Gspt1'	mRNA	0.161611	6.96e-06
17294	'Mest'	mRNA	0.996114	6.71e-06
12416	'Cbx2'	mRNA	0.243047	6.71e-06
67484	'Eepd1'	mRNA	2.04724	6.7e-06
227197	'Ndufs1'	mRNA	0.227636	6.65e-06
73112	'Abracl'	mRNA	0.330001	6.63e-06
15441	'Hp1bp3'	mRNA	0.186983	6.63e-06
20111	'Rps6ka1'	mRNA	0.586992	6.61e-06
666747	'Trim43b'	mRNA	2.15211	6.53e-06
54219	'Cd320'	mRNA	0.419983	6.36e-06
56336	'B4galt5'	mRNA	0.338783	6.34e-06
227334	'Usp40'	mRNA	0.347298	6.31e-06
269378	'Ahcy'	mRNA	0.900244	6.27e-06
107338	'Gbf1'	mRNA	0.184541	6.1e-06
67958	'U2surp'	mRNA	0.17988	6.06e-06
64050	'Yeats4'	mRNA	0.27178	5.98e-06
382236	'Brwd3'	mRNA	0.382497	5.69e-06
71177	'Ints13'	mRNA	0.311392	5.57e-06
665211	'Gm14326'	mRNA	0.309127	5.56e-06
20715	'Serpina3g'	mRNA	6.01561	5.54e-06
20022	'Polr2j'	mRNA	0.257457	5.39e-06
218194	'Phactr1'	mRNA	1.9262	5.35e-06
244962	'Snx14'	mRNA	0.292085	5.22e-06
11600	'Angpt1'	mRNA	3.33438	5.21e-06
56554	'Raet1d'	mRNA	1.85362	5.18e-06
232811	'Kmt5c'	mRNA	0.420084	5.13e-06
12367	'Casp3'	mRNA	0.257372	5.12e-06
14115	'Fbln2'	mRNA	0.661843	5.06e-06
21817	'Tgm2'	mRNA	0.336125	5.02e-06
100041734	'4930522L14Rik'	mRNA	0.965711	4.95e-06
319478	'Cxxc4'	mRNA	3.77849	4.94e-06
19260	'Ptpn22'	mRNA	2.09019	4.94e-06
20848	'Stat3'	mRNA	0.202234	4.94e-06
52466	'Slc46a1'	mRNA	0.651941	4.93e-06
326623	'Tnfsf15'	mRNA	2.23891	4.87e-06
213311	'Fbxl21'	mRNA	1.26192	4.87e-06
68510	'Ints1'	mRNA	0.187308	4.87e-06
54561	'Nap1l3'	mRNA	1.08159	4.84e-06
18674	'Slc25a3'	mRNA	0.126472	4.84e-06
115486031	'Gm51425'	mRNA	0.648412	4.77e-06
28010	'Miip'	mRNA	0.43033	4.67e-06
16499	'Kcnab3'	mRNA	1.85321	4.65e-06
68603	'Pmvk'	mRNA	0.496574	4.61e-06
101966	'D8Ertd738e'	mRNA	0.286361	4.6e-06
17391	'Mmp24'	mRNA	0.716691	4.59e-06
74359	'4931414P19Rik'	mRNA	0.658659	4.49e-06
68988	'Prpf31'	mRNA	0.284616	4.45e-06
212514	'Spice1'	mRNA	0.385128	4.44e-06
109889	'Mzf1'	mRNA	1.37427	4.42e-06
14423	'Galnt1'	mRNA	0.271845	4.41e-06
380694	'Ccnjl'	mRNA	1.09756	4.32e-06
58809	'Rnase4'	mRNA	0.935903	4.3e-06
98985	'Clp1'	mRNA	0.57898	4.29e-06
244349	'Kat6a'	mRNA	0.200037	4.29e-06
22003	'Tpm1'	mRNA	0.166289	4.26e-06
21923	'Tnc'	mRNA	1.48727	4.25e-06
12663	'Chml'	mRNA	0.467391	4.21e-06
224109	'Nrros'	mRNA	0.428343	4.2e-06
60440	'Iigp1'	mRNA	6.32551	4.16e-06
381067	'Zfp229'	mRNA	0.567513	4.16e-06
16579	'Kifap3'	mRNA	0.290689	4.12e-06
66648	'Tpgs2'	mRNA	0.533685	4.04e-06
30795	'Fkbp3'	mRNA	0.3072	4.04e-06
20638	'Snrpb'	mRNA	0.210876	4.04e-06
230770	'Tmem39b'	mRNA	0.435831	4.02e-06
652925	'Tmem243'	mRNA	0.951418	3.99e-06
329575	'Gm14325'	mRNA	0.414385	3.98e-06
192775	'Kcnh6'	mRNA	0.359587	3.9e-06
67036	'Mrpl45'	mRNA	0.234345	3.9e-06
72701	'Zfp618'	mRNA	0.861999	3.85e-06
54610	'Tbc1d8'	mRNA	0.772893	3.85e-06
18519	'Kat2b'	mRNA	0.348898	3.85e-06
50781	'Dkk3'	mRNA	6.36172	3.72e-06
72129	'Pex13'	mRNA	0.317554	3.72e-06
230099	'Car9'	mRNA	6.36006	3.64e-06
504193	'Npcd'	mRNA	0.466204	3.57e-06
68895	'Rasl11a'	mRNA	2.32341	3.51e-06
14007	'Celf2'	mRNA	0.539397	3.51e-06
20411	'Sorbs1'	mRNA	0.57838	3.44e-06
237887	'Slfn10-ps'	mRNA	2.91844	3.43e-06
15108	'Hsd17b10'	mRNA	0.29851	3.43e-06
71567	'Mcm9'	mRNA	0.514891	3.41e-06
68024	'H2bc4'	mRNA	0.797855	3.38e-06
76952	'Nt5c2'	mRNA	0.297156	3.38e-06
436022	'Dnaaf3'	mRNA	1.89316	3.36e-06
23880	'Fyb'	mRNA	2.71375	3.35e-06
20502	'Slc16a2'	mRNA	3.58014	3.34e-06
71163	'Zfp626'	mRNA	0.735815	3.34e-06
223527	'Eny2'	mRNA	0.352004	3.33e-06
26941	'Slc9a3r1'	mRNA	0.464833	3.29e-06
229317	'Eif2a'	mRNA	0.24991	3.2e-06
56248	'Ak3'	mRNA	0.22701	3.12e-06
11546	'Parp2'	mRNA	0.290279	3.07e-06
14635	'Galk1'	mRNA	0.28639	3.05e-06
67501	'Ccdc50'	mRNA	0.217583	3e-06
53310	'Dlg3'	mRNA	0.358852	2.92e-06
11838	'Arc'	mRNA	2.64283	2.89e-06
72042	'Cotl1'	mRNA	0.624264	2.87e-06
17129	'Smad5'	mRNA	0.176484	2.87e-06
74081	'Cep350'	mRNA	0.28841	2.8e-06
210710	'Gab3'	mRNA	3.13554	2.78e-06
20024	'Sub1'	mRNA	0.322629	2.71e-06
14773	'Grk5'	mRNA	0.656402	2.7e-06
18974	'Pole2'	mRNA	0.629616	2.64e-06
20755	'Sprr2a1'	mRNA	3.67277	2.62e-06
19653	'Rbm4'	mRNA	0.354059	2.62e-06
50797	'Copb2'	mRNA	0.172197	2.59e-06
16155	'Il10rb'	mRNA	0.461134	2.58e-06
65255	'Asb4'	mRNA	2.59642	2.57e-06
13036	'Ctsh'	mRNA	1.15738	2.56e-06
17766	'Nudt1'	mRNA	0.643978	2.56e-06
26398	'Map2k4'	mRNA	0.279008	2.55e-06
192195	'Ash1l'	mRNA	0.227162	2.53e-06
66091	'Ndufa3'	mRNA	0.516672	2.47e-06
24128	'Xrn2'	mRNA	0.183439	2.46e-06
70012	'Cep85'	mRNA	0.281192	2.43e-06
20683	'Sp1'	mRNA	0.242746	2.38e-06
18526	'Pcdh10'	mRNA	3.84083	2.34e-06
12815	'Col11a2'	mRNA	0.564887	2.27e-06
67381	'Med4'	mRNA	0.423339	2.26e-06
68936	'Smim11'	mRNA	0.454621	2.2e-06
668923	'Zfp442'	mRNA	0.741818	2.15e-06
11783	'Apaf1'	mRNA	0.313564	2.13e-06
22666	'Zbtb14'	mRNA	0.389822	2.09e-06
17961	'Nat2'	mRNA	0.935176	2.05e-06
12183	'Bpgm'	mRNA	0.433481	2.05e-06
26404	'Map3k12'	mRNA	0.485233	2.02e-06
66861	'Dnajc10'	mRNA	0.205412	2.01e-06
277250	'Kdm3b'	mRNA	0.282944	1.98e-06
75019	'Rnase10'	mRNA	4.20495	1.96e-06
75560	'Ep400'	mRNA	0.17083	1.95e-06
17082	'Il1rl1'	mRNA	0.983321	1.93e-06
55994	'Smad9'	mRNA	0.293347	1.89e-06
319901	'Dsel'	mRNA	0.617945	1.88e-06
66998	'Psmd5'	mRNA	0.23064	1.87e-06
215627	'Zbtb8b'	mRNA	1.92404	1.85e-06
379043	'Raet1e'	mRNA	2.36845	1.76e-06
58242	'Nudt11'	mRNA	1.27407	1.74e-06
19252	'Dusp1'	mRNA	0.826408	1.74e-06
17925	'Myo9b'	mRNA	0.188501	1.72e-06
15925	'Ide'	mRNA	0.167538	1.71e-06
107895	'Mgat5'	mRNA	0.440487	1.7e-06
74737	'Pcf11'	mRNA	0.319617	1.69e-06
268480	'Rapgefl1'	mRNA	0.886734	1.64e-06
69241	'Polr2d'	mRNA	0.525573	1.63e-06
69716	'Trip13'	mRNA	0.333093	1.63e-06
57349	'Ppbp'	mRNA	3.3237	1.62e-06
233765	'Plekha7'	mRNA	1.96998	1.6e-06
23992	'Prkra'	mRNA	0.416316	1.6e-06
26951	'Zw10'	mRNA	0.295462	1.6e-06
238247	'Arid4a'	mRNA	0.437856	1.58e-06
81877	'Tnxb'	mRNA	3.8829	1.57e-06
109042	'Cavin3'	mRNA	0.421351	1.57e-06
67912	'1600012H06Rik'	mRNA	0.403204	1.56e-06
76522	'Lsm8'	mRNA	0.380498	1.56e-06
269587	'Epb41'	mRNA	0.249501	1.56e-06
319582	'Trmt9b'	mRNA	2.21859	1.52e-06
20821	'Trim21'	mRNA	1.1278	1.5e-06
12696	'Cirbp'	mRNA	0.420942	1.46e-06
330788	'Zfp866'	mRNA	0.328018	1.46e-06
67067	'Romo1'	mRNA	0.42167	1.45e-06
382019	'Zfp882'	mRNA	0.718587	1.43e-06
277010	'Marveld1'	mRNA	0.277793	1.4e-06
67382	'Brd3'	mRNA	0.187879	1.37e-06
78560	'Adgra2'	mRNA	0.939453	1.35e-06
74044	'Ttf2'	mRNA	0.292404	1.34e-06
14013	'Mecom'	mRNA	0.632446	1.33e-06
72672	'Zfp518a'	mRNA	0.399319	1.32e-06
104732	'Tedc1'	mRNA	0.552698	1.31e-06
26611	'Rcn2'	mRNA	0.214675	1.31e-06
227377	'Farp2'	mRNA	0.76534	1.29e-06
71735	'Lrwd1'	mRNA	0.286176	1.29e-06
232227	'Iqsec1'	mRNA	0.260242	1.28e-06
100515	'Zfp518b'	mRNA	0.457036	1.24e-06
16974	'Lrp6'	mRNA	0.228334	1.22e-06
100042784	'Prdm11'	mRNA	1.00817	1.17e-06
108012	'Ap1s2'	mRNA	0.381208	1.16e-06
210297	'Lrch2'	mRNA	0.376985	1.15e-06
66396	'Ccdc82'	mRNA	0.392618	1.13e-06
56480	'Tbk1'	mRNA	0.256071	1.13e-06
66552	'Sppl2a'	mRNA	0.249536	1.13e-06
228491	'Zfp770'	mRNA	0.483402	1.12e-06
22757	'Zkscan5'	mRNA	0.433921	1.1e-06
17850	'Mmut'	mRNA	0.327714	1.1e-06
229593	'Golph3l'	mRNA	0.399493	1.07e-06
17149	'Magoh'	mRNA	0.307263	1.07e-06
58239	'Dexi'	mRNA	0.636706	1.06e-06
320181	'Fndc7'	mRNA	2.7274	1.05e-06
241568	'Lrrc4c'	mRNA	1.11668	1.05e-06
17155	'Man1a'	mRNA	0.697302	1.05e-06
18792	'Plau'	mRNA	0.572197	1.05e-06
15904	'Id4'	mRNA	2.48464	1.04e-06
56196	'Tdp2'	mRNA	0.344212	1.04e-06
108077	'Skiv2l'	mRNA	0.254744	1.02e-06
15410	'Hoxb3'	mRNA	0.40249	9.99e-07
26563	'Ror1'	mRNA	2.32005	9.97e-07
225609	'Gm9949'	mRNA	3.1902	9.89e-07
229211	'Acad9'	mRNA	0.33629	9.69e-07
104252	'Cdc42ep2'	mRNA	2.6307	9.5e-07
171508	'Creld1'	mRNA	0.906784	9.3e-07
66916	'Ndufb7'	mRNA	0.308231	8.99e-07
28030	'Gfm1'	mRNA	0.241908	8.86e-07
14863	'Gstm2'	mRNA	2.13644	8.83e-07
240396	'Mex3c'	mRNA	0.344588	8.62e-07
20869	'Stk11'	mRNA	0.227842	8.57e-07
22431	'Wt1'	mRNA	6.39809	8.53e-07
380863	'Tmem171'	mRNA	1.05471	8.46e-07
56716	'Mlst8'	mRNA	0.414142	7.99e-07
213541	'Ythdf2'	mRNA	0.272592	7.88e-07
12212	'Chic1'	mRNA	0.503184	7.81e-07
58523	'Elp2'	mRNA	0.245992	7.77e-07
320560	'Dennd5b'	mRNA	0.342253	7.56e-07
98221	'Eif3m'	mRNA	0.221967	7.56e-07
246277	'Csad'	mRNA	0.666546	7.55e-07
76051	'Ganc'	mRNA	0.787798	7.54e-07
69089	'Oxa1l'	mRNA	0.267401	7.46e-07
102060	'Gadd45gip1'	mRNA	0.354998	7.35e-07
70208	'Med23'	mRNA	0.2403	7.34e-07
100534287	'Dchs2'	mRNA	2.44299	7.27e-07
74354	'Lrguk'	mRNA	0.958544	7.24e-07
71640	'Zfp949'	mRNA	0.856565	7.21e-07
71839	'Osgin1'	mRNA	0.835719	7.18e-07
74528	'Mgme1'	mRNA	0.501369	7.12e-07
333639	'Mamld1'	mRNA	1.4617	6.89e-07
241525	'Ypel4'	mRNA	0.919655	6.83e-07
56420	'Ppp4c'	mRNA	0.313429	6.59e-07
74610	'Abcb8'	mRNA	0.439446	6.32e-07
59048	'C1galt1c1'	mRNA	0.634288	6.28e-07
320609	'Strip2'	mRNA	2.63088	6.21e-07
101113	'Snx21'	mRNA	0.462496	6.17e-07
53620	'Vamp5'	mRNA	1.4712	6.11e-07
19267	'Ptpre'	mRNA	0.62078	6.03e-07
15183	'Hdac3'	mRNA	0.238699	5.95e-07
381560	'Xkr8'	mRNA	1.32172	5.92e-07
20544	'Slc9a1'	mRNA	0.240849	5.84e-07
15473	'Rida'	mRNA	0.560973	5.83e-07
17967	'Ncam1'	mRNA	0.297085	5.78e-07
20867	'Stip1'	mRNA	0.138421	5.61e-07
230793	'Ahdc1'	mRNA	0.550677	5.25e-07
104010	'Cdh22'	mRNA	3.55433	5.14e-07
76260	'Ttc8'	mRNA	0.491972	5.06e-07
328977	'Zfp532'	mRNA	0.370798	5.06e-07
14388	'Gab1'	mRNA	0.476273	5.03e-07
22697	'Zscan21'	mRNA	0.373751	5.02e-07
70693	'Adgra3'	mRNA	0.246891	4.92e-07
72373	'Psca'	mRNA	1.47998	4.85e-07
235072	'Septin7'	mRNA	0.187203	4.75e-07
544963	'Iqgap2'	mRNA	4.36039	4.71e-07
94088	'Trim6'	mRNA	1.40484	4.66e-07
20666	'Sox11'	mRNA	2.28452	4.65e-07
66179	'Ogfod3'	mRNA	0.743207	4.64e-07
66241	'Tmem9'	mRNA	0.359184	4.6e-07
214444	'Cdk5rap2'	mRNA	0.230363	4.59e-07
140493	'Kcnn3'	mRNA	4.02067	4.56e-07
140887	'Lnx2'	mRNA	0.386564	4.44e-07
16453	'Jak3'	mRNA	0.747963	4.42e-07
66311	'Cenpw'	mRNA	0.778914	4.36e-07
11845	'Arf6'	mRNA	0.28024	4.31e-07
74166	'Tmem38a'	mRNA	0.682355	4.29e-07
11512	'Adcy6'	mRNA	0.281393	4.27e-07
69071	'Tmem97'	mRNA	0.324487	4.23e-07
16402	'Itga5'	mRNA	0.244247	4e-07
269593	'Luzp1'	mRNA	0.306252	3.99e-07
22327	'Vbp1'	mRNA	0.285919	3.99e-07
242705	'E2f2'	mRNA	0.766694	3.91e-07
19934	'Rpl22'	mRNA	0.178289	3.9e-07
70297	'Gcc2'	mRNA	0.321452	3.78e-07
210106	'Tent4a'	mRNA	0.347686	3.72e-07
20847	'Stat2'	mRNA	0.408591	3.69e-07
216343	'Tph2'	mRNA	1.59045	3.65e-07
16580	'Kifc5b'	mRNA	0.457667	3.63e-07
667118	'Zbed6'	mRNA	0.889322	3.58e-07
23821	'Bace1'	mRNA	0.595968	3.57e-07
20359	'Sema6b'	mRNA	2.86727	3.56e-07
16985	'Lsp1'	mRNA	4.37954	3.53e-07
71872	'Aox4'	mRNA	1.32681	3.53e-07
12896	'Cpt2'	mRNA	0.377542	3.4e-07
19012	'Plpp1'	mRNA	0.576514	3.39e-07
20308	'Ccl9'	mRNA	5.7765	3.3e-07
76281	'Tax1bp3'	mRNA	0.263951	3.29e-07
66192	'Lage3'	mRNA	0.454045	3.2e-07
232288	'Frmd4b'	mRNA	2.82228	3.19e-07
263406	'Plekhg3'	mRNA	0.34231	3.18e-07
269003	'Sap130'	mRNA	0.320622	3.15e-07
16174	'Il18rap'	mRNA	1.41491	3.13e-07
66913	'Kdelr2'	mRNA	0.206315	3.11e-07
319822	'Smyd4'	mRNA	0.537165	3.09e-07
72003	'Synpr'	mRNA	3.28074	2.94e-07
67861	'Akr1b10'	mRNA	0.738359	2.88e-07
98193	'Dcaf8'	mRNA	0.230256	2.86e-07
242864	'Napepld'	mRNA	0.705581	2.83e-07
64294	'Itm2c'	mRNA	0.359518	2.8e-07
142688	'Asb13'	mRNA	0.612751	2.78e-07
15182	'Hdac2'	mRNA	0.187582	2.71e-07
80285	'Parp9'	mRNA	0.592267	2.66e-07
11676	'Aldoc'	mRNA	1.46145	2.64e-07
15979	'Ifngr1'	mRNA	0.368573	2.61e-07
20688	'Sp4'	mRNA	0.654768	2.58e-07
223870	'Senp1'	mRNA	0.265067	2.58e-07
66071	'Ethe1'	mRNA	0.894386	2.51e-07
99003	'Qser1'	mRNA	0.220706	2.5e-07
218442	'Serinc5'	mRNA	0.679984	2.47e-07
234967	'Slc36a4'	mRNA	0.446912	2.47e-07
67704	'1810037I17Rik'	mRNA	0.3872	2.44e-07
57444	'Isg20'	mRNA	0.442004	2.42e-07
76022	'Gon4l'	mRNA	0.209956	2.42e-07
20349	'Sema3e'	mRNA	3.17927	2.41e-07
21915	'Dtymk'	mRNA	0.293143	2.41e-07
100037283	'Rnaset2a'	mRNA	0.425885	2.39e-07
217935	'Wdr60'	mRNA	0.51645	2.38e-07
16332	'Inppl1'	mRNA	0.233664	2.36e-07
227446	'Relch'	mRNA	0.470182	2.25e-07
20535	'Slc4a2'	mRNA	0.211352	2.2e-07
17349	'Mlf1'	mRNA	1.26649	2.18e-07
73713	'Rbm20'	mRNA	1.43558	2.17e-07
70918	'Nsun7'	mRNA	1.08378	2.17e-07
70420	'Arpin'	mRNA	0.39054	2.15e-07
71816	'Rnf180'	mRNA	5.83071	2.12e-07
74239	'Iqce'	mRNA	0.329035	2.04e-07
67683	'Pbdc1'	mRNA	0.311547	2e-07
66559	'Metap1d'	mRNA	0.336169	1.98e-07
17938	'Naca'	mRNA	0.155256	1.98e-07
52864	'Slx4'	mRNA	0.370206	1.92e-07
66975	'Trappc13'	mRNA	0.288842	1.92e-07
67200	'Ccdc77'	mRNA	0.441544	1.85e-07
115489122	'Gm52433'	mRNA	0.600563	1.84e-07
16517	'Kcnj16'	mRNA	4.48372	1.83e-07
71206	'Katnal2'	mRNA	1.04849	1.82e-07
14151	'Fech'	mRNA	0.316555	1.82e-07
210035	'Nemp1'	mRNA	0.362491	1.8e-07
22042	'Tfrc'	mRNA	0.254417	1.78e-07
114741	'Supt16'	mRNA	0.184066	1.76e-07
12062	'Bdkrb2'	mRNA	2.56084	1.73e-07
140500	'Acap3'	mRNA	0.531314	1.71e-07
59093	'Pcbp3'	mRNA	0.509649	1.68e-07
228410	'Cstf3'	mRNA	0.347335	1.66e-07
76408	'Abcc3'	mRNA	6.93183	1.65e-07
73738	'Haus7'	mRNA	0.515604	1.64e-07
80749	'Lrfn1'	mRNA	1.24291	1.6e-07
77975	'Tmem50b'	mRNA	0.442612	1.53e-07
14009	'Etv1'	mRNA	1.83734	1.52e-07
234413	'Zfp961'	mRNA	0.514155	1.5e-07
100702	'Gbp6'	mRNA	3.01458	1.49e-07
22764	'Zfx'	mRNA	0.289056	1.44e-07
12326	'Camk4'	mRNA	1.68613	1.43e-07
105522	'Ankrd28'	mRNA	0.223047	1.43e-07
103213	'Traf3ip2'	mRNA	0.528575	1.42e-07
74015	'Fcho1'	mRNA	2.08746	1.4e-07
54153	'Rasa4'	mRNA	0.556103	1.4e-07
12850	'Coq7'	mRNA	0.710903	1.38e-07
104776	'Aldh6a1'	mRNA	0.633886	1.38e-07
108167440	'AU020206'	mRNA	0.256749	1.36e-07
21983	'Tpbg'	mRNA	0.505404	1.32e-07
22775	'Zik1'	mRNA	0.725547	1.3e-07
11488	'Adam11'	mRNA	1.91132	1.26e-07
171567	'Nme7'	mRNA	0.487248	1.25e-07
65961	'Utp3'	mRNA	0.319748	1.24e-07
240057	'Syngap1'	mRNA	0.392026	1.21e-07
12867	'Cox7c'	mRNA	0.215017	1.21e-07
217944	'Rapgef5'	mRNA	1.63771	1.19e-07
18536	'Pcm1'	mRNA	0.22292	1.19e-07
240064	'Zfp799'	mRNA	0.58746	1.15e-07
68505	'Vps51'	mRNA	0.372833	1.13e-07
[truncated: 2,472 more rows]

## Sheet: Down DEGs in IL vs IL+NP
Gene ID	Gene Symbol	Type	log2 (IL-1β/ IL-1β+NP)	Qvalue (IL-1β/ IL-1β+NP)
13681	'Eif4a1'	mRNA	-0.061203	0.0385484
16211	'Kpnb1'	mRNA	-0.0641181	0.0251165
20005	'Rpl9'	mRNA	-0.0703139	0.0186642
18521	'Pcbp2'	mRNA	-0.0703412	0.0112583
13205	'Ddx3x'	mRNA	-0.0721858	0.0382392
23983	'Pcbp1'	mRNA	-0.0735231	0.0312962
218490	'Btf3'	mRNA	-0.0751816	0.0251183
70356	'St13'	mRNA	-0.0783803	0.036539
29875	'Iqgap1'	mRNA	-0.0786112	0.0476309
54130	'Actr1a'	mRNA	-0.0787811	0.0292223
58810	'Akr1a1'	mRNA	-0.080702	0.00676286
21761	'Morf4l1'	mRNA	-0.0809639	0.0384336
14252	'Flot2'	mRNA	-0.0810417	0.0463016
19989	'Rpl7'	mRNA	-0.0815206	0.00291672
56200	'Ddx21'	mRNA	-0.082735	0.0125663
19072	'Prep'	mRNA	-0.0840058	0.0353726
12974	'Cs'	mRNA	-0.0843908	0.00358479
66313	'Smurf2'	mRNA	-0.085499	0.028386
18572	'Pdcd11'	mRNA	-0.086179	0.0427895
17216	'Mcm2'	mRNA	-0.0867381	0.0169973
26961	'Rpl8'	mRNA	-0.0872527	0.00478627
20091	'Rps3a1'	mRNA	-0.0888072	0.00593691
16784	'Lamp2'	mRNA	-0.0895519	0.00247956
218236	'Fam120a'	mRNA	-0.0896067	0.00100092
20088	'Rps24'	mRNA	-0.0902737	0.000218277
18571	'Pdcd6ip'	mRNA	-0.0903064	0.012077
20286	'Zc3h7b'	mRNA	-0.0904548	0.042289
72047	'Ddx42'	mRNA	-0.0921428	0.0215601
22334	'Vdac2'	mRNA	-0.0925041	0.0185193
21677	'Tead2'	mRNA	-0.0934836	0.019643
213827	'Arcn1'	mRNA	-0.0935533	0.011859
67628	'Anp32b'	mRNA	-0.0941094	0.00240941
67059	'Ola1'	mRNA	-0.0942743	0.0413646
56445	'Dnaja2'	mRNA	-0.0943176	0.00956961
101314	'Brk1'	mRNA	-0.0956062	0.0337801
16563	'Kif2a'	mRNA	-0.0969652	0.0428043
14228	'Fkbp4'	mRNA	-0.0971219	0.00392443
15275	'Hk1'	mRNA	-0.097836	0.0353998
13682	'Eif4a2'	mRNA	-0.0980652	0.00515989
217127	'Kat7'	mRNA	-0.0995561	0.0149674
216965	'Taok1'	mRNA	-0.0999877	0.0277191
56442	'Serinc1'	mRNA	-0.100658	0.00277321
12927	'Bcar1'	mRNA	-0.101301	0.0247514
66855	'Tcf25'	mRNA	-0.101334	0.00261637
338366	'Mia3'	mRNA	-0.102179	0.0336904
71435	'Arhgap21'	mRNA	-0.103028	0.0382797
26554	'Cul3'	mRNA	-0.103677	0.00838554
14109	'Fau'	mRNA	-0.104021	0.000654947
67459	'Nvl'	mRNA	-0.104301	0.0413827
12034	'Phb2'	mRNA	-0.104444	0.00209178
224045	'Eif2b5'	mRNA	-0.104936	0.0431231
68420	'Ankrd13a'	mRNA	-0.105182	0.0074607
74493	'Tnks2'	mRNA	-0.105793	0.00140067
76130	'Las1l'	mRNA	-0.106854	0.042431
26905	'Eif2s3x'	mRNA	-0.106888	0.000531505
109333	'Pkn2'	mRNA	-0.107314	0.0311143
207304	'Hectd1'	mRNA	-0.107425	0.0256777
104831	'Ptpn23'	mRNA	-0.107515	0.00596571
18789	'Papola'	mRNA	-0.107604	0.017273
72193	'Scaf11'	mRNA	-0.107717	0.00281324
14672	'Gna11'	mRNA	-0.107951	0.0135478
245880	'Wasf3'	mRNA	-0.108701	0.0188787
23980	'Pebp1'	mRNA	-0.108793	0.00233816
76808	'Rpl18a'	mRNA	-0.109503	3.84157e-05
14375	'Xrcc6'	mRNA	-0.10983	0.0410152
68015	'Trap1'	mRNA	-0.110342	0.0386904
268741	'Tox4'	mRNA	-0.110431	0.0416277
12616	'Cenpb'	mRNA	-0.110838	0.0403756
59092	'Pcbp4'	mRNA	-0.110984	0.00447792
71452	'Ankrd40'	mRNA	-0.111054	0.0165839
83997	'Slmap'	mRNA	-0.111339	0.0208433
20817	'Srpk2'	mRNA	-0.111635	0.00720107
67115	'Rpl14'	mRNA	-0.111778	0.000222526
67097	'Rps10'	mRNA	-0.112056	0.000802437
229709	'Ahcyl1'	mRNA	-0.112874	0.00730023
19765	'Ralbp1'	mRNA	-0.113759	0.0171539
20932	'Surf4'	mRNA	-0.114358	0.00144769
18555	'Cdk16'	mRNA	-0.114399	0.00130194
13427	'Dync1i2'	mRNA	-0.114554	0.00613307
69035	'Zdhhc3'	mRNA	-0.114619	0.00621902
18938	'Ppp1r14b'	mRNA	-0.114943	0.00613307
80294	'Pofut2'	mRNA	-0.11523	0.0376498
105245	'Txndc5'	mRNA	-0.115241	0.000490756
320184	'Lrrc58'	mRNA	-0.115421	0.0154245
116870	'Mta1'	mRNA	-0.116931	0.00812171
224023	'Klhl22'	mRNA	-0.117646	0.0198614
11461	'Actb'	mRNA	-0.117821	7.01693e-05
74203	'Eif4enif1'	mRNA	-0.118032	0.010217
66660	'Sltm'	mRNA	-0.118795	0.0126505
16151	'Ikbkg'	mRNA	-0.119037	0.01096
19951	'Rpl32'	mRNA	-0.120095	9.44803e-05
100336	'Ppp1r8'	mRNA	-0.120274	0.0158093
76809	'Bri3bp'	mRNA	-0.120666	0.0141916
66596	'Gtf3a'	mRNA	-0.120847	0.00689728
22187	'Ubb'	mRNA	-0.121391	2.51814e-07
60365	'Rbm8a'	mRNA	-0.121495	0.0164995
224170	'Dzip3'	mRNA	-0.121728	0.00979719
267019	'Rps15a'	mRNA	-0.121791	0.00176801
68097	'Dynll2'	mRNA	-0.121955	0.00409748
67068	'Dynlrb1'	mRNA	-0.122048	0.020345
20425	'Shmt1'	mRNA	-0.122506	0.0372397
57258	'Xpo4'	mRNA	-0.122576	0.0302838
228136	'Zdhhc5'	mRNA	-0.122617	0.0100227
619547	'Rpl34-ps1'	mRNA	-0.122726	0.000678556
27399	'Ip6k1'	mRNA	-0.122767	0.0101508
104721	'Ddx1'	mRNA	-0.123165	0.00592564
12648	'Chd1'	mRNA	-0.123649	0.0119098
72674	'Adipor1'	mRNA	-0.123738	0.00134629
105782	'Scrib'	mRNA	-0.123745	0.004848
234852	'Chmp1a'	mRNA	-0.123808	0.0155669
19325	'Rab10'	mRNA	-0.123834	0.00485185
15254	'Hint1'	mRNA	-0.124379	0.0034806
20085	'Rps19'	mRNA	-0.124748	0.000995757
102693	'Phldb1'	mRNA	-0.124816	0.00206999
20185	'Ncor1'	mRNA	-0.125324	0.000513805
14479	'Usp15'	mRNA	-0.125342	0.00431931
226830	'Smyd2'	mRNA	-0.125526	0.0237191
15260	'Hira'	mRNA	-0.125595	0.00976298
14534	'Kat2a'	mRNA	-0.125684	0.000515265
55988	'Snx12'	mRNA	-0.126128	0.0279425
17250	'Abcc1'	mRNA	-0.126156	0.000349565
24105	'Rbck1'	mRNA	-0.126437	0.0141958
106628	'Trip10'	mRNA	-0.126443	0.0452855
65964	'Map3k20'	mRNA	-0.126495	0.0211293
20910	'Stxbp1'	mRNA	-0.126745	0.00602172
213895	'Bms1'	mRNA	-0.126833	0.00390501
103425	'Ncln'	mRNA	-0.128143	0.00142379
69587	'Pcgf3'	mRNA	-0.128225	0.00052127
16834	'Cog1'	mRNA	-0.128936	0.0151118
80744	'Cwc22'	mRNA	-0.129049	0.0364144
20499	'Slc12a7'	mRNA	-0.129073	0.0304619
13486	'Dr1'	mRNA	-0.12933	0.0159994
51786	'Cpsf2'	mRNA	-0.129517	0.0289149
59029	'Psmd14'	mRNA	-0.130488	0.00631943
22350	'Ezr'	mRNA	-0.130609	0.00661452
15212	'Hexb'	mRNA	-0.130644	0.0215968
67763	'Prpsap1'	mRNA	-0.13094	0.00537883
22335	'Vdac3'	mRNA	-0.130992	0.000393944
19943	'Rpl28'	mRNA	-0.131405	0.000194843
76800	'Usp42'	mRNA	-0.131688	0.0482065
14450	'Gart'	mRNA	-0.131697	0.0018955
11836	'Araf'	mRNA	-0.131734	0.0191634
212483	'Fam193b'	mRNA	-0.131925	0.00147438
74035	'Nol9'	mRNA	-0.132464	0.0397138
21780	'Tfam'	mRNA	-0.132867	0.0419845
70533	'Btf3l4'	mRNA	-0.13298	0.00605799
102093	'Phkb'	mRNA	-0.133017	0.043294
230233	'Elp1'	mRNA	-0.133342	0.00559327
68833	'Pdcl3'	mRNA	-0.1337	0.0184205
17159	'Man2b1'	mRNA	-0.134581	0.0149166
330171	'Kctd10'	mRNA	-0.135372	8.15069e-05
52014	'Nus1'	mRNA	-0.13579	0.00245185
223922	'Atf7'	mRNA	-0.135808	0.00234919
268936	'Brpf3'	mRNA	-0.135927	0.026575
66894	'Wwp2'	mRNA	-0.136015	0.000223913
81000	'Rad54l2'	mRNA	-0.136259	0.0206142
16451	'Jak1'	mRNA	-0.136526	0.00022471
268448	'Phf12'	mRNA	-0.136673	0.00405125
71900	'Tmem106b'	mRNA	-0.137016	0.00191671
77038	'Arfgap2'	mRNA	-0.137037	0.0122475
66865	'Pmpca'	mRNA	-0.137113	0.000309467
11652	'Akt2'	mRNA	-0.137625	0.00497743
270106	'Rpl13'	mRNA	-0.13773	4.75915e-06
107817	'Jmjd6'	mRNA	-0.137995	0.021597
230082	'Nol6'	mRNA	-0.138193	0.00433565
72050	'Poglut2'	mRNA	-0.138468	0.0185503
27981	'Rsrp1'	mRNA	-0.138604	0.00451193
74440	'Cmip'	mRNA	-0.138676	0.00477477
19878	'Rock2'	mRNA	-0.138818	0.0074703
52653	'Nudcd2'	mRNA	-0.13886	0.026638
108654	'Fam210a'	mRNA	-0.13938	0.0434872
108911	'Rcc2'	mRNA	-0.139743	0.00018415
56207	'Uchl5'	mRNA	-0.139862	0.0205994
12461	'Cct2'	mRNA	-0.139875	7.34285e-07
108707	'Fam207a'	mRNA	-0.139903	0.0142897
20747	'Spop'	mRNA	-0.14019	0.000581592
13367	'Diaph1'	mRNA	-0.141506	0.0165517
67388	'Rab5if'	mRNA	-0.141545	0.0276496
66999	'Med28'	mRNA	-0.141625	0.0402786
16973	'Lrp5'	mRNA	-0.14165	0.0158658
97863	'Fam8a1'	mRNA	-0.141785	0.00643738
15259	'Hipk3'	mRNA	-0.141957	0.032371
19411	'Rarg'	mRNA	-0.142067	0.0024467
216443	'Mars1'	mRNA	-0.142078	0.0016831
211922	'Dennd6a'	mRNA	-0.142514	0.0223565
238505	'Mtr'	mRNA	-0.142699	0.0259461
229542	'Gatad2b'	mRNA	-0.142774	0.00413767
11773	'Ap2m1'	mRNA	-0.142962	3.01015e-06
70233	'Cd2bp2'	mRNA	-0.143018	0.0215456
218693	'Paip1'	mRNA	-0.143302	0.00497456
70769	'Nolc1'	mRNA	-0.14339	1.81055e-05
381379	'Med19'	mRNA	-0.143569	0.0383413
74167	'Nudt9'	mRNA	-0.14363	0.00629899
246703	'Naxe'	mRNA	-0.143636	0.0334311
21841	'Tia1'	mRNA	-0.143797	0.000118226
18415	'Hspa4l'	mRNA	-0.143932	0.00311947
22321	'Vars'	mRNA	-0.144039	3.41457e-06
16562	'Kif1c'	mRNA	-0.144121	1.67597e-05
29877	'Hdgfl3'	mRNA	-0.144171	0.0193688
14050	'Eya3'	mRNA	-0.144253	0.00776229
67529	'Fgfr1op2'	mRNA	-0.144662	0.000698489
208177	'Phldb2'	mRNA	-0.144831	0.00400905
321006	'Dcaf1'	mRNA	-0.14532	0.00576664
12729	'Clns1a'	mRNA	-0.145426	0.00413063
108989	'Tpr'	mRNA	-0.146156	2.57579e-07
22245	'Uck1'	mRNA	-0.146191	0.0183421
19766	'Ripk1'	mRNA	-0.146393	0.0364577
66661	'Srp72'	mRNA	-0.146411	2.20306e-05
218756	'Slc4a7'	mRNA	-0.146494	0.0137719
70804	'Pgrmc2'	mRNA	-0.146535	0.00529903
17692	'Msl3'	mRNA	-0.146595	0.0427895
68031	'Rnf146'	mRNA	-0.146711	0.0112901
234374	'Ddx49'	mRNA	-0.146886	0.00826892
67383	'Carnmt1'	mRNA	-0.1469	0.0289164
226414	'Dars'	mRNA	-0.146999	0.00268139
224020	'Pi4ka'	mRNA	-0.147031	0.00160388
18141	'Nup50'	mRNA	-0.147209	0.00251459
67437	'Ssr3'	mRNA	-0.147254	5.40337e-06
19014	'Med1'	mRNA	-0.147439	0.00132825
70122	'Mllt3'	mRNA	-0.147488	0.0107239
140740	'Sec63'	mRNA	-0.147591	0.000153065
11758	'Prdx6'	mRNA	-0.147701	0.000111401
207375	'Fam120c'	mRNA	-0.147706	0.00254072
19184	'Psmc5'	mRNA	-0.147829	0.000193219
16589	'Uhmk1'	mRNA	-0.148164	0.00659627
56784	'Ralgapa1'	mRNA	-0.14838	0.0378933
99412	'Golga2'	mRNA	-0.148572	0.00304652
234463	'Tmem184c'	mRNA	-0.148649	0.0014568
72061	'Aopep'	mRNA	-0.148736	0.0318756
16650	'Kpna6'	mRNA	-0.148767	0.000962611
23988	'Pin1'	mRNA	-0.148859	0.0369526
20174	'Ruvbl2'	mRNA	-0.149006	0.000494844
68052	'Rps13'	mRNA	-0.149632	0.000174936
105501	'Abhd4'	mRNA	-0.150071	0.00570563
67282	'Washc3'	mRNA	-0.150249	0.0435954
68205	'Urm1'	mRNA	-0.150902	0.0330094
234875	'Ttc13'	mRNA	-0.151088	0.000247113
15204	'Herc2'	mRNA	-0.151186	0.00494084
231413	'Grsf1'	mRNA	-0.151234	0.00102587
215449	'Rap1b'	mRNA	-0.152115	0.000204344
54138	'Atxn10'	mRNA	-0.152275	0.000877344
107732	'Mrpl10'	mRNA	-0.152617	0.00140193
225028	'Map4k3'	mRNA	-0.152903	0.0245772
23872	'Ets2'	mRNA	-0.152908	0.000837405
320661	'D5Ertd579e'	mRNA	-0.153116	0.00840534
20044	'Rps14'	mRNA	-0.153161	0.000138331
114128	'Laptm4b'	mRNA	-0.153566	0.00626946
12750	'Clk4'	mRNA	-0.15367	0.0261409
228012	'Tlk1'	mRNA	-0.153813	0.00248741
101351	'Eogt'	mRNA	-0.153875	0.0326084
381760	'Ssbp1'	mRNA	-0.153977	0.0143645
227298	'Retreg2'	mRNA	-0.15403	0.00056178
74477	'4933427D14Rik'	mRNA	-0.15408	0.0393139
75339	'Mphosph8'	mRNA	-0.154363	0.0242082
232798	'Leng8'	mRNA	-0.154504	0.00064051
14137	'Fdft1'	mRNA	-0.155206	0.00655347
67044	'Higd2a'	mRNA	-0.155467	0.00686744
52398	'Septin11'	mRNA	-0.155608	1.22578e-06
11744	'Anxa11'	mRNA	-0.15573	0.033443
170936	'Zfp369'	mRNA	-0.156061	0.0231281
66075	'Chchd3'	mRNA	-0.15624	6.82496e-05
58246	'Slc35b4'	mRNA	-0.156343	0.00436217
218914	'Wapl'	mRNA	-0.156358	0.000530997
11778	'Ap3s2'	mRNA	-0.156383	0.00817527
233033	'Samd4b'	mRNA	-0.156421	0.000228557
70078	'Nol7'	mRNA	-0.156467	0.00188252
240613	'9930021J03Rik'	mRNA	-0.156525	0.0143274
12453	'Ccni'	mRNA	-0.156633	6.47264e-07
19896	'Rpl10a'	mRNA	-0.156731	2.91115e-06
14593	'Ggps1'	mRNA	-0.156754	0.0450739
216558	'Ugp2'	mRNA	-0.156974	0.0324695
56041	'Uso1'	mRNA	-0.15745	2.44166e-05
67160	'Eef1g'	mRNA	-0.157509	1.32892e-08
227195	'Ino80d'	mRNA	-0.158117	0.0440017
71101	'Uvssa'	mRNA	-0.15815	0.0292129
105559	'Mbnl2'	mRNA	-0.158512	0.0148468
66988	'Lap3'	mRNA	-0.158564	0.000159829
68675	'Fam172a'	mRNA	-0.159119	0.0180467
18706	'Pik3ca'	mRNA	-0.159131	0.00638602
66556	'Drap1'	mRNA	-0.159458	0.00034968
14661	'Glud1'	mRNA	-0.159838	7.53259e-05
13543	'Dvl2'	mRNA	-0.159888	0.00089452
382423	'Atxn7l3b'	mRNA	-0.159915	0.00152037
17161	'Maoa'	mRNA	-0.160007	0.00115111
16201	'Ilf3'	mRNA	-0.160104	1.1856e-06
68979	'Nol11'	mRNA	-0.16058	0.000799983
20630	'Snrpc'	mRNA	-0.160698	0.00335577
104394	'E2f4'	mRNA	-0.160702	0.000198586
108687	'Edem2'	mRNA	-0.161359	0.0409596
13712	'Elk1'	mRNA	-0.161562	0.00267222
213491	'Szrd1'	mRNA	-0.161619	0.000476002
18108	'Nmt2'	mRNA	-0.162305	0.00378288
98053	'Gtf2f1'	mRNA	-0.162402	0.00180624
12468	'Cct7'	mRNA	-0.162504	1.15491e-07
12343	'Capza2'	mRNA	-0.162594	9.66357e-05
231713	'Naa25'	mRNA	-0.162677	0.000404756
106794	'Dhx57'	mRNA	-0.16355	0.0251264
16179	'Irak1'	mRNA	-0.16371	0.000264952
74772	'Atp13a2'	mRNA	-0.163798	0.0145494
18102	'Nme1'	mRNA	-0.163811	3.0089e-05
53621	'Cnot4'	mRNA	-0.163831	0.0028399
14660	'Gls'	mRNA	-0.163855	0.000309042
320119	'Rps6kc1'	mRNA	-0.164324	0.0488224
70349	'Copb1'	mRNA	-0.164663	0.000529717
18458	'Pabpc1'	mRNA	-0.165466	1.66507e-12
74159	'Acbd5'	mRNA	-0.165525	0.0102777
13669	'Eif3a'	mRNA	-0.165646	4.31124e-09
330401	'Tmcc1'	mRNA	-0.16586	0.0256712
57915	'Tbc1d1'	mRNA	-0.165967	0.0114211
22428	'Dctn6'	mRNA	-0.166192	0.0464337
93739	'Gabarapl2'	mRNA	-0.166542	0.00618304
11774	'Ap3b1'	mRNA	-0.166672	0.00103463
13726	'Emd'	mRNA	-0.166691	0.00021736
26572	'Cops3'	mRNA	-0.166749	0.000375413
214597	'Sidt2'	mRNA	-0.16675	0.000212912
58875	'Hibadh'	mRNA	-0.166841	0.00563872
14287	'Fpgs'	mRNA	-0.166901	0.0113563
77031	'Slc9a8'	mRNA	-0.166954	0.0280017
18582	'Pde6d'	mRNA	-0.167007	0.0113081
214498	'Cdc73'	mRNA	-0.16737	0.0196114
77480	'Kidins220'	mRNA	-0.167469	0.00298049
67186	'Rplp2'	mRNA	-0.167678	5.40328e-07
15499	'Hsf1'	mRNA	-0.167799	0.00103321
19899	'Rpl18'	mRNA	-0.167908	2.19163e-09
78832	'Cacul1'	mRNA	-0.16807	0.000616017
226517	'Smg7'	mRNA	-0.168533	0.000125872
245000	'Atr'	mRNA	-0.168659	0.0044406
229782	'Slc35a3'	mRNA	-0.16868	0.0165517
71954	'Suds3'	mRNA	-0.169642	0.000810188
100019	'Mdn1'	mRNA	-0.169672	0.00138525
59035	'Carm1'	mRNA	-0.169911	3.27918e-06
224105	'Pak2'	mRNA	-0.17011	0.000120478
50773	'Nt5c'	mRNA	-0.17017	0.00904481
319518	'Pdpr'	mRNA	-0.170504	0.00385068
67268	'Myl12a'	mRNA	-0.170785	9.45546e-07
74763	'Naa60'	mRNA	-0.17081	0.0192381
76178	'Coa5'	mRNA	-0.170991	0.0020386
27058	'Srp9'	mRNA	-0.170995	0.0126894
72795	'Ttc19'	mRNA	-0.171473	0.00182738
101867	'Rrp8'	mRNA	-0.17159	0.0475541
213550	'Dis3l'	mRNA	-0.171923	0.0431808
214812	'Zfp609'	mRNA	-0.172036	0.00079225
77644	'C330007P06Rik'	mRNA	-0.172364	0.00208382
213326	'Scyl2'	mRNA	-0.172547	0.0013826
20807	'Srf'	mRNA	-0.172639	0.0114064
50771	'Atp9b'	mRNA	-0.172673	0.0165626
66521	'Rwdd1'	mRNA	-0.172967	0.000366907
68475	'Ssna1'	mRNA	-0.173008	0.0265276
24044	'Scamp2'	mRNA	-0.173189	0.0177189
20623	'Snrk'	mRNA	-0.173233	0.0353998
19941	'Rpl26'	mRNA	-0.173377	8.00209e-09
11974	'Atp6v0e'	mRNA	-0.173521	0.00349171
66394	'Nosip'	mRNA	-0.173595	0.0152152
12988	'Csk'	mRNA	-0.1736	0.00304118
114896	'Afg3l1'	mRNA	-0.173606	6.48634e-05
108797	'Mex3b'	mRNA	-0.173736	0.0462175
66849	'Ppp1r2'	mRNA	-0.174223	0.000757502
66525	'Timm50'	mRNA	-0.174473	0.00877834
65019	'Rpl23'	mRNA	-0.174633	3.44758e-08
328110	'Prpf39'	mRNA	-0.175029	0.00785067
234847	'Spg7'	mRNA	-0.175103	0.0034151
94280	'Sfxn3'	mRNA	-0.175234	0.000797315
59003	'Maea'	mRNA	-0.175886	0.000107365
52690	'Setd3'	mRNA	-0.175975	0.00405243
28185	'Tomm70a'	mRNA	-0.176233	5.11551e-06
71474	'Ppp6r2'	mRNA	-0.176256	0.00926913
78887	'Sfi1'	mRNA	-0.176549	0.0320883
71982	'Snx10'	mRNA	-0.176554	0.00551799
13544	'Dvl3'	mRNA	-0.176684	7.18091e-05
12846	'Comt'	mRNA	-0.176755	0.00567955
108147	'Atic'	mRNA	-0.176844	1.11237e-06
73945	'Otud4'	mRNA	-0.177018	6.84373e-05
20318	'Sdf4'	mRNA	-0.177079	0.013168
19247	'Ptpn11'	mRNA	-0.177196	1.17771e-07
140546	'Eri3'	mRNA	-0.177294	0.000470204
56322	'Timm22'	mRNA	-0.177367	0.0418179
67886	'Camsap2'	mRNA	-0.177503	0.000778992
66397	'Sar1b'	mRNA	-0.177521	0.014352
16593	'Klc1'	mRNA	-0.177723	0.00186961
17713	'Grpel1'	mRNA	-0.177819	0.00296598
66510	'Rnf181'	mRNA	-0.177897	0.00374245
66314	'Tpd52l2'	mRNA	-0.178012	0.00109808
74143	'Opa1'	mRNA	-0.178077	6.86234e-05
78523	'Mrpl9'	mRNA	-0.17813	0.017067
381236	'Lipo3'	mRNA	-0.178241	0.00584778
319195	'Rpl17'	mRNA	-0.178569	2.88031e-09
18457	'Bloc1s6'	mRNA	-0.178574	0.0199925
68479	'Phf5a'	mRNA	-0.178805	0.01079
26433	'Plod3'	mRNA	-0.178821	0.000315461
69597	'Afg3l2'	mRNA	-0.178888	0.00296345
19159	'Cyth3'	mRNA	-0.178964	0.00916324
104457	'0610010K14Rik'	mRNA	-0.178975	0.0034625
19921	'Rpl19'	mRNA	-0.179253	8.67582e-14
53885	'Nphp1'	mRNA	-0.179466	0.00510537
110959	'Nudt19'	mRNA	-0.179591	0.0145282
23790	'Coro1c'	mRNA	-0.17966	0.000532211
214290	'Tut7'	mRNA	-0.179755	4.04978e-05
75302	'Asxl2'	mRNA	-0.179823	0.00650752
19385	'Ranbp1'	mRNA	-0.180091	2.36292e-06
68059	'Tm9sf2'	mRNA	-0.180167	0.000420494
78825	'Desi2'	mRNA	-0.180479	0.00122669
11764	'Ap1b1'	mRNA	-0.180521	0.000170973
21353	'Tank'	mRNA	-0.180582	0.0159292
15525	'Hspa4'	mRNA	-0.18104	2.46939e-08
20874	'Slk'	mRNA	-0.181144	0.000108907
67671	'Rpl38'	mRNA	-0.181214	1.57718e-06
108075	'Ltbp4'	mRNA	-0.181494	0.00167339
66614	'Gpatch4'	mRNA	-0.182095	0.00893756
239510	'Phf20l1'	mRNA	-0.182375	0.0016675
26422	'Nbea'	mRNA	-0.182448	0.03861
208606	'Rsrc2'	mRNA	-0.182618	4.0661e-05
17344	'Pias2'	mRNA	-0.182873	0.0015812
22715	'Zfp57'	mRNA	-0.183362	0.0263261
70144	'Lrch3'	mRNA	-0.183895	0.00056195
19359	'Rad23b'	mRNA	-0.183915	1.02728e-08
18763	'Pkd1'	mRNA	-0.184305	0.0002409
68095	'Ociad1'	mRNA	-0.184344	2.89651e-06
22224	'Usp10'	mRNA	-0.184569	6.67104e-06
77045	'Bcl7a'	mRNA	-0.184734	0.00883994
192236	'Hps1'	mRNA	-0.185026	0.00594073
16898	'Rps2'	mRNA	-0.185227	1.60024e-11
54198	'Snx3'	mRNA	-0.185361	1.21676e-07
66682	'Trappc5'	mRNA	-0.185732	0.0226755
14731	'Gpaa1'	mRNA	-0.185825	0.00518048
225348	'Wdr36'	mRNA	-0.185875	0.00108921
76687	'Spcs3'	mRNA	-0.185878	2.09002e-05
68614	'Letmd1'	mRNA	-0.185999	0.0186479
229534	'Pbxip1'	mRNA	-0.1862	0.042382
228356	'1110051M20Rik'	mRNA	-0.186308	0.0108355
11863	'Arnt'	mRNA	-0.186345	7.08479e-05
68151	'Wls'	mRNA	-0.186359	1.17031e-06
192160	'Casc3'	mRNA	-0.186444	6.49121e-05
16923	'Sh2b3'	mRNA	-0.187166	0.000545382
231887	'Pdap1'	mRNA	-0.187285	3.4072e-07
14421	'B4galnt1'	mRNA	-0.187327	0.000414598
74125	'Armc8'	mRNA	-0.187693	0.0185732
98910	'Usp6nl'	mRNA	-0.187878	0.000337399
67877	'Naa20'	mRNA	-0.188569	0.0144689
14682	'Gnaq'	mRNA	-0.18953	0.000756106
66309	'Tmem128'	mRNA	-0.189581	0.039969
93759	'Sirt1'	mRNA	-0.189658	0.0354654
57808	'Rpl35a'	mRNA	-0.189692	6.49974e-06
66193	'Pithd1'	mRNA	-0.189785	0.00556438
69823	'Fyttd1'	mRNA	-0.189796	0.000218313
11938	'Atp2a2'	mRNA	-0.189818	7.54578e-09
329559	'Zfp335'	mRNA	-0.189869	0.00642576
13478	'Dpagt1'	mRNA	-0.189923	0.0324526
94245	'Dtnbp1'	mRNA	-0.190034	9.43717e-06
12464	'Cct4'	mRNA	-0.190093	3.13191e-10
23894	'Gtf2h2'	mRNA	-0.190212	0.0199528
70762	'Dclk2'	mRNA	-0.190548	0.00663461
66932	'Rexo1'	mRNA	-0.190625	6.53027e-06
69780	'Smap2'	mRNA	-0.190751	0.00898885
210973	'Kbtbd2'	mRNA	-0.190823	0.00541889
12330	'Canx'	mRNA	-0.191046	3.2804e-09
100763	'Ube3c'	mRNA	-0.19117	5.88777e-06
260302	'Gga3'	mRNA	-0.191367	0.000299275
20116	'Rps8'	mRNA	-0.191639	1.56207e-10
13548	'Dyrk1a'	mRNA	-0.19164	0.0011709
328417	'Parp4'	mRNA	-0.191652	0.0185858
13144	'Dapk3'	mRNA	-0.19173	0.00881518
69109	'Ccnq'	mRNA	-0.192014	0.0447138
231866	'Zfp12'	mRNA	-0.192355	0.0052693
545389	'Cep170'	mRNA	-0.192493	8.42383e-05
223773	'Zbed4'	mRNA	-0.192643	0.0148682
56327	'Arl2'	mRNA	-0.192702	0.000518613
26396	'Map2k2'	mRNA	-0.192772	4.71945e-06
67300	'Cltc'	mRNA	-0.192912	4.65963e-08
102193	'Zdhhc7'	mRNA	-0.193235	0.0033007
68735	'Mrps18c'	mRNA	-0.193236	0.0420001
665563	'Mthfd2l'	mRNA	-0.193582	0.0171209
64424	'Polr1e'	mRNA	-0.193764	0.0446329
27801	'Zdhhc8'	mRNA	-0.194075	2.55018e-05
107976	'Babam2'	mRNA	-0.194095	0.00158279
94184	'Pdxdc1'	mRNA	-0.194622	4.15823e-06
69718	'Ipmk'	mRNA	-0.194663	5.92666e-05
110954	'Rpl10'	mRNA	-0.194731	1.37361e-12
219135	'Mtmr6'	mRNA	-0.19493	0.00280533
192197	'Bcas3'	mRNA	-0.195261	0.00517138
67116	'Cuedc2'	mRNA	-0.195669	6.57511e-05
19823	'Rnf7'	mRNA	-0.195685	0.00258376
77040	'Atg16l1'	mRNA	-0.195725	0.0136429
70750	'Kdsr'	mRNA	-0.195845	0.0242441
22343	'Lin7c'	mRNA	-0.195874	0.000307702
232286	'Tmf1'	mRNA	-0.195954	0.000225997
108857	'Ankhd1'	mRNA	-0.196106	4.49653e-05
77721	'Mrps5'	mRNA	-0.196128	0.000549029
66810	'Rbm22'	mRNA	-0.196136	0.00121645
102423	'Hinfp'	mRNA	-0.196199	0.0300726
109113	'Uhrf2'	mRNA	-0.196325	3.64524e-06
30050	'Fbxw2'	mRNA	-0.196446	0.000653228
230594	'Tut4'	mRNA	-0.196808	0.000159303
106504	'Stk38'	mRNA	-0.196925	2.91815e-05
74237	'Tubgcp2'	mRNA	-0.197077	0.00601593
72124	'Seh1l'	mRNA	-0.197088	0.000744421
235036	'Ppan'	mRNA	-0.197174	0.000116752
432486	'Gnptab'	mRNA	-0.197189	5.58713e-05
68981	'Snrpa1'	mRNA	-0.197311	4.59346e-05
56697	'Akap10'	mRNA	-0.197399	0.00448202
103583	'Fbxw11'	mRNA	-0.197477	5.46164e-05
211499	'Tmem87a'	mRNA	-0.197818	0.00382683
666173	'Vps13b'	mRNA	-0.197877	0.00177398
18676	'Phf2'	mRNA	-0.198183	2.511e-06
277463	'Gpr107'	mRNA	-0.19824	0.00356431
192292	'Nrbp1'	mRNA	-0.198602	1.51877e-05
108121	'U2af1'	mRNA	-0.198619	4.74939e-05
229512	'Smg5'	mRNA	-0.19866	9.52136e-09
78308	'Gpr108'	mRNA	-0.198719	0.00556606
382793	'Mtx3'	mRNA	-0.199039	0.0311578
268449	'Rpl23a'	mRNA	-0.199093	2.00465e-15
99375	'Cul4a'	mRNA	-0.199251	7.3823e-08
67045	'Riok2'	mRNA	-0.199408	0.00307204
229663	'Csde1'	mRNA	-0.199567	3.61132e-10
76857	'Spopl'	mRNA	-0.199944	0.00233847
18015	'Nf1'	mRNA	-0.20003	0.00130924
75687	'Ripor1'	mRNA	-0.200299	1.08005e-05
225283	'Rprd1a'	mRNA	-0.200813	0.00613307
20832	'Ssr4'	mRNA	-0.200957	0.00236457
68730	'Dus1l'	mRNA	-0.200977	8.70086e-05
225339	'Ammecr1l'	mRNA	-0.201018	0.00615723
227699	'Nup188'	mRNA	-0.201035	1.80256e-09
224650	'Anks1'	mRNA	-0.201095	0.00655765
13001	'Csnk2b'	mRNA	-0.201277	3.26757e-06
20677	'Sox4'	mRNA	-0.20154	7.54026e-11
12042	'Bcl10'	mRNA	-0.201894	0.021584
71772	'Plbd2'	mRNA	-0.201969	1.75543e-07
67838	'Dnajb11'	mRNA	-0.202033	0.000462866
229603	'Otud7b'	mRNA	-0.202187	0.000123156
84092	'Usp8'	mRNA	-0.202244	2.71973e-06
56213	'Htra1'	mRNA	-0.20231	0.000620723
20779	'Src'	mRNA	-0.202482	0.00136382
12793	'Cnih1'	mRNA	-0.202502	8.26583e-06
11308	'Abi1'	mRNA	-0.202938	1.52277e-05
233410	'Zfp592'	mRNA	-0.203057	0.000169824
217337	'Srp68'	mRNA	-0.203308	1.21676e-07
231874	'Ccz1'	mRNA	-0.203548	1.75597e-06
230848	'Zbtb40'	mRNA	-0.203569	0.036318
216767	'Mrpl22'	mRNA	-0.203579	0.0254514
16599	'Klf3'	mRNA	-0.204056	0.000243449
56392	'Shoc2'	mRNA	-0.204539	1.69473e-05
72323	'Asb6'	mRNA	-0.204564	0.0214374
54194	'Akap8l'	mRNA	-0.204634	0.00332192
78428	'Pym1'	mRNA	-0.204917	0.0184808
192119	'Dicer1'	mRNA	-0.205073	0.000828518
231051	'Kmt2c'	mRNA	-0.205081	0.00532125
12454	'Ccnk'	mRNA	-0.205413	0.001207
223664	'Lrrc14'	mRNA	-0.205484	0.0181246
19347	'Dennd5a'	mRNA	-0.205544	4.84822e-07
14020	'Evi5'	mRNA	-0.205589	0.000175281
23885	'Gmcl1'	mRNA	-0.205659	0.00266156
93790	'Nipa2'	mRNA	-0.205746	0.0069627
69737	'Ttl'	mRNA	-0.205759	0.00782598
78697	'Pus7'	mRNA	-0.206099	5.3796e-05
67053	'Rpp14'	mRNA	-0.206113	0.0456727
13017	'Ctbp2'	mRNA	-0.206824	0.00516372
20842	'Stag1'	mRNA	-0.206914	2.44756e-06
19157	'Cyth1'	mRNA	-0.207366	0.0204596
94044	'Bcl2l13'	mRNA	-0.207507	9.64163e-07
27207	'Rps11'	mRNA	-0.207556	1.38618e-13
229503	'Rrnad1'	mRNA	-0.207947	0.0418179
270669	'Mbtps2'	mRNA	-0.208128	8.47815e-05
329260	'Dennd1b'	mRNA	-0.208225	0.0316588
69713	'Pin4'	mRNA	-0.208225	0.0416185
229675	'Rsbn1'	mRNA	-0.208569	0.0142821
51897	'Atg13'	mRNA	-0.208951	0.00346717
16795	'Large1'	mRNA	-0.209079	0.00164449
50907	'Preb'	mRNA	-0.209205	1.62422e-06
232440	'H2aj'	mRNA	-0.209313	0.000484998
73744	'Man2c1'	mRNA	-0.209521	0.000205024
12018	'Bak1'	mRNA	-0.209578	8.25626e-05
14225	'Fkbp1a'	mRNA	-0.209709	8.26654e-10
53323	'Ube2k'	mRNA	-0.210185	1.23636e-07
207615	'Wdr37'	mRNA	-0.210194	0.0373104
227715	'Exosc2'	mRNA	-0.210271	0.000310205
53609	'Clasrp'	mRNA	-0.210622	0.00578201
56457	'Clptm1'	mRNA	-0.210651	5.18145e-06
140858	'Wdr5'	mRNA	-0.210747	7.45472e-05
77573	'Vps33a'	mRNA	-0.210883	3.43815e-07
66223	'Mrpl35'	mRNA	-0.210957	0.0055678
216964	'Trp53i13'	mRNA	-0.211029	0.0481553
230654	'Lrrc41'	mRNA	-0.21117	2.29053e-05
17975	'Ncl'	mRNA	-0.211325	9.96377e-16
11432	'Acp2'	mRNA	-0.211414	0.00102618
16477	'Junb'	mRNA	-0.211714	6.95083e-08
223918	'Spryd3'	mRNA	-0.211998	0.00592591
66713	'Actr2'	mRNA	-0.212038	5.86749e-07
245886	'Ankrd27'	mRNA	-0.212189	0.000134699
14688	'Gnb1'	mRNA	-0.2122	7.3896e-06
70123	'Nbdy'	mRNA	-0.212457	0.0292022
15364	'Hmga2'	mRNA	-0.212572	1.15216e-05
116848	'Baz2a'	mRNA	-0.212821	2.55093e-07
223828	'Pphln1'	mRNA	-0.212924	0.000540858
74148	'Cluh'	mRNA	-0.21306	7.801e-10
170731	'Mfn2'	mRNA	-0.213474	6.6596e-06
67826	'Snap47'	mRNA	-0.213903	0.00167634
108155	'Ogt'	mRNA	-0.214053	5.62072e-09
27406	'Abcf3'	mRNA	-0.214232	0.000763139
20516	'Slc20a2'	mRNA	-0.214467	0.000167712
68970	'Dcaf12'	mRNA	-0.214678	0.000269843
56444	'Actr10'	mRNA	-0.215214	0.000529717
13824	'Epb41l4a'	mRNA	-0.215252	0.00136813
236790	'Ints6l'	mRNA	-0.215424	0.00357601
56032	'Nprl2'	mRNA	-0.215426	0.0326733
109284	'R3hdm4'	mRNA	-0.215572	0.000237232
27784	'Commd8'	mRNA	-0.215616	0.000207586
11776	'Ap3d1'	mRNA	-0.215742	3.25875e-08
227746	'Rabepk'	mRNA	-0.215876	0.00510616
52440	'Tax1bp1'	mRNA	-0.216218	1.31564e-09
22346	'Vhl'	mRNA	-0.216241	0.00296543
71927	'Itfg1'	mRNA	-0.216311	1.22672e-05
67197	'Zcrb1'	mRNA	-0.21642	0.00252402
217218	'Atxn7l3'	mRNA	-0.216684	1.53701e-05
57837	'Eral1'	mRNA	-0.216725	0.00746601
75624	'Metap1'	mRNA	-0.216886	0.000231687
70316	'Ndufab1'	mRNA	-0.217064	0.00384773
227800	'Rabgap1'	mRNA	-0.217146	8.64799e-06
16150	'Ikbkb'	mRNA	-0.217254	1.57047e-05
234373	'Sugp2'	mRNA	-0.217338	0.000501656
52551	'Sgta'	mRNA	-0.217413	1.9635e-08
67267	'Uqcc2'	mRNA	-0.217585	0.0189647
19324	'Rab1a'	mRNA	-0.21787	1.36766e-06
225896	'Ubxn1'	mRNA	-0.217896	3.30315e-07
319945	'Flad1'	mRNA	-0.21799	0.0437071
233115	'Dpy19l3'	mRNA	-0.218267	0.00349005
27410	'Abca3'	mRNA	-0.218365	7.38855e-05
108652	'Slc35b3'	mRNA	-0.218414	0.0223687
67936	'Wdr55'	mRNA	-0.218509	0.0145569
20589	'Ighmbp2'	mRNA	-0.218598	0.00949179
100503670	'Rpl5'	mRNA	-0.21869	1.4205e-20
17151	'Ccndbp1'	mRNA	-0.219126	0.0139566
226122	'Ubtd1'	mRNA	-0.219179	0.0428561
71330	'Rcbtb1'	mRNA	-0.219381	0.000618189
52477	'Angel2'	mRNA	-0.219685	3.33849e-05
28084	'Vps25'	mRNA	-0.219906	7.46545e-06
109075	'Exosc4'	mRNA	-0.219926	0.00331843
15951	'Ifi204'	mRNA	-0.220109	0.00823884
69527	'Mrps9'	mRNA	-0.220122	0.000147072
98396	'Slc41a1'	mRNA	-0.220194	0.000687942
212547	'Nepro'	mRNA	-0.220249	0.00302762
66411	'Tbcb'	mRNA	-0.220271	0.0186593
58800	'Trpm7'	mRNA	-0.220532	3.41039e-08
66573	'Dzip1'	mRNA	-0.220594	0.000825847
68292	'Stt3b'	mRNA	-0.220714	1.72835e-09
228368	'Slc35c1'	mRNA	-0.220726	0.01016
94067	'Mrpl43'	mRNA	-0.220848	0.00150508
116891	'Derl2'	mRNA	-0.221099	0.000562664
192196	'Luc7l2'	mRNA	-0.221239	5.37325e-12
68758	'Abhd11'	mRNA	-0.221287	0.00383033
66827	'Ttc1'	mRNA	-0.221416	0.000308975
16922	'Phyh'	mRNA	-0.221642	0.0203518
58230	'Rnf8'	mRNA	-0.221776	0.0166628
16558	'Kif16b'	mRNA	-0.221781	0.00390839
101118	'Tmem168'	mRNA	-0.221932	0.0181
56550	'Ube2d2a'	mRNA	-0.222283	1.73313e-06
56351	'Ptges3'	mRNA	-0.222482	1.03228e-11
66191	'Ier3ip1'	mRNA	-0.22257	0.0447128
14567	'Gdi1'	mRNA	-0.222765	5.59668e-10
67914	'Coq9'	mRNA	-0.222933	0.000450727
230125	'Slc25a51'	mRNA	-0.223164	5.18193e-05
118451	'Mrps2'	mRNA	-0.223219	8.89674e-07
218214	'Kdm1b'	mRNA	-0.223275	0.00183232
71997	'Smg9'	mRNA	-0.22329	0.0334623
105239	'Rnf44'	mRNA	-0.22329	1.80888e-10
66445	'Cyc1'	mRNA	-0.223376	4.51983e-05
70020	'Ino80b'	mRNA	-0.22341	0.0195397
219094	'Khnyn'	mRNA	-0.223459	1.57906e-05
97387	'Strn4'	mRNA	-0.223743	1.03317e-06
381269	'Mreg'	mRNA	-0.223747	0.00378345
54711	'Plagl2'	mRNA	-0.223774	0.00263644
216869	'Arrb2'	mRNA	-0.223856	0.000608691
320717	'Pptc7'	mRNA	-0.223869	6.75578e-05
76295	'Atp11b'	mRNA	-0.223925	3.71463e-05
381062	'Ermard'	mRNA	-0.223929	0.0399385
67878	'Tmem33'	mRNA	-0.224074	2.14724e-06
13358	'Slc25a1'	mRNA	-0.22413	0.000829597
666468	'Atg4a'	mRNA	-0.224228	0.0247089
230393	'Focad'	mRNA	-0.224682	5.71224e-05
72056	'1810055G02Rik'	mRNA	-0.224878	0.000682338
269999	'Orai3'	mRNA	-0.225073	0.00683828
104015	'Synj1'	mRNA	-0.225229	0.00232622
20115	'Rps7'	mRNA	-0.225411	9.74945e-11
56205	'Ensa'	mRNA	-0.225587	1.46516e-05
232679	'Zc3hc1'	mRNA	-0.225787	0.000614766
19652	'Rbm3'	mRNA	-0.226038	0.00121092
231841	'Brat1'	mRNA	-0.226276	0.000476765
317717	'Sec22a'	mRNA	-0.226386	0.0383671
19181	'Psmc2'	mRNA	-0.226689	2.90798e-08
22404	'Wiz'	mRNA	-0.226752	1.22052e-12
244548	'Elmod2'	mRNA	-0.226988	0.0198249
268291	'Rnf217'	mRNA	-0.227087	0.00972982
57743	'Sec61a2'	mRNA	-0.227117	1.06467e-06
80795	'Selenok'	mRNA	-0.227307	0.000190228
641340	'Nrbf2'	mRNA	-0.227375	0.0146353
75398	'Mrpl32'	mRNA	-0.227574	0.00107005
21976	'Top3b'	mRNA	-0.227626	0.000114917
55934	'Rp9'	mRNA	-0.22776	0.000854473
15510	'Hspd1'	mRNA	-0.227767	1.78896e-18
66680	'Oser1'	mRNA	-0.228033	0.000362222
72667	'Zfp444'	mRNA	-0.228152	0.0133036
73288	'Vps50'	mRNA	-0.228223	1.01406e-05
13476	'Reep5'	mRNA	-0.228276	3.91484e-05
74011	'Slc25a27'	mRNA	-0.228399	0.0041592
76568	'Ift46'	mRNA	-0.228472	3.59956e-05
235339	'Dlat'	mRNA	-0.228523	5.45239e-06
22323	'Vasp'	mRNA	-0.228933	0.00164856
76411	'Ift43'	mRNA	-0.228999	0.0498423
12005	'Axin1'	mRNA	-0.229227	3.94017e-06
13430	'Dnm2'	mRNA	-0.229346	4.92599e-08
56040	'Rplp1'	mRNA	-0.229415	1.19697e-15
72265	'Tram1'	mRNA	-0.229932	2.33629e-05
102247	'Gpat4'	mRNA	-0.229979	5.90349e-08
217039	'Ggnbp2'	mRNA	-0.230185	5.22289e-05
50785	'Hs6st1'	mRNA	-0.230421	0.00291352
66357	'Ostc'	mRNA	-0.230478	3.13082e-05
55949	'Eef1b2'	mRNA	-0.230535	2.18309e-16
11564	'Adsl'	mRNA	-0.230564	9.90508e-05
107823	'Nsd2'	mRNA	-0.230574	9.74945e-11
24083	'Natd1'	mRNA	-0.230776	0.000714723
20182	'Rxrb'	mRNA	-0.230794	6.64149e-05
223770	'Brd1'	mRNA	-0.230915	4.60264e-05
105244208	'Rps6-ps4'	mRNA	-0.23097	2.04364e-17
16649	'Kpna4'	mRNA	-0.231345	2.39288e-07
22720	'Zfp62'	mRNA	-0.231348	0.000309413
67533	'Ppfibp1'	mRNA	-0.231471	7.24089e-12
56491	'Vapb'	mRNA	-0.23161	8.09875e-05
21341	'Taf1c'	mRNA	-0.231835	0.00580791
102462	'Imp3'	mRNA	-0.231998	0.00250013
22278	'Usf1'	mRNA	-0.232096	0.00028796
54383	'Phc2'	mRNA	-0.232105	2.34442e-06
26987	'Eif4e2'	mRNA	-0.232198	1.44913e-05
223455	'Marchf6'	mRNA	-0.23223	5.09145e-06
53598	'Dctn3'	mRNA	-0.232234	0.000838554
108098	'Med21'	mRNA	-0.232351	0.00705029
235567	'Dnajc13'	mRNA	-0.232377	2.0977e-09
69155	'1810030O07Rik'	mRNA	-0.232508	0.000631561
230027	'Coq3'	mRNA	-0.232556	0.017824
94091	'Trim11'	mRNA	-0.232708	0.00659627
19822	'Rnf4'	mRNA	-0.232734	2.55439e-12
209773	'Dennd2a'	mRNA	-0.232874	1.42835e-06
19355	'Rad1'	mRNA	-0.232912	0.0234128
74104	'Abcb6'	mRNA	-0.233331	0.0227678
15353	'Hmg20b'	mRNA	-0.23355	8.51466e-06
14268	'Fn1'	mRNA	-0.233664	2.04538e-18
77951	'Cyp20a1'	mRNA	-0.233895	0.00137598
56406	'Ncoa6'	mRNA	-0.23393	7.85442e-08
66358	'Adprm'	mRNA	-0.234333	0.0411086
67891	'Rpl4'	mRNA	-0.234445	5.41479e-22
70354	'Secisbp2l'	mRNA	-0.234745	2.68788e-05
68916	'Cdkal1'	mRNA	-0.234768	0.000263239
18786	'Plaa'	mRNA	-0.23508	3.05045e-08
16978	'Lrrfip1'	mRNA	-0.235124	8.9664e-05
59041	'Stk25'	mRNA	-0.23525	5.58923e-05
66432	'Slc7a6os'	mRNA	-0.235509	0.000339543
70465	'Wdr77'	mRNA	-0.23575	3.66186e-07
67433	'Ccdc127'	mRNA	-0.236052	9.06412e-05
70044	'Tut1'	mRNA	-0.236369	0.000205038
13666	'Eif2ak3'	mRNA	-0.236427	0.00218067
474156	'Zbtb9'	mRNA	-0.236512	0.0377518
329002	'Zfp236'	mRNA	-0.236528	0.00530152
72194	'Fbxl20'	mRNA	-0.23665	1.52093e-05
226591	'Tiprl'	mRNA	-0.236886	0.000616017
14701	'Gng12'	mRNA	-0.237065	6.36466e-07
72137	'Wdsub1'	mRNA	-0.237444	0.00243745
12505	'Cd44'	mRNA	-0.237584	9.25547e-10
26894	'Cops7a'	mRNA	-0.2379	1.77309e-08
72831	'Dhx30'	mRNA	-0.238387	4.73247e-07
209586	'Nudcd3'	mRNA	-0.238804	6.69471e-06
271377	'Zbtb11'	mRNA	-0.239013	0.00377291
19185	'Psmd4'	mRNA	-0.239017	3.11119e-10
17237	'Mgrn1'	mRNA	-0.239474	6.10691e-05
98685	'Trmt1l'	mRNA	-0.239813	0.000364446
18807	'Pld3'	mRNA	-0.239983	9.37455e-05
56395	'Tmem115'	mRNA	-0.240261	0.00136067
72515	'Wdr43'	mRNA	-0.240282	1.25214e-09
23873	'Faim'	mRNA	-0.240297	0.00769006
103266	'Tmem263'	mRNA	-0.240364	0.000882949
244666	'Sprtn'	mRNA	-0.240444	0.00258796
76938	'Rbm17'	mRNA	-0.240482	1.20786e-12
108888	'Atad3a'	mRNA	-0.240959	0.00414296
50529	'Mrps7'	mRNA	-0.241074	2.9412e-05
21787	'Tfg'	mRNA	-0.241351	4.14798e-08
74112	'Usp16'	mRNA	-0.24138	2.85576e-05
12048	'Bcl2l1'	mRNA	-0.241839	0.00126328
11793	'Atg5'	mRNA	-0.242136	0.000348465
67563	'Ciao3'	mRNA	-0.242422	0.00964442
57295	'Icmt'	mRNA	-0.242447	3.41414e-05
22051	'Trip6'	mRNA	-0.242503	7.73974e-09
99889	'Arfip1'	mRNA	-0.242565	0.000614113
214469	'Fam168b'	mRNA	-0.242568	1.46576e-09
66414	'Ndufa12'	mRNA	-0.24265	4.98674e-07
98404	'AI597479'	mRNA	-0.242855	0.000746959
69051	'Pycr2'	mRNA	-0.242911	0.000303417
102122	'Psme3ip1'	mRNA	-0.242931	3.81548e-05
66087	'Emc3'	mRNA	-0.243307	4.01742e-08
69556	'Bod1'	mRNA	-0.243417	0.000367065
20536	'Slc4a3'	mRNA	-0.243422	0.0411269
13560	'E4f1'	mRNA	-0.243788	0.00658522
27357	'Gyg'	mRNA	-0.243957	0.000934708
268930	'Pkmyt1'	mRNA	-0.244129	0.00461754
72503	'2610507B11Rik'	mRNA	-0.244166	1.61245e-14
67976	'Trabd'	mRNA	-0.24421	0.000115261
22678	'Zfp2'	mRNA	-0.244323	0.0321159
66626	'Cdip1'	mRNA	-0.244601	0.00826413
320150	'Zdhhc17'	mRNA	-0.24461	0.00281403
93836	'Rnf111'	mRNA	-0.245091	2.06107e-05
67804	'Snx2'	mRNA	-0.245261	2.51913e-05
21339	'Taf1a'	mRNA	-0.245368	0.0377633
243272	'Sbno1'	mRNA	-0.245378	8.35892e-11
230935	'Dnajc11'	mRNA	-0.245411	0.000304738
56390	'Znrd2'	mRNA	-0.245515	0.0040413
67857	'Ppp6c'	mRNA	-0.245519	0.000150044
12406	'Serpinh1'	mRNA	-0.245568	1.65341e-12
238799	'Tnpo1'	mRNA	-0.24594	1.8417e-12
66989	'Kctd20'	mRNA	-0.246157	9.72939e-06
50793	'Orc3'	mRNA	-0.246165	2.06852e-05
227707	'BC005624'	mRNA	-0.246337	0.000144831
207565	'Camkk2'	mRNA	-0.246415	5.86837e-05
226844	'Flvcr1'	mRNA	-0.246505	0.00250013
14051	'Eya4'	mRNA	-0.246597	3.29244e-11
23942	'Mta2'	mRNA	-0.246607	4.85026e-12
20662	'Sos1'	mRNA	-0.246691	2.44166e-05
19946	'Rpl30'	mRNA	-0.246706	1.03908e-11
193116	'Slu7'	mRNA	-0.246903	3.30977e-05
22642	'Zbtb17'	mRNA	-0.247025	0.000129587
67102	'D16Ertd472e'	mRNA	-0.247145	0.00270035
67604	'Get4'	mRNA	-0.247599	5.04728e-07
27045	'Nit1'	mRNA	-0.247667	0.0198852
77531	'Anks1b'	mRNA	-0.247721	0.0330702
69923	'Agk'	mRNA	-0.247982	0.000763892
109054	'Pfdn4'	mRNA	-0.248108	0.0315998
100273	'Osbpl9'	mRNA	-0.248293	6.25184e-11
76895	'Bicd2'	mRNA	-0.248738	2.40947e-12
69727	'Usp46'	mRNA	-0.248803	0.000440682
21427	'Vps72'	mRNA	-0.248961	5.38737e-06
14950	'H13'	mRNA	-0.249023	5.59125e-06
216825	'Usp22'	mRNA	-0.249817	5.86118e-13
208449	'Sgms1'	mRNA	-0.250002	0.0160292
12824	'Col2a1'	mRNA	-4.25032	6.15584e-21
67010	'Rbm7'	mRNA	-0.250352	1.06018e-05
72981	'Thap12'	mRNA	-0.250405	4.14341e-06
110821	'Pcca'	mRNA	-0.250424	0.0297507
78618	'Acap2'	mRNA	-0.250473	3.52912e-07
27998	'Exosc5'	mRNA	-0.250613	0.0158559
72357	'2210016L21Rik'	mRNA	-0.251072	7.09526e-05
223753	'Cerk'	mRNA	-0.251383	0.00963326
69957	'Cdc16'	mRNA	-0.251546	3.29614e-08
107035	'Fbxo38'	mRNA	-0.251562	1.80009e-05
74769	'Pik3cb'	mRNA	-0.251576	0.00234314
67138	'Herc6'	mRNA	-0.251778	0.0157452
70359	'Gtpbp3'	mRNA	-0.252003	0.000509684
30947	'Adat1'	mRNA	-0.252208	0.00289002
223669	'Zfp7'	mRNA	-0.252297	0.00818752
68083	'Pak1ip1'	mRNA	-0.252432	4.27369e-08
66406	'Sac3d1'	mRNA	-0.25275	0.0141243
97827	'Exd2'	mRNA	-0.252859	0.0276628
212627	'Prpsap2'	mRNA	-0.252883	2.8658e-06
20437	'Siah1a'	mRNA	-0.25296	0.00303225
269704	'Zfp664'	mRNA	-0.253084	1.11354e-09
23827	'Bpnt1'	mRNA	-0.253267	0.000207534
70567	'Fra10ac1'	mRNA	-0.253279	0.0151688
20933	'Med22'	mRNA	-0.2538	2.10667e-08
67398	'Srpr'	mRNA	-0.254065	3.71683e-10
74098	'Czib'	mRNA	-0.254313	0.0333526
109652	'Acy1'	mRNA	-0.254321	0.00856158
231042	'Nupl2'	mRNA	-0.254524	0.00376279
71838	'Phf7'	mRNA	-0.254537	0.0498546
73274	'Gpbp1'	mRNA	-0.254685	2.73018e-11
69906	'Slc25a32'	mRNA	-0.254892	0.00408365
72895	'Setd5'	mRNA	-0.255016	5.32487e-14
12847	'Copa'	mRNA	-0.255164	3.31088e-16
268294	'Zbtb24'	mRNA	-0.255224	0.0465206
16709	'Ktn1'	mRNA	-0.255269	2.18817e-13
72946	'Lrrc47'	mRNA	-0.255296	9.62687e-05
69668	'Ccdc115'	mRNA	-0.255631	0.0075852
214932	'Hdhd5'	mRNA	-0.255687	0.0157522
107173	'Gpr137'	mRNA	-0.255783	0.00253229
12317	'Calr'	mRNA	-0.256114	4.5613e-20
28126	'Nop16'	mRNA	-0.256209	9.77743e-07
98403	'Zfp451'	mRNA	-0.256234	6.89369e-07
27643	'Ubl4a'	mRNA	-0.256769	0.00136427
12055	'Bcl7c'	mRNA	-0.257199	0.00294015
71883	'Coq2'	mRNA	-0.257212	0.000689729
228998	'Arfgap1'	mRNA	-0.257227	0.000350145
230809	'Pdik1l'	mRNA	-0.257341	0.0254497
13033	'Ctsd'	mRNA	-0.257467	3.96567e-15
320595	'Phf8'	mRNA	-0.257472	8.07378e-05
66464	'Taf12'	mRNA	-0.257676	0.000408019
27050	'Rps3'	mRNA	-0.257863	8.6796e-16
66816	'Thap2'	mRNA	-0.25788	0.000504284
56541	'Habp4'	mRNA	-0.257885	3.1527e-06
28114	'Nsun2'	mRNA	-0.257952	9.82132e-14
20930	'Surf1'	mRNA	-0.258347	0.00183294
12915	'Atf6b'	mRNA	-0.258354	2.0198e-05
60455	'Pgap6'	mRNA	-0.258546	0.0118411
266781	'Snx17'	mRNA	-0.258683	5.37085e-08
69367	'Glrx2'	mRNA	-0.258904	0.0345751
68146	'Arl13b'	mRNA	-0.25901	0.000359357
102182	'Prmt9'	mRNA	-0.259271	0.0014061
22634	'Plagl1'	mRNA	-0.259371	0.000252431
240832	'Tor1aip2'	mRNA	-0.259531	2.46251e-10
67842	'Nop9'	mRNA	-0.259691	3.39351e-06
83493	'Sacm1l'	mRNA	-0.259701	2.26611e-06
15568	'Elavl1'	mRNA	-0.259821	2.57494e-08
107305	'Vps37c'	mRNA	-0.259826	6.59329e-05
69076	'Triap1'	mRNA	-0.259909	0.0335446
79233	'Zfp319'	mRNA	-0.260201	0.000305609
23924	'Katna1'	mRNA	-0.260244	3.81152e-05
74132	'Rnf6'	mRNA	-0.260295	3.84769e-12
56409	'Nudt3'	mRNA	-0.260354	9.82248e-07
208968	'Zfp280c'	mRNA	-0.260368	0.000142283
68778	'Gucd1'	mRNA	-0.260396	0.00181536
224088	'Atp13a3'	mRNA	-0.260472	6.73657e-08
319513	'Pced1a'	mRNA	-0.26055	0.000425371
225010	'Lclat1'	mRNA	-0.260703	3.82201e-05
98766	'Ubac1'	mRNA	-0.260731	2.59318e-05
192662	'Arhgdia'	mRNA	-0.260983	3.48878e-27
219249	'Tdrd3'	mRNA	-0.261051	0.00346717
66787	'Gskip'	mRNA	-0.261152	0.0195644
66256	'Ssr2'	mRNA	-0.261338	6.16204e-12
77116	'Mtmr2'	mRNA	-0.261849	2.77894e-09
67379	'Dedd2'	mRNA	-0.262006	0.0481291
27366	'Txnl4a'	mRNA	-0.262155	8.36678e-08
93871	'Brwd1'	mRNA	-0.262988	2.82469e-06
68379	'Ciz1'	mRNA	-0.263069	7.99076e-09
29809	'Rabgap1l'	mRNA	-0.263127	0.000839431
269473	'Lrig2'	mRNA	-0.263413	0.00950841
66201	'Vta1'	mRNA	-0.263712	0.000132669
233204	'Tbc1d17'	mRNA	-0.263975	0.000151139
67830	'Rer1'	mRNA	-0.264384	7.1881e-06
116733	'Vps4a'	mRNA	-0.264469	8.79468e-06
27426	'Nagpa'	mRNA	-0.264642	0.0372169
237615	'Ankrd52'	mRNA	-0.264685	3.99741e-10
66522	'Pgpep1'	mRNA	-0.264694	0.0096548
234959	'Med17'	mRNA	-0.264817	9.27595e-06
67049	'Pus3'	mRNA	-0.26487	0.00215766
109095	'Rbm15b'	mRNA	-0.264947	8.83504e-07
74006	'Dnm1l'	mRNA	-0.264978	3.23732e-11
67075	'Magt1'	mRNA	-0.265044	3.37539e-08
319651	'Usp37'	mRNA	-0.265099	3.82201e-05
116914	'Slc19a2'	mRNA	-0.265262	0.00283641
26390	'Mapkbp1'	mRNA	-0.265678	0.00308159
210146	'Irgq'	mRNA	-0.265774	0.00141208
107047	'Psmg2'	mRNA	-0.26617	0.00309265
67619	'Nob1'	mRNA	-0.266328	3.34994e-07
56376	'Pdlim5'	mRNA	-0.266426	0.0186996
327987	'Med13'	mRNA	-0.266593	1.90228e-08
16865	'Eif2d'	mRNA	-0.26678	9.23907e-06
269682	'Golga3'	mRNA	-0.266785	8.91964e-09
66671	'Ccnh'	mRNA	-0.266968	5.1832e-06
72351	'Ptar1'	mRNA	-0.267869	0.000105589
72322	'Xpo5'	mRNA	-0.267919	5.44681e-12
72083	'Mzt2'	mRNA	-0.267985	0.046826
71843	'R3hcc1'	mRNA	-0.268034	0.00701293
66911	'Nudt16l1'	mRNA	-0.268269	0.0145679
68512	'Tomm5'	mRNA	-0.268484	2.14054e-05
71779	'Marchf8'	mRNA	-0.268537	4.88547e-09
246694	'Hps5'	mRNA	-0.268678	1.39492e-05
70999	'Naa40'	mRNA	-0.268823	1.40309e-07
56428	'Mtch2'	mRNA	-0.268926	8.67386e-13
27993	'Imp4'	mRNA	-0.269122	2.38444e-06
234069	'Pcid2'	mRNA	-0.269188	1.11501e-05
230857	'Ece1'	mRNA	-0.269212	4.00458e-06
11990	'Atrn'	mRNA	-0.269235	5.81257e-05
68045	'Rtraf'	mRNA	-0.269352	2.10934e-12
234725	'Zfp612'	mRNA	-0.269505	0.00670064
72149	'Strada'	mRNA	-0.270564	6.99186e-05
20534	'Slc4a1ap'	mRNA	-0.270759	1.2468e-06
56280	'Mrpl37'	mRNA	-0.270871	9.95069e-06
235497	'Leo1'	mRNA	-0.271022	8.34282e-05
65967	'Eefsec'	mRNA	-0.271155	5.91502e-05
244713	'Zfp317'	mRNA	-0.271238	0.000633986
20103	'Rps5'	mRNA	-0.271278	4.61315e-18
73247	'Mrgbp'	mRNA	-0.271307	0.00340476
320633	'Zbtb26'	mRNA	-0.2715	0.00383719
101685	'Spty2d1'	mRNA	-0.271622	0.0016831
18286	'Odf2'	mRNA	-0.271689	2.83712e-10
71910	'Plpp5'	mRNA	-0.271732	0.0017847
50884	'Nckap1'	mRNA	-0.271934	8.64411e-18
67427	'Rps20'	mRNA	-0.272161	1.5699e-20
665155	'Srp54b'	mRNA	-0.27236	1.25622e-05
18000	'Septin2'	mRNA	-0.272523	9.09531e-12
21766	'Tex261'	mRNA	-0.27254	7.7312e-13
56360	'Acot9'	mRNA	-0.273369	1.43993e-06
227525	'Dclre1c'	mRNA	-0.273453	0.000153794
319748	'Zfp865'	mRNA	-0.273611	0.000229705
218441	'Zfyve16'	mRNA	-0.273991	5.40891e-05
320817	'Atad2b'	mRNA	-0.274037	0.00364459
232164	'Paip2b'	mRNA	-0.274508	2.18369e-07
170753	'Zfp704'	mRNA	-0.274687	0.00129792
76959	'Chmp5'	mRNA	-0.274771	3.00851e-05
104662	'Tsr1'	mRNA	-0.274945	9.9472e-11
70160	'Vps36'	mRNA	-0.275174	4.93865e-06
19365	'Rad52'	mRNA	-0.275307	0.00289491
69534	'Avpi1'	mRNA	-0.275329	4.87778e-05
100986	'Akap9'	mRNA	-0.275386	7.09797e-06
19303	'Pxn'	mRNA	-0.275642	6.1353e-12
68273	'Pomgnt1'	mRNA	-0.275663	3.36656e-07
208650	'Cblb'	mRNA	-0.275691	0.00907427
23917	'Impdh1'	mRNA	-0.275837	7.41002e-07
217265	'Abca5'	mRNA	-0.276109	0.000104095
218639	'Arl15'	mRNA	-0.276222	0.00556538
227210	'Ccnyl1'	mRNA	-0.276302	0.00169735
56529	'Sec11a'	mRNA	-0.276368	1.81084e-07
108954	'Ppp1r15b'	mRNA	-0.276428	3.40375e-07
232827	'Nlrp2'	mRNA	-0.276715	1.2627e-12
319594	'Hif1an'	mRNA	-0.27686	1.20346e-05
213027	'Evi5l'	mRNA	-0.277061	0.00112432
105689	'Mycbp2'	mRNA	-0.277146	0.035237
68796	'Tmem214'	mRNA	-0.277276	8.81121e-08
105675	'Ppif'	mRNA	-0.277829	0.00177934
106039	'Gga1'	mRNA	-0.278278	1.18786e-06
66181	'Nop10'	mRNA	-0.278449	2.81273e-07
68047	'Mpnd'	mRNA	-0.278519	3.07448e-05
68140	'Tigd2'	mRNA	-0.278623	0.0048843
14824	'Grn'	mRNA	-0.278704	2.30709e-22
64656	'Mrps23'	mRNA	-0.278787	3.41693e-05
56274	'Stk3'	mRNA	-0.278852	0.000266644
27054	'Sec23b'	mRNA	-0.278941	2.75637e-09
231570	'A830010M20Rik'	mRNA	-0.279102	0.00519039
13163	'Daxx'	mRNA	-0.279118	2.11288e-05
77832	'Tchp'	mRNA	-0.279288	0.000700049
19271	'Ptprj'	mRNA	-0.279372	0.0415374
14694	'Rack1'	mRNA	-0.279387	1.38914e-32
66170	'Chchd5'	mRNA	-0.279405	0.000758577
12497	'Entpd6'	mRNA	-0.279453	0.00524465
216156	'Wdr18'	mRNA	-0.279495	4.48118e-08
79263	'Trim39'	mRNA	-0.279531	0.000109736
56046	'Uqcc1'	mRNA	-0.279756	0.000424566
72958	'Zfp493'	mRNA	-0.279786	0.0477905
17025	'Alad'	mRNA	-0.280658	2.1507e-06
74370	'Rptor'	mRNA	-0.280663	2.69289e-09
66990	'Tmem134'	mRNA	-0.280686	9.02528e-06
19027	'Sypl'	mRNA	-0.280712	3.54392e-05
67269	'Agtpbp1'	mRNA	-0.280799	2.20362e-06
114715	'Spred1'	mRNA	-0.281126	0.000194653
67099	'Mettl21a'	mRNA	-0.281209	0.00413808
78294	'Rps27a'	mRNA	-0.281327	1.10539e-24
83962	'Btbd1'	mRNA	-0.2814	1.06384e-09
57784	'Bin3'	mRNA	-0.281427	0.00941235
224807	'Tmem63b'	mRNA	-0.281543	1.1416e-08
56700	'Glmp'	mRNA	-0.282003	1.40078e-12
75871	'Zfp821'	mRNA	-0.282076	0.00108921
14755	'Pigq'	mRNA	-0.2821	6.3664e-10
29869	'Ulk2'	mRNA	-0.282141	5.73145e-09
68501	'Nsmce2'	mRNA	-0.282238	0.000802367
232236	'Ccdc174'	mRNA	-0.282445	0.00147515
227541	'Camk1d'	mRNA	-0.282664	3.01092e-06
68927	'Ptcd2'	mRNA	-0.283415	2.88947e-05
52857	'Gramd1a'	mRNA	-0.283422	0.00302018
69104	'Marchf5'	mRNA	-0.283467	5.28536e-15
234857	'Spire2'	mRNA	-0.283708	0.0208823
66505	'Zmynd11'	mRNA	-0.283816	9.52857e-12
224647	'Ilrun'	mRNA	-0.284275	2.83022e-12
23996	'Psmc4'	mRNA	-0.284284	2.44325e-08
234086	'Erich1'	mRNA	-0.284416	0.00374317
107951	'Cdk9'	mRNA	-0.284455	4.74272e-08
14236	'Foxn2'	mRNA	-0.284662	0.00132536
18607	'Pdpk1'	mRNA	-0.284875	1.00722e-07
68035	'Rbm42'	mRNA	-0.285016	5.51481e-05
13690	'Eif4g2'	mRNA	-0.285935	1.12371e-28
67771	'Arpc5'	mRNA	-0.285984	8.76567e-10
67490	'Ufl1'	mRNA	-0.286086	0.000208981
208194	'Exog'	mRNA	-0.286215	0.0018679
217344	'Rhbdf2'	mRNA	-0.286441	0.00117729
70248	'Dazap1'	mRNA	-0.28714	8.06784e-17
76863	'Dcun1d5'	mRNA	-0.287389	6.23526e-09
11430	'Acox1'	mRNA	-0.287608	1.24735e-11
66475	'Rps23'	mRNA	-0.287665	2.13666e-31
11789	'Apc'	mRNA	-0.287879	4.93366e-10
226778	'Mark1'	mRNA	-0.287968	0.000364148
225182	'Rbbp8'	mRNA	-0.28797	0.00049598
66874	'Ncbp3'	mRNA	-0.288064	8.07983e-07
269470	'Wdr3'	mRNA	-0.288104	2.67531e-07
52666	'Arhgef25'	mRNA	-0.28835	1.80202e-08
56463	'Snd1'	mRNA	-0.288644	3.34088e-14
65107	'Lrp10'	mRNA	-0.288645	2.76009e-09
232157	'Mob1a'	mRNA	-0.28866	3.35214e-13
225055	'Fbxo11'	mRNA	-0.288811	8.04948e-09
66105	'Ube2d3'	mRNA	-0.289031	2.25148e-20
54338	'Slc23a2'	mRNA	-0.289316	1.96109e-07
140486	'Igf2bp1'	mRNA	-0.289462	6.13644e-07
232533	'Stk38l'	mRNA	-0.289466	0.00994146
109331	'Rnf20'	mRNA	-0.289512	5.62538e-09
56086	'Set'	mRNA	-0.289626	4.84333e-22
110749	'Chaf1b'	mRNA	-0.289734	1.957e-06
110379	'Sec13'	mRNA	-0.289877	1.02558e-08
27395	'Mrpl15'	mRNA	-0.290074	3.66121e-08
20399	'Sh2b1'	mRNA	-0.290244	1.01947e-06
107260	'Otub1'	mRNA	-0.290294	1.3277e-10
67213	'Cmtm6'	mRNA	-0.290427	0.00129456
20042	'Rps12'	mRNA	-0.290503	1.9629e-22
66840	'Wdr45b'	mRNA	-0.290604	7.58065e-11
30057	'Timm8b'	mRNA	-0.290682	1.927e-05
226154	'Lzts2'	mRNA	-0.291313	2.74165e-15
17261	'Mef2d'	mRNA	-0.291336	4.23131e-10
17128	'Smad4'	mRNA	-0.291367	5.25287e-09
216131	'Trappc10'	mRNA	-0.291418	1.88088e-10
208638	'Slc25a38'	mRNA	-0.291682	0.00689855
69577	'Fastkd3'	mRNA	-0.291975	0.000980367
24015	'Abce1'	mRNA	-0.292468	1.21201e-22
15519	'Hsp90aa1'	mRNA	-0.292475	2.13257e-32
103836	'Zfp692'	mRNA	-0.292571	0.00786578
14677	'Gnai1'	mRNA	-0.292718	0.00301762
15278	'Tfb2m'	mRNA	-0.292775	2.881e-05
73046	'Glrx5'	mRNA	-0.292838	0.000309541
223642	'Zc3h3'	mRNA	-0.292872	0.000164453
230598	'Nrd1'	mRNA	-0.292873	1.16542e-19
56417	'Adar'	mRNA	-0.292883	9.30846e-10
320705	'Bend6'	mRNA	-0.292991	0.000475003
19018	'Scand1'	mRNA	-0.293012	2.88455e-06
99512	'Wdr47'	mRNA	-0.29311	0.00806362
14670	'Gnl1'	mRNA	-0.293174	1.00388e-08
231600	'Chfr'	mRNA	-0.293223	1.29597e-07
24135	'Zfp68'	mRNA	-0.293297	4.85747e-10
66416	'Ndufa7'	mRNA	-0.293696	4.85525e-06
207214	'Larp4'	mRNA	-0.293766	4.03041e-11
241490	'Rbm45'	mRNA	-0.294355	9.89444e-05
68558	'Ankra2'	mRNA	-0.294379	5.56385e-05
56030	'Tmem131'	mRNA	-0.294862	2.26747e-15
72102	'Dusp11'	mRNA	-0.294943	4.01277e-14
353242	'Mrpl21'	mRNA	-0.295034	8.02256e-05
71971	'Zswim1'	mRNA	-0.295512	0.00337696
99167	'Ssx2ip'	mRNA	-0.295607	5.30074e-05
73728	'Psd'	mRNA	-0.296328	0.00688671
66044	'Dtd1'	mRNA	-0.296333	0.010764
75553	'Zc3h14'	mRNA	-0.296573	1.68864e-16
18715	'Pim2'	mRNA	-0.296579	0.00356538
74106	'Dcaf6'	mRNA	-0.296865	9.17194e-05
66724	'Tab3'	mRNA	-0.297208	0.000129443
224139	'Golgb1'	mRNA	-0.297944	4.46719e-11
77110	'Gpbp1l1'	mRNA	-0.297958	6.74387e-09
19935	'Mrpl23'	mRNA	-0.298463	0.00666038
68196	'Hsbp1'	mRNA	-0.29854	9.39944e-09
214489	'BC003965'	mRNA	-0.29871	0.00946069
22608	'Ybx1'	mRNA	-0.299026	4.59826e-07
52708	'Zfp410'	mRNA	-0.29914	5.99019e-05
16949	'Loxl1'	mRNA	-0.299186	0.0214423
103963	'Rpn1'	mRNA	-0.299403	6.73743e-22
103694	'Tmed4'	mRNA	-0.299761	1.24674e-08
67057	'Yaf2'	mRNA	-0.299901	1.85764e-05
66096	'Lamtor4'	mRNA	-0.300384	0.00625394
26426	'Nubp2'	mRNA	-0.300842	0.000392364
13619	'Phc1'	mRNA	-0.30089	4.29125e-10
99334	'Zscan29'	mRNA	-0.301072	0.000752026
224656	'Zfp523'	mRNA	-0.301126	4.14771e-06
19248	'Ptpn12'	mRNA	-0.301313	1.25616e-09
269061	'Cpsf7'	mRNA	-0.301397	6.17754e-14
217715	'Eif2b2'	mRNA	-0.301426	0.000121211
66374	'2310011J03Rik'	mRNA	-0.30153	1.66074e-05
72325	'Vps9d1'	mRNA	-0.302143	4.71695e-05
50493	'Txnrd1'	mRNA	-0.3023	1.74168e-23
13542	'Dvl1'	mRNA	-0.302326	0.000138487
212531	'Sh3bgrl2'	mRNA	-0.302696	0.0104541
69256	'Zfp397'	mRNA	-0.30272	2.95947e-06
74245	'Ctbs'	mRNA	-0.302841	0.00725939
71116	'Stx18'	mRNA	-0.302874	0.00030919
110524	'Dgkq'	mRNA	-0.302925	5.45106e-05
117146	'Ube3b'	mRNA	-0.302939	8.76377e-20
56282	'Mrpl12'	mRNA	-0.303046	1.02223e-11
68572	'Mrpl58'	mRNA	-0.303052	1.61712e-05
66634	'Mcm8'	mRNA	-0.303058	0.00227225
19720	'Trim27'	mRNA	-0.303255	5.56096e-09
64934	'Pes1'	mRNA	-0.303257	9.30934e-15
239796	'Mb21d2'	mRNA	-0.303268	0.0212291
66942	'Ddx18'	mRNA	-0.30331	5.01598e-12
68969	'Eif1b'	mRNA	-0.303495	0.000122461
13350	'Dgat1'	mRNA	-0.303525	0.00665084
22704	'Zfp46'	mRNA	-0.303561	0.00596721
26431	'Git2'	mRNA	-0.303748	1.19859e-13
212632	'Iffo2'	mRNA	-0.303789	3.24241e-06
67180	'Yipf5'	mRNA	-0.303933	2.80131e-05
213012	'Abhd10'	mRNA	-0.30406	0.0069028
666311	'Zscan25'	mRNA	-0.304312	0.000290266
67187	'Zmynd19'	mRNA	-0.304576	1.30888e-07
24067	'Srp54a'	mRNA	-0.304585	2.72185e-05
15461	'Hras'	mRNA	-0.304777	0.00131106
319934	'Sbf2'	mRNA	-0.305042	4.61026e-08
192192	'Shkbp1'	mRNA	-0.305419	0.00445466
26430	'Parg'	mRNA	-0.305627	1.09584e-07
18483	'Palm'	mRNA	-0.30569	4.73463e-11
67031	'Upf3a'	mRNA	-0.305815	2.62313e-06
22785	'Slc30a4'	mRNA	-0.305889	1.23305e-08
12576	'Cdkn1b'	mRNA	-0.306026	1.20462e-09
22628	'Ywhag'	mRNA	-0.306689	1.24497e-26
69179	'Stimate'	mRNA	-0.306747	0.000359891
69546	'Mapk1ip1'	mRNA	-0.307202	0.0259812
67023	'Use1'	mRNA	-0.307259	0.0036794
70796	'Zdhhc1'	mRNA	-0.3073	0.000102776
621976	'Tmem170b'	mRNA	-0.307386	5.71344e-05
17160	'Man2b2'	mRNA	-0.307464	9.17117e-10
73225	'Fam118a'	mRNA	-0.307471	0.00445571
67486	'Polr3g'	mRNA	-0.307574	0.000729679
69440	'Dennd6b'	mRNA	-0.307603	0.0128192
67205	'Utp11'	mRNA	-0.307822	5.59993e-07
29871	'Scmh1'	mRNA	-0.308039	2.16965e-09
12017	'Bag1'	mRNA	-0.308318	3.12837e-08
72117	'Naa50'	mRNA	-0.308369	2.03584e-13
19087	'Prkar2a'	mRNA	-0.308519	2.55187e-12
20184	'Uimc1'	mRNA	-0.308758	1.49748e-09
52123	'Agpat5'	mRNA	-0.308926	0.000106241
244871	'Zc3h12c'	mRNA	-0.308968	0.00449587
226551	'Suco'	mRNA	-0.309703	1.57021e-05
66658	'Ccdc51'	mRNA	-0.309819	0.0427138
13383	'Dlg1'	mRNA	-0.30988	5.78882e-11
208092	'Chmp6'	mRNA	-0.309961	2.16584e-05
59014	'Rrs1'	mRNA	-0.309979	7.39027e-08
110417	'Pigh'	mRNA	-0.31026	0.0124599
11820	'App'	mRNA	-0.310546	1.00053e-10
56703	'Pigo'	mRNA	-0.310871	0.0012163
56085	'Ubqln1'	mRNA	-0.310874	5.07363e-26
230767	'Iqcc'	mRNA	-0.310945	0.018842
11363	'Acadl'	mRNA	-0.311045	8.2802e-09
53902	'Rcan3'	mRNA	-0.311211	0.000258228
66500	'Slc30a7'	mRNA	-0.311369	6.66585e-05
64451	'Dip2a'	mRNA	-0.311675	1.88523e-09
269338	'Vps39'	mRNA	-0.311839	1.79589e-06
69162	'Sec31a'	mRNA	-0.31201	1.48249e-28
105638	'Dph3'	mRNA	-0.312279	0.000226749
64436	'Inpp5e'	mRNA	-0.312354	9.83335e-09
67072	'Cdc37l1'	mRNA	-0.31278	3.04838e-10
70294	'Rnf126'	mRNA	-0.313013	2.66306e-14
17764	'Mtf1'	mRNA	-0.313318	7.84874e-05
51869	'Rif1'	mRNA	-0.313321	3.39476e-10
16588	'Kin'	mRNA	-0.313438	0.000349171
67249	'Tbc1d19'	mRNA	-0.31348	3.92892e-07
79196	'Osbpl5'	mRNA	-0.313736	0.00126157
75678	'Ippk'	mRNA	-0.313964	0.000177136
18718	'Pip4k2a'	mRNA	-0.314091	8.91368e-05
52521	'Zfp622'	mRNA	-0.314346	5.83185e-05
216705	'Clint1'	mRNA	-0.314454	8.65559e-15
68817	'Ddi2'	mRNA	-0.314488	1.04109e-08
52575	'Trmt10c'	mRNA	-0.314544	8.84699e-05
69077	'Psmd11'	mRNA	-0.314584	1.35459e-11
100043272	'Inafm2'	mRNA	-0.314747	0.0405187
22596	'Xrcc5'	mRNA	-0.314794	1.17158e-09
56637	'Gsk3b'	mRNA	-0.315025	4.39295e-16
234135	'Nsd3'	mRNA	-0.315251	1.23953e-15
19349	'Rab7'	mRNA	-0.315307	2.35324e-30
17295	'Met'	mRNA	-0.315372	7.2045e-05
223435	'Trio'	mRNA	-0.315569	2.32038e-08
210982	'Bicral'	mRNA	-0.315655	7.69632e-06
67125	'Tspan31'	mRNA	-0.315972	3.5969e-15
67117	'Dynlt3'	mRNA	-0.316324	4.56601e-08
68229	'Spindoc'	mRNA	-0.316446	9.86131e-07
100042807	'Eif3j2'	mRNA	-0.316487	2.73812e-12
56486	'Gabarap'	mRNA	-0.316731	1.41292e-22
225131	'Wac'	mRNA	-0.316842	9.84383e-11
22612	'Yes1'	mRNA	-0.316843	6.03436e-09
74204	'Xpo6'	mRNA	-0.317297	1.29296e-11
66818	'Smim7'	mRNA	-0.317338	7.62086e-06
103136	'Pwp1'	mRNA	-0.31788	4.04378e-11
67680	'Sdhb'	mRNA	-0.318055	2.8877e-09
66251	'Arfgap3'	mRNA	-0.318083	5.72739e-07
99480	'Dnttip2'	mRNA	-0.318318	2.89095e-11
74349	'Fam160a2'	mRNA	-0.318346	0.000201955
360216	'Zranb1'	mRNA	-0.318673	0.000109736
59047	'Pnkp'	mRNA	-0.318684	4.82524e-06
21945	'Dedd'	mRNA	-0.318701	4.15831e-07
12995	'Csnk2a1'	mRNA	-0.318965	2.2703e-15
69085	'Zcchc9'	mRNA	-0.319256	6.9888e-05
17188	'Maz'	mRNA	-0.319294	2.39683e-11
23877	'Fiz1'	mRNA	-0.319308	6.33105e-05
14571	'Gpd2'	mRNA	-0.319427	6.53625e-11
66258	'Mrps17'	mRNA	-0.319485	7.40922e-08
11951	'Atp5g1'	mRNA	-0.319525	1.77159e-16
67534	'Ttll4'	mRNA	-0.31963	5.32551e-12
66863	'Lztr1'	mRNA	-0.319917	3.15131e-16
74360	'Cep57'	mRNA	-0.320089	1.58717e-08
80911	'Acox3'	mRNA	-0.320166	1.91763e-05
268301	'Sowahc'	mRNA	-0.320315	0.0128338
17191	'Mbd2'	mRNA	-0.32035	3.33931e-08
104248	'Cabin1'	mRNA	-0.320417	9.36408e-19
17966	'Nbr1'	mRNA	-0.320505	1.56915e-22
226823	'Kctd3'	mRNA	-0.320779	7.52564e-07
67881	'Mdp1'	mRNA	-0.320975	0.00624722
69168	'Bola1'	mRNA	-0.321037	0.0145624
239393	'Lrp12'	mRNA	-0.321157	1.54053e-05
232566	'Amn1'	mRNA	-0.32155	0.00576727
76108	'Rap2a'	mRNA	-0.32173	0.0132997
269941	'Chsy1'	mRNA	-0.322021	5.79227e-07
75660	'Lin37'	mRNA	-0.322358	0.026638
54126	'Arhgef7'	mRNA	-0.322818	4.81122e-11
54635	'Pdgfc'	mRNA	-0.323134	0.0337801
52705	'Krr1'	mRNA	-0.323217	2.13844e-13
54375	'Azin1'	mRNA	-0.32394	2.24424e-12
233912	'Armc5'	mRNA	-0.324083	0.000794933
94043	'Tm2d1'	mRNA	-0.324118	0.00689535
237107	'Gnl3l'	mRNA	-0.324379	8.74352e-13
68153	'Gtf2e2'	mRNA	-0.324715	7.51761e-07
68053	'Ubxn2b'	mRNA	-0.324721	0.000156178
217578	'Baz1a'	mRNA	-0.325036	5.05124e-11
69186	'Tmem256'	mRNA	-0.325094	0.0285006
70834	'Spag9'	mRNA	-0.3253	1.06573e-16
66980	'Zdhhc6'	mRNA	-0.325309	4.47614e-12
18753	'Prkcd'	mRNA	-0.325327	3.08381e-08
12537	'Cdk11b'	mRNA	-0.325447	5.88527e-07
68628	'Fbxw9'	mRNA	-0.325967	0.00678773
72972	'Ccser2'	mRNA	-0.325981	1.4067e-11
208518	'Cep78'	mRNA	-0.325999	4.86727e-05
100101806	'Srp54c'	mRNA	-0.32622	1.88602e-08
228730	'Kiz'	mRNA	-0.32671	4.24522e-06
12858	'Cox5a'	mRNA	-0.326878	8.4497e-09
75212	'Rnf121'	mRNA	-0.326924	0.000699235
56786	'Tmem9b'	mRNA	-0.327061	0.000181511
67074	'Mon2'	mRNA	-0.327172	8.12756e-16
108686	'Ccdc88a'	mRNA	-0.32718	4.10397e-10
269585	'Zscan20'	mRNA	-0.327234	0.00607602
13858	'Eps15'	mRNA	-0.327689	6.283e-11
67933	'Hcfc2'	mRNA	-0.327786	1.82368e-05
13177	'Eci1'	mRNA	-0.327895	0.000141296
108829	'Jmjd1c'	mRNA	-0.328093	2.71174e-12
54160	'Copg2'	mRNA	-0.3281	2.53443e-09
225875	'Lrfn4'	mRNA	-0.328404	3.18844e-11
69116	'Ubr4'	mRNA	-0.328404	1.38317e-05
20462	'Tra2b'	mRNA	-0.328609	5.84932e-21
269037	'Ctif'	mRNA	-0.328675	0.00065029
107734	'Mrpl30'	mRNA	-0.328737	4.15985e-10
22070	'Tpt1'	mRNA	-0.328987	1.94088e-47
68115	'Maip1'	mRNA	-0.329235	0.000288675
66146	'Maco1'	mRNA	-0.329508	4.64082e-09
207425	'Wdr11'	mRNA	-0.329599	2.32643e-07
30960	'Vapa'	mRNA	-0.329764	2.15916e-13
214150	'Ago3'	mRNA	-0.329768	0.00827471
56440	'Snx1'	mRNA	-0.329911	1.16804e-11
381801	'Tatdn2'	mRNA	-0.330179	1.3214e-06
79565	'Mettl27'	mRNA	-0.33019	1.7567e-05
210135	'Zfp180'	mRNA	-0.330291	0.000802001
56214	'Scamp4'	mRNA	-0.330293	7.9349e-09
100503572	'Bbip1'	mRNA	-0.330295	0.000496726
68744	'Zfp740'	mRNA	-0.330317	2.10703e-13
67590	'Tctn3'	mRNA	-0.330674	9.03272e-05
231571	'Rpap2'	mRNA	-0.330699	5.79033e-05
65099	'Irak1bp1'	mRNA	-0.330739	5.30074e-05
209361	'Taf3'	mRNA	-0.33092	1.75984e-10
13495	'Drg2'	mRNA	-0.331119	3.31242e-13
270163	'Myo9a'	mRNA	-0.331269	1.64961e-09
102162	'Taf5l'	mRNA	-0.331639	1.99056e-08
23789	'Coro1b'	mRNA	-0.332712	5.54535e-19
64930	'Tsc1'	mRNA	-0.332852	3.47416e-13
225020	'Fez2'	mRNA	-0.333506	9.84418e-05
15427	'Hoxc9'	mRNA	-0.333523	0.0143922
69020	'Zfp707'	mRNA	-0.333795	0.0161686
76709	'Arpc2'	mRNA	-0.334375	3.31727e-21
71990	'Ddx54'	mRNA	-0.334647	8.03323e-13
268822	'Adck5'	mRNA	-0.3348	0.000651836
20523	'Slc25a14'	mRNA	-0.335287	0.0245998
84095	'Pi4k2a'	mRNA	-0.335425	2.32613e-09
18408	'Slc25a15'	mRNA	-0.335495	0.000371317
110911	'Cds2'	mRNA	-0.335522	4.01277e-14
19055	'Ppp3ca'	mRNA	-0.335539	4.94514e-13
69955	'Fars2'	mRNA	-0.335799	1.39153e-06
216527	'Ccm2'	mRNA	-0.335917	1.14252e-07
66254	'Dimt1'	mRNA	-0.335939	2.21823e-06
231999	'Plekha8'	mRNA	-0.336088	4.17209e-06
73047	'Camk2n2'	mRNA	-0.33609	0.00345876
68090	'Yif1a'	mRNA	-0.336126	3.62482e-05
223601	'Cyrib'	mRNA	-0.336324	2.01429e-07
26922	'Mecr'	mRNA	-0.336538	2.64057e-07
68142	'Ino80'	mRNA	-0.336677	4.34565e-10
67134	'Nop56'	mRNA	-0.337062	3.09275e-28
75751	'Ipo4'	mRNA	-0.337258	7.23989e-23
76299	'Erp44'	mRNA	-0.337669	2.84173e-08
66138	'Bud23'	mRNA	-0.337838	6.69277e-09
20813	'Srp14'	mRNA	-0.337848	4.0683e-08
75387	'Sirt4'	mRNA	-0.337889	0.001275
216821	'Tmem11'	mRNA	-0.337952	2.14724e-06
217866	'Cdc42bpb'	mRNA	-0.338059	6.87411e-14
319266	'A130010J15Rik'	mRNA	-0.338148	0.0311329
213464	'Rbbp5'	mRNA	-0.33836	2.36891e-09
14768	'Lancl1'	mRNA	-0.338517	3.73549e-06
192191	'Med9'	mRNA	-0.338708	2.58485e-08
14651	'Hagh'	mRNA	-0.338939	9.22283e-05
78891	'Scyl1'	mRNA	-0.33918	3.42923e-13
11750	'Anxa7'	mRNA	-0.339535	8.98332e-13
67026	'Thap4'	mRNA	-0.339674	2.18369e-07
218294	'Cdc14b'	mRNA	-0.339814	1.53935e-09
67014	'Riox2'	mRNA	-0.340002	3.61646e-06
58988	'Rps6kb2'	mRNA	-0.34005	5.30442e-05
233064	'Wdr62'	mRNA	-0.34014	2.34128e-05
108660	'Rnf187'	mRNA	-0.340973	0.000188133
19255	'Ptpn2'	mRNA	-0.341417	9.43001e-06
23943	'Esyt1'	mRNA	-0.341752	5.9084e-13
227723	'Prrc2b'	mRNA	-0.342154	4.72815e-24
17354	'Mllt10'	mRNA	-0.342256	1.73133e-16
57914	'Crlf2'	mRNA	-0.342364	0.00534596
19124	'Procr'	mRNA	-0.342923	0.0469343
72016	'Tedc2'	mRNA	-0.343175	0.00049729
595136	'Ndufs5'	mRNA	-0.343211	2.48434e-05
72621	'Pdzd11'	mRNA	-0.343544	1.2379e-06
76932	'Arfip2'	mRNA	-0.343741	7.84194e-07
26895	'Cops7b'	mRNA	-0.343873	7.04546e-06
20498	'Slc12a4'	mRNA	-0.344277	3.99087e-08
227522	'Rpp38'	mRNA	-0.344544	0.000168863
17428	'Mnt'	mRNA	-0.345098	1.82243e-10
22689	'Zfp27'	mRNA	-0.345321	0.0166414
224092	'Lsg1'	mRNA	-0.345502	9.25711e-11
14964	'H2-D1'	mRNA	-0.345507	6.46257e-16
68550	'Tefm'	mRNA	-0.345517	0.0401531
52530	'Nhp2'	mRNA	-0.345757	5.21264e-14
59004	'Pias4'	mRNA	-0.345919	1.8013e-08
12175	'Bnip2'	mRNA	-0.346102	4.4515e-18
67493	'Mettl16'	mRNA	-0.346184	8.04167e-11
67610	'Rspry1'	mRNA	-0.34632	1.60137e-07
79566	'Sh3bp5l'	mRNA	-0.346386	5.66357e-05
102294	'Cyp4v3'	mRNA	-0.346455	0.00279006
14923	'Guk1'	mRNA	-0.346566	2.50511e-07
22121	'Rpl13a'	mRNA	-0.346706	1.03337e-39
15115	'Hars'	mRNA	-0.346892	1.84348e-12
22687	'Zpr1'	mRNA	-0.346892	5.5786e-12
208768	'Sde2'	mRNA	-0.347024	7.28652e-09
52513	'Ddx56'	mRNA	-0.347202	2.73035e-10
11964	'Atp6v1a'	mRNA	-0.347289	6.65515e-19
19250	'Ptpn14'	mRNA	-0.347341	1.47705e-11
74123	'Foxp4'	mRNA	-0.347358	2.97378e-17
69487	'Ndufaf5'	mRNA	-0.347799	0.00442873
56306	'Sinhcaf'	mRNA	-0.348011	3.96809e-10
66368	'Rtca'	mRNA	-0.34828	2.07999e-07
52202	'Rbm34'	mRNA	-0.348304	6.85711e-09
17776	'Mast2'	mRNA	-0.348514	1.08036e-21
71544	'Arhgap42'	mRNA	-0.348771	3.82267e-07
67955	'Sugt1'	mRNA	-0.348852	2.58799e-07
66162	'Bola2'	mRNA	-0.348946	0.000364148
27388	'Ptdss2'	mRNA	-0.348998	0.000208082
116701	'Fgfrl1'	mRNA	-0.349112	3.90117e-08
14312	'Brd2'	mRNA	-0.349486	3.35131e-36
109880	'Braf'	mRNA	-0.349627	2.50165e-12
81909	'Zfpl1'	mRNA	-0.349823	7.37822e-06
223754	'Tbc1d22a'	mRNA	-0.34988	3.34172e-05
22260	'Nr1h2'	mRNA	-0.350112	4.78273e-11
58249	'Fibp'	mRNA	-0.350189	4.22663e-05
110651	'Rps6ka3'	mRNA	-0.350307	1.4224e-12
234378	'Klhl26'	mRNA	-0.35032	6.69004e-06
22380	'Wbp4'	mRNA	-0.350444	5.35365e-07
72108	'Ddhd2'	mRNA	-0.350743	2.32543e-11
264134	'Ttc26'	mRNA	-0.350796	8.00404e-05
381406	'Trp53rka'	mRNA	-0.350829	0.0012314
13665	'Eif2s1'	mRNA	-0.351169	9.62073e-13
72480	'Tspyl4'	mRNA	-0.351224	7.27533e-05
68606	'Ppm1f'	mRNA	-0.35127	1.4556e-07
229004	'Gmeb2'	mRNA	-0.351645	8.82595e-07
216233	'Socs2'	mRNA	-0.3517	0.046698
109135	'Plekha5'	mRNA	-0.35198	1.22911e-08
52174	'Tmem222'	mRNA	-0.35202	2.67009e-06
76457	'Ccdc134'	mRNA	-0.352061	0.00438025
13481	'Dpm2'	mRNA	-0.352499	5.0538e-06
70807	'Arrdc2'	mRNA	-0.352625	0.00808888
268420	'Alkbh5'	mRNA	-0.352754	1.96228e-14
76192	'Abhd12'	mRNA	-0.352824	1.6792e-08
235315	'Rnf214'	mRNA	-0.353181	7.74454e-11
56278	'Gkap1'	mRNA	-0.353197	2.12893e-11
69459	'Ubl7'	mRNA	-0.353993	8.68567e-08
63985	'Gmfb'	mRNA	-0.354131	6.73712e-16
217333	'Trim47'	mRNA	-0.354574	9.35104e-11
270086	'Ogfod1'	mRNA	-0.355124	8.3597e-13
22192	'Ube2m'	mRNA	-0.355294	1.54232e-07
231225	'Tapt1'	mRNA	-0.355482	2.7954e-09
15574	'Hus1'	mRNA	-0.355824	2.75322e-06
319263	'Pcmtd1'	mRNA	-0.356281	1.20248e-14
56690	'Mlycd'	mRNA	-0.356349	0.00348751
74451	'Pgs1'	mRNA	-0.356739	1.86748e-13
72993	'Appl1'	mRNA	-0.356855	1.65641e-14
67223	'Rrp15'	mRNA	-0.357125	5.43053e-06
170791	'Rbm39'	mRNA	-0.357222	3.59371e-29
68272	'Rbm28'	mRNA	-0.357311	4.74543e-17
76510	'Trappc9'	mRNA	-0.357392	1.53669e-08
12913	'Creb3'	mRNA	-0.357404	0.000101873
100504263	'2210418O10Rik'	mRNA	-0.357443	0.00379216
19671	'Rce1'	mRNA	-0.357723	0.000185165
75608	'Chmp4b'	mRNA	-0.357738	1.56786e-17
19212	'Pter'	mRNA	-0.357747	4.73716e-05
71340	'Riok1'	mRNA	-0.357804	2.26405e-12
227619	'Man1b1'	mRNA	-0.357823	2.00856e-19
77980	'Sbf1'	mRNA	-0.357916	1.99682e-24
68794	'Flnc'	mRNA	-0.358003	5.36517e-19
21372	'Tbl1x'	mRNA	-0.358101	2.54726e-26
329908	'Usp24'	mRNA	-0.358125	4.25947e-14
66048	'Emc6'	mRNA	-0.358312	3.73825e-12
17846	'Commd1'	mRNA	-0.358354	0.000373976
12040	'Bckdhb'	mRNA	-0.358472	1.76339e-06
56516	'Rbms2'	mRNA	-0.358786	1.65017e-21
70432	'Rufy2'	mRNA	-0.358965	1.1769e-09
68991	'Ssu72'	mRNA	-0.358984	0.000636936
76594	'Dnajc18'	mRNA	-0.359316	8.18359e-06
240869	'Zbtb37'	mRNA	-0.359337	0.000166066
269536	'Tex10'	mRNA	-0.359379	6.49046e-13
56771	'Med20'	mRNA	-0.359738	2.1071e-06
19338	'Rab33b'	mRNA	-0.35974	0.0020209
217463	'Snx13'	mRNA	-0.359866	1.20029e-07
225523	'Cep120'	mRNA	-0.360193	1.26103e-06
72580	'Zup1'	mRNA	-0.360594	0.000697799
72727	'B3gat3'	mRNA	-0.360644	1.2638e-07
76132	'Faxc'	mRNA	-0.360945	3.12305e-14
228850	'Ralgapb'	mRNA	-0.360975	6.77478e-13
68034	'Fam122a'	mRNA	-0.360999	3.74186e-05
108699	'Chn1'	mRNA	-0.361209	0.013865
66691	'Gapvd1'	mRNA	-0.361776	2.38805e-19
81018	'Rnf114'	mRNA	-0.36189	4.25574e-13
114713	'Rasa2'	mRNA	-0.361927	0.00133669
19158	'Cyth2'	mRNA	-0.36207	8.7695e-12
215445	'Rab11fip3'	mRNA	-0.362492	1.81715e-13
67120	'Ttc14'	mRNA	-0.362667	1.99445e-13
207965	'Vcpkmt'	mRNA	-0.363202	0.0100535
27364	'Srr'	mRNA	-0.363265	2.02457e-05
24060	'Slc35a1'	mRNA	-0.363451	1.13123e-05
226977	'Actr1b'	mRNA	-0.363717	1.23669e-25
74244	'Atg7'	mRNA	-0.363957	1.60711e-07
270058	'Map1s'	mRNA	-0.363974	2.27766e-13
16322	'Inha'	mRNA	-0.363993	0.0318475
70683	'Utp20'	mRNA	-0.364008	1.23857e-15
56077	'Dgke'	mRNA	-0.364015	0.00137774
78514	'Arhgap10'	mRNA	-0.364105	5.25309e-13
106947	'Slc39a3'	mRNA	-0.364351	5.94387e-06
75420	'Secisbp2'	mRNA	-0.36444	8.09709e-08
192185	'Nadk'	mRNA	-0.364507	4.05533e-10
56724	'Cript'	mRNA	-0.364545	1.08194e-05
234664	'Nae1'	mRNA	-0.364829	3.81842e-14
15488	'Hsd17b4'	mRNA	-0.365136	2.59765e-09
16348	'Invs'	mRNA	-0.365221	3.08949e-11
107746	'Rapgef1'	mRNA	-0.365287	1.92348e-22
21406	'Tcf12'	mRNA	-0.365419	5.38704e-23
66508	'Lamtor1'	mRNA	-0.365505	2.02469e-10
78752	'Csgalnact2'	mRNA	-0.365574	4.24562e-07
353282	'Sfmbt2'	mRNA	-0.366019	8.96072e-05
75691	'Anks6'	mRNA	-0.367235	7.14688e-05
53334	'Gosr1'	mRNA	-0.367236	2.15222e-13
11502	'Adam9'	mRNA	-0.367657	7.01728e-20
214742	'Rcor3'	mRNA	-0.367974	0.000561628
30055	'Timm13'	mRNA	-0.368034	9.72231e-09
78248	'Armcx1'	mRNA	-0.368215	3.38811e-05
69257	'Elf2'	mRNA	-0.368372	9.66195e-13
242960	'Fbxl5'	mRNA	-0.368412	1.91077e-11
66459	'Pyurf'	mRNA	-0.368618	7.15637e-07
12261	'C1qbp'	mRNA	-0.368622	6.65687e-27
216766	'Gemin5'	mRNA	-0.368654	5.86358e-17
69596	'Ap5s1'	mRNA	-0.368777	0.0068227
13361	'Dhfr'	mRNA	-0.368806	7.68595e-12
69754	'Fbxo7'	mRNA	-0.369075	2.66257e-06
66121	'Chchd1'	mRNA	-0.369079	7.45021e-05
654795	'Sdr39u1'	mRNA	-0.370376	8.18063e-09
227801	'Dennd1a'	mRNA	-0.370501	1.82203e-07
226412	'R3hdm1'	mRNA	-0.370569	6.13152e-23
67070	'Lsm14a'	mRNA	-0.370579	4.31874e-15
234138	'Tti2'	mRNA	-0.370679	0.000196975
57296	'Psmd8'	mRNA	-0.370822	2.07244e-14
27215	'Azi2'	mRNA	-0.371257	3.77312e-09
56088	'Psmg1'	mRNA	-0.371287	2.72816e-06
14123	'Fbrs'	mRNA	-0.371397	1.57262e-11
104346	'Gas8'	mRNA	-0.371535	4.45412e-17
57247	'Zfp276'	mRNA	-0.371646	1.37161e-05
27057	'Ncoa4'	mRNA	-0.37195	2.38118e-14
69260	'Ing2'	mRNA	-0.37227	0.000284344
56305	'Pitpnb'	mRNA	-0.37241	2.2459e-25
17000	'Ltbr'	mRNA	-0.372474	6.021e-21
22258	'Usp4'	mRNA	-0.372654	8.69828e-19
13555	'E2f1'	mRNA	-0.372777	4.28393e-11
80886	'Senp3'	mRNA	-0.372792	1.55052e-12
68268	'Zdhhc21'	mRNA	-0.37317	2.80892e-06
26940	'Ecsit'	mRNA	-0.373357	7.4765e-07
18701	'Pigf'	mRNA	-0.373467	0.00104802
67212	'Mrpl55'	mRNA	-0.373474	0.000241532
12287	'Cacna1b'	mRNA	-0.373656	7.13502e-05
27414	'Sergef'	mRNA	-0.374007	0.005054
67848	'Ddx55'	mRNA	-0.374088	1.71942e-08
66171	'Pgls'	mRNA	-0.374169	1.11917e-20
78232	'Trappc6b'	mRNA	-0.374222	0.000332605
20619	'Snap23'	mRNA	-0.374512	6.08669e-06
26562	'Ncdn'	mRNA	-0.374691	6.43089e-13
26374	'Cop1'	mRNA	-0.374974	6.70507e-16
223499	'Dcaf13'	mRNA	-0.374976	2.18138e-06
67903	'Gipc1'	mRNA	-0.37516	7.05425e-13
64655	'Mrps22'	mRNA	-0.375201	5.08936e-07
106052	'Fbxo4'	mRNA	-0.375291	0.00266529
66148	'Dnajc15'	mRNA	-0.375351	0.0166772
66681	'Pgm2'	mRNA	-0.375425	1.04669e-10
105835	'Sgsm3'	mRNA	-0.375433	1.66712e-09
19731	'Rgl1'	mRNA	-0.375527	0.000169449
11569	'Aebp2'	mRNA	-0.375845	1.25307e-21
70118	'Srrd'	mRNA	-0.375928	0.000797315
225160	'Thoc1'	mRNA	-0.376086	3.19144e-09
105083	'Pelo'	mRNA	-0.376353	5.04768e-05
52637	'Cisd1'	mRNA	-0.376562	1.74579e-08
52120	'Hgsnat'	mRNA	-0.376565	2.32866e-14
67542	'Cog6'	mRNA	-0.376578	1.85898e-08
353310	'Zfp703'	mRNA	-0.37669	5.07035e-05
234358	'Zfp930'	mRNA	-0.376987	1.50785e-06
14573	'Gdnf'	mRNA	-0.377078	1.39637e-08
71591	'Zfp251'	mRNA	-0.377289	1.39614e-05
19729	'Slc50a1'	mRNA	-0.377339	3.68051e-10
20719	'Serpinb6a'	mRNA	-0.377402	1.55406e-23
237782	'Smcr8'	mRNA	-0.377418	5.07824e-15
66242	'Mrps16'	mRNA	-0.377714	0.000265787
15452	'Hprt'	mRNA	-0.377973	1.25798e-14
58248	'1700123O20Rik'	mRNA	-0.378133	1.26959e-05
74158	'Josd1'	mRNA	-0.378224	1.72618e-11
74343	'Crtc2'	mRNA	-0.378346	1.06597e-11
52715	'Ccdc43'	mRNA	-0.378692	6.51968e-10
213452	'Dstyk'	mRNA	-0.37882	7.19612e-08
68364	'0610030E20Rik'	mRNA	-0.378927	9.846e-09
228662	'Btbd3'	mRNA	-0.379031	2.65691e-05
170472	'Recql5'	mRNA	-0.379411	9.55511e-08
20402	'Zfp106'	mRNA	-0.379417	2.52292e-23
18472	'Pafah1b1'	mRNA	-0.379575	6.03361e-30
100756	'Usp30'	mRNA	-0.379927	1.05779e-12
27015	'Polk'	mRNA	-0.380036	5.34461e-06
21376	'Tbrg1'	mRNA	-0.380059	3.62597e-16
101197	'Zfp956'	mRNA	-0.380173	0.000372268
110119	'Mpi'	mRNA	-0.380252	4.21327e-06
63958	'Ube4b'	mRNA	-0.380272	9.42383e-18
26558	'Homer3'	mRNA	-0.380426	6.78474e-12
80743	'Vps16'	mRNA	-0.380532	2.06093e-09
27681	'Snf8'	mRNA	-0.380567	1.47776e-09
76267	'Fads1'	mRNA	-0.380779	8.22382e-25
69072	'Ebna1bp2'	mRNA	-0.381516	2.65318e-17
210530	'P3h2'	mRNA	-0.381842	0.0339704
17918	'Myo5a'	mRNA	-0.381875	2.42535e-26
75619	'Fastkd2'	mRNA	-0.381949	2.5575e-06
12751	'Tpp1'	mRNA	-0.381972	2.07186e-17
70083	'Metrn'	mRNA	-0.382082	3.90785e-05
68729	'Trim37'	mRNA	-0.382194	7.76079e-28
664968	'Tmem238'	mRNA	-0.382204	0.0191634
16798	'Lats1'	mRNA	-0.382339	4.58993e-17
59040	'Rhot1'	mRNA	-0.382402	1.78498e-10
224624	'Rab40c'	mRNA	-0.382824	1.30218e-05
19225	'Ptgs2'	mRNA	-0.383335	0.000425307
107650	'Pi4kb'	mRNA	-0.383723	2.66655e-10
100737	'Dcun1d4'	mRNA	-0.383875	1.48243e-07
66409	'Rsl1d1'	mRNA	-0.384153	1.1886e-27
78889	'Wsb1'	mRNA	-0.384185	2.05649e-27
68441	'Rraga'	mRNA	-0.384221	4.16472e-14
319817	'Rc3h2'	mRNA	-0.384361	3.19627e-12
54673	'Sh3glb1'	mRNA	-0.384408	3.45318e-25
20509	'Slc19a1'	mRNA	-0.38446	1.16279e-07
28040	'D6Wsu163e'	mRNA	-0.384564	2.04867e-05
69225	'Naxd'	mRNA	-0.385358	2.3676e-07
68055	'Dmac2l'	mRNA	-0.385405	0.038171
71834	'Zbtb43'	mRNA	-0.385484	8.11755e-06
54636	'Wdr45'	mRNA	-0.3859	1.47296e-10
70369	'Bag5'	mRNA	-0.386026	7.81946e-05
71999	'Fbxo22'	mRNA	-0.386341	8.34317e-11
96957	'Tmem62'	mRNA	-0.386355	0.0131993
14630	'Gclm'	mRNA	-0.386387	9.08933e-09
20973	'Syngr2'	mRNA	-0.386547	1.06757e-08
17258	'Mef2a'	mRNA	-0.386713	5.26723e-16
73178	'Wasl'	mRNA	-0.387058	4.14423e-17
67199	'Pfdn1'	mRNA	-0.387259	1.26134e-06
11544	'Adprh'	mRNA	-0.38726	1.77519e-11
66506	'Psmg3'	mRNA	-0.387287	3.34436e-05
27029	'Sgsh'	mRNA	-0.387684	1.04308e-06
68350	'Mul1'	mRNA	-0.387835	0.000290593
68046	'2700062C07Rik'	mRNA	-0.388058	0.00308862
15893	'Ica1'	mRNA	-0.38836	0.0011979
231452	'Sdad1'	mRNA	-0.388528	3.53233e-14
269198	'Nbeal1'	mRNA	-0.388905	1.22651e-07
71449	'Eef1aknmt'	mRNA	-0.389213	7.24452e-10
74446	'Slc9b1'	mRNA	-0.38956	1.23274e-05
231151	'Tada2b'	mRNA	-0.389915	1.49702e-07
67979	'Atad1'	mRNA	-0.39018	7.03623e-19
56535	'Pex3'	mRNA	-0.390308	4.48706e-08
60441	'Mrpl38'	mRNA	-0.390588	2.70567e-19
68281	'4930430F08Rik'	mRNA	-0.390704	8.79785e-06
217708	'Lin52'	mRNA	-0.390738	0.00776623
246782	'Atpaf2'	mRNA	-0.390925	1.13519e-09
71817	'Tmem50a'	mRNA	-0.39097	2.26468e-12
106298	'Rrn3'	mRNA	-0.391091	5.7456e-19
74018	'Als2'	mRNA	-0.391171	6.40599e-10
67609	'4930453N24Rik'	mRNA	-0.39143	2.8147e-09
432442	'Akap7'	mRNA	-0.391431	9.39377e-05
230761	'Zfp362'	mRNA	-0.391744	2.56737e-06
71602	'Myo1e'	mRNA	-0.39175	1.34569e-12
67707	'Mrpl24'	mRNA	-0.392086	2.94567e-08
216049	'Zfp365'	mRNA	-0.392582	3.05158e-08
213582	'Map9'	mRNA	-0.392984	6.84502e-05
16569	'Kif3b'	mRNA	-0.393011	2.1651e-10
214063	'Dnajc16'	mRNA	-0.393601	1.80288e-07
16391	'Irf9'	mRNA	-0.39368	4.82159e-05
272027	'Tstd2'	mRNA	-0.394113	6.94331e-12
215194	'Kri1'	mRNA	-0.394456	7.53186e-10
67532	'Mfap1a'	mRNA	-0.394536	1.23049e-10
67956	'Kmt5a'	mRNA	-0.394791	2.60786e-34
12457	'Noct'	mRNA	-0.394887	0.000173561
102774	'Bbs4'	mRNA	-0.395049	1.77199e-06
211007	'Trim41'	mRNA	-0.395118	4.65036e-08
22214	'Ube2h'	mRNA	-0.395645	6.34762e-20
18704	'Pik3c2a'	mRNA	-0.39588	7.0733e-11
116972	'Tlcd3a'	mRNA	-0.396051	1.70642e-06
17168	'Nprl3'	mRNA	-0.39621	5.44411e-07
110829	'Lims1'	mRNA	-0.396262	2.2431e-24
226751	'Cdc42bpa'	mRNA	-0.396488	4.23153e-19
232807	'Ppp1r12c'	mRNA	-0.396809	1.1069e-11
218333	'Ice1'	mRNA	-0.397448	4.05402e-17
106522	'Pkdcc'	mRNA	-0.397988	0.0293782
75698	'Shld2'	mRNA	-0.398247	0.000345808
100038725	'Cep85l'	mRNA	-0.398266	0.00100455
229541	'Dennd4b'	mRNA	-0.398286	1.11857e-06
74414	'Polr3c'	mRNA	-0.398911	7.05919e-12
20530	'Slc31a2'	mRNA	-0.398982	0.0135724
74108	'Parn'	mRNA	-0.39916	2.36428e-12
545124	'Tdg-ps'	mRNA	-0.399358	0.000288462
226169	'Pprc1'	mRNA	-0.399377	2.80374e-24
69606	'Mtfmt'	mRNA	-0.39956	4.16988e-05
12727	'Clcn4'	mRNA	-0.399793	5.09025e-06
22772	'Zic2'	mRNA	-0.400212	0.0375529
70207	'Taco1'	mRNA	-0.400486	2.91402e-05
12916	'Crem'	mRNA	-0.400586	0.0284565
70612	'Tmem230'	mRNA	-0.400615	1.33909e-08
14055	'Ezh1'	mRNA	-0.400677	2.91154e-12
74111	'Rbm19'	mRNA	-0.40099	9.99441e-13
210376	'Mtmr9'	mRNA	-0.40128	5.19613e-11
66405	'Mcts2'	mRNA	-0.401459	6.423e-05
22644	'Rnf103'	mRNA	-0.401464	2.1848e-06
76199	'Med13l'	mRNA	-0.401764	6.76355e-14
216344	'Rab21'	mRNA	-0.401869	1.5191e-11
71707	'Ubiad1'	mRNA	-0.401916	4.39473e-09
22184	'Zrsr2'	mRNA	-0.402021	1.60742e-12
67489	'Ap4b1'	mRNA	-0.402344	1.9874e-05
244059	'Chd2'	mRNA	-0.402513	2.87009e-15
103841	'Cuedc1'	mRNA	-0.402738	2.54835e-11
319996	'Golm2'	mRNA	-0.402869	1.95422e-14
12283	'Cab39'	mRNA	-0.402944	2.40569e-18
227743	'Mapkap1'	mRNA	-0.402963	2.70116e-13
99045	'Mrps26'	mRNA	-0.403767	1.99853e-09
240756	'Klhl12'	mRNA	-0.404348	1.7603e-06
75964	'Trappc8'	mRNA	-0.404705	6.49876e-11
66266	'Eapp'	mRNA	-0.404738	5.85242e-05
72469	'Plcd3'	mRNA	-0.404868	1.51837e-08
270685	'Mthfd1l'	mRNA	-0.404896	2.86235e-20
103850	'Nt5m'	mRNA	-0.40497	0.00132907
74840	'Manf'	mRNA	-0.405154	6.42329e-13
67618	'Aasdhppt'	mRNA	-0.405334	1.28391e-07
66390	'Prelid3b'	mRNA	-0.405345	3.24727e-10
68559	'Pdrg1'	mRNA	-0.405419	1.62296e-08
22025	'Nr2c1'	mRNA	-0.405857	6.17085e-07
23806	'Arih1'	mRNA	-0.406015	1.59984e-27
27398	'Mrpl2'	mRNA	-0.40626	9.16323e-08
140499	'Ube2j2'	mRNA	-0.406635	7.27423e-05
110599566	'Eef1akmt4'	mRNA	-0.406646	8.52898e-05
21802	'Tgfa'	mRNA	-0.406724	0.0122687
252876	'Gin1'	mRNA	-0.407057	0.00104022
104871	'Spata7'	mRNA	-0.407167	0.000416221
15547	'Trmt2a'	mRNA	-0.407559	7.80586e-12
22690	'Zfp28'	mRNA	-0.407596	0.00926443
68617	'Mtcl1'	mRNA	-0.407875	0.00068932
233071	'Arhgap33'	mRNA	-0.40794	1.5866e-05
246179	'Fktn'	mRNA	-0.407967	1.46524e-08
16573	'Kif5b'	mRNA	-0.408009	7.09965e-19
109359	'Abraxas2'	mRNA	-0.408254	2.10776e-08
18226	'Nup62'	mRNA	-0.408809	1.09892e-20
50770	'Atp11a'	mRNA	-0.409015	4.55241e-20
76763	'Mospd2'	mRNA	-0.409077	2.60627e-09
213773	'Tbl3'	mRNA	-0.409154	2.13908e-13
77113	'Klhl2'	mRNA	-0.409289	9.95771e-08
52231	'Ankzf1'	mRNA	-0.409346	4.536e-05
67064	'Chmp1b'	mRNA	-0.409415	4.26521e-06
76608	'Hectd3'	mRNA	-0.409527	1.54254e-07
216190	'Appl2'	mRNA	-0.40965	9.06652e-11
228536	'Bahd1'	mRNA	-0.409986	1.81713e-08
12331	'Cap1'	mRNA	-0.410194	1.44539e-34
227154	'Stradb'	mRNA	-0.410748	0.000165325
71728	'Stk11ip'	mRNA	-0.410828	4.18983e-10
67702	'Rnf149'	mRNA	-0.410858	4.98402e-09
77056	'Tmco4'	mRNA	-0.410934	0.000816957
70591	'5730455P16Rik'	mRNA	-0.411143	1.60431e-07
68294	'Mfsd10'	mRNA	-0.411754	1.30692e-15
99712	'Cept1'	mRNA	-0.411912	1.67859e-05
67089	'Psmc6'	mRNA	-0.411952	3.1893e-25
54189	'Rabep1'	mRNA	-0.412142	7.28357e-21
170760	'Acbd3'	mRNA	-0.412272	1.02395e-13
384281	'Gatc'	mRNA	-0.412323	1.02392e-07
353047	'Plekhm1'	mRNA	-0.412666	1.06733e-13
233724	'Tmem41b'	mRNA	-0.412888	1.55635e-08
21665	'Tdg'	mRNA	-0.413005	5.02427e-19
231630	'Ficd'	mRNA	-0.413268	0.00876297
66606	'Lrrc57'	mRNA	-0.413439	0.004444
224814	'Abcc10'	mRNA	-0.413529	5.78831e-08
20239	'Atxn2'	mRNA	-0.413798	3.05209e-29
72392	'Tmem175'	mRNA	-0.414005	3.43844e-10
109900	'Asl'	mRNA	-0.414268	1.54263e-07
224823	'Rrp36'	mRNA	-0.41452	1.2507e-05
11821	'Aprt'	mRNA	-0.41458	3.89857e-24
109136	'Mmaa'	mRNA	-0.414721	6.47551e-06
71745	'Cul2'	mRNA	-0.415099	1.08673e-11
20595	'Smn1'	mRNA	-0.41563	4.17212e-11
66530	'Ubxn6'	mRNA	-0.415724	1.52319e-11
100044068	'LOC100044068'	mRNA	-0.415791	3.45894e-10
71718	'Telo2'	mRNA	-0.416459	2.2315e-09
70423	'Tspan15'	mRNA	-0.416463	7.26801e-06
232491	'Pyroxd1'	mRNA	-0.416605	0.00111814
75620	'Kxd1'	mRNA	-0.416626	8.58921e-10
74895	'Ccdc181'	mRNA	-0.416803	0.0048258
110109	'Nop2'	mRNA	-0.416812	8.29075e-32
51902	'Rnf24'	mRNA	-0.417906	3.8134e-10
109093	'Rars2'	mRNA	-0.417979	1.62516e-08
57773	'Wdr4'	mRNA	-0.418303	1.1223e-08
66089	'Rmnd5b'	mRNA	-0.418547	6.13009e-08
71957	'Ints11'	mRNA	-0.418806	7.2671e-06
72399	'Brap'	mRNA	-0.41882	1.05221e-12
73754	'Thap1'	mRNA	-0.418969	0.00102685
381201	'Ap5b1'	mRNA	-0.419048	0.0148646
52713	'Ccdc59'	mRNA	-0.419122	1.0387e-11
14681	'Gnao1'	mRNA	-0.419229	2.79433e-06
66196	'Myo19'	mRNA	-0.41923	2.03619e-07
105000	'Dnal1'	mRNA	-0.419692	1.38963e-06
208624	'Alg3'	mRNA	-0.419904	1.76173e-08
69605	'Lnpk'	mRNA	-0.4201	3.2454e-10
13423	'Dnase2a'	mRNA	-0.420154	0.0136674
20300	'Ccl25'	mRNA	-0.420493	0.00128283
408022	'Primpol'	mRNA	-0.420521	4.39736e-08
269113	'Nup54'	mRNA	-0.421137	9.15164e-20
56433	'Vps29'	mRNA	-0.421277	2.81678e-18
12728	'Clcn5'	mRNA	-0.421532	3.08076e-22
282619	'Sbsn'	mRNA	-0.42154	0.0431559
67011	'Mettl6'	mRNA	-0.422359	3.73537e-06
107767	'Scamp1'	mRNA	-0.422471	1.98701e-13
19270	'Ptprg'	mRNA	-0.422638	1.89697e-14
14148	'Fdx1'	mRNA	-0.4227	0.000107346
11841	'Arf2'	mRNA	-0.422883	1.22699e-07
66971	'Cdk5rap1'	mRNA	-0.423157	0.00117234
207792	'BC034090'	mRNA	-0.42352	6.98227e-06
107182	'Btaf1'	mRNA	-0.423717	8.28629e-18
22670	'Trim26'	mRNA	-0.424063	4.62192e-16
117197	'Bloc1s4'	mRNA	-0.424097	0.000208981
433702	'Ncbp1'	mRNA	-0.424201	2.15043e-28
252875	'Mios'	mRNA	-0.424536	1.09549e-07
233875	'Ino80e'	mRNA	-0.424546	9.07679e-10
238123	'Cog5'	mRNA	-0.424966	6.15345e-08
14299	'Ncs1'	mRNA	-0.425124	6.96893e-15
233011	'Itpkc'	mRNA	-0.425202	0.00133955
75734	'Mff'	mRNA	-0.425212	4.24003e-17
110948	'Hlcs'	mRNA	-0.425301	9.19547e-05
55951	'Mpc1'	mRNA	-0.425784	4.27303e-07
15983	'Ifrd2'	mRNA	-0.425862	3.20043e-17
72949	'Ccnt2'	mRNA	-0.42657	3.09815e-12
19697	'Rela'	mRNA	-0.426703	6.7174e-25
66054	'Cndp2'	mRNA	-0.426856	4.59206e-06
100862375	'Entpd4b'	mRNA	-0.426927	5.89773e-08
12651	'Chkb'	mRNA	-0.427295	7.67925e-09
19053	'Ppp2cb'	mRNA	-0.427364	3.54948e-20
107829	'Thoc5'	mRNA	-0.427394	1.91708e-13
69259	'Kctd5'	mRNA	-0.427474	1.18554e-09
66922	'Rras2'	mRNA	-0.428032	0.000833703
214917	'Antkmt'	mRNA	-0.428537	0.000589509
16653	'Kras'	mRNA	-0.429059	3.49518e-15
338365	'Slc41a2'	mRNA	-0.430147	4.12641e-05
72747	'Ttc39c'	mRNA	-0.430363	2.76933e-06
319740	'Zfyve27'	mRNA	-0.430577	7.21105e-16
13722	'Aimp1'	mRNA	-0.430829	3.03223e-15
30877	'Gnl3'	mRNA	-0.430887	3.14546e-28
56495	'Get3'	mRNA	-0.430959	1.16022e-30
22232	'Slc35a2'	mRNA	-0.431465	5.82758e-12
52132	'Ccdc97'	mRNA	-0.432775	6.74073e-11
108097	'Prkab2'	mRNA	-0.432925	0.00109261
67231	'Tbc1d20'	mRNA	-0.433148	8.38969e-22
237711	'Eml6'	mRNA	-0.43316	0.000275518
226856	'Lpgat1'	mRNA	-0.433381	3.96212e-23
320080	'Zbtb39'	mRNA	-0.433413	1.37473e-08
94254	'Rcc1l'	mRNA	-0.433459	3.49783e-10
110196	'Fdps'	mRNA	-0.433596	1.41273e-17
69129	'Pex11g'	mRNA	-0.433673	0.0290786
239122	'Setdb2'	mRNA	-0.43377	0.000357378
239555	'Mief1'	mRNA	-0.433887	3.55428e-10
70797	'Ankib1'	mRNA	-0.434262	2.54269e-13
53312	'Nub1'	mRNA	-0.434514	4.45309e-21
217365	'Nploc4'	mRNA	-0.434597	6.69185e-43
212999	'Tnpo2'	mRNA	-0.434619	1.22334e-37
106068	'Slc45a4'	mRNA	-0.434777	1.4182e-07
67952	'Tomm20'	mRNA	-0.434851	9.6128e-40
235086	'Igsf9b'	mRNA	-0.434947	4.12071e-05
11490	'Adam15'	mRNA	-0.43517	1.23881e-10
57437	'Golga7'	mRNA	-0.435274	9.84191e-20
30840	'Fbxl6'	mRNA	-0.435427	1.23305e-08
52856	'Mtg2'	mRNA	-0.435674	3.98151e-05
71890	'Mad2l2'	mRNA	-0.435752	4.70859e-06
243846	'Ccdc9'	mRNA	-0.43588	1.27797e-05
381038	'Parl'	mRNA	-0.436729	8.68397e-10
229504	'Isg20l2'	mRNA	-0.436935	3.9241e-14
67876	'Coq10b'	mRNA	-0.436987	0.000194358
56361	'Pus1'	mRNA	-0.43702	1.11944e-14
69573	'Hilpda'	mRNA	-0.437159	0.000104547
319965	'Cc2d1b'	mRNA	-0.437175	9.2101e-21
98417	'Cnih4'	mRNA	-0.437234	4.44049e-21
75415	'Arhgap12'	mRNA	-0.437238	1.3516e-08
227638	'Qsox2'	mRNA	-0.437721	9.50608e-14
109161	'Ube2q2'	mRNA	-0.437917	5.23903e-07
270210	'Zfp651'	mRNA	-0.437939	4.7628e-10
93838	'Dqx1'	mRNA	-0.437998	0.00152319
28169	'Agpat3'	mRNA	-0.438283	4.62191e-25
217980	'Larp4b'	mRNA	-0.438319	1.49856e-21
380840	'Lyrm4'	mRNA	-0.438321	2.01723e-10
66482	'Exoc2'	mRNA	-0.438501	2.50623e-23
545085	'Wdr70'	mRNA	-0.438542	1.33885e-12
67997	'Ddx59'	mRNA	-0.438957	9.41058e-06
13185	'Vps26c'	mRNA	-0.438966	8.85736e-13
72615	'Anks3'	mRNA	-0.439221	1.87997e-07
209011	'Sirt7'	mRNA	-0.439582	2.78507e-07
320508	'Cachd1'	mRNA	-0.440185	1.13849e-08
217335	'Fbf1'	mRNA	-0.440192	2.01704e-30
68728	'Trp53inp2'	mRNA	-0.440359	8.6727e-12
218832	'Polr3a'	mRNA	-0.441051	3.24514e-12
68183	'Bcas2'	mRNA	-0.441221	2.36596e-16
22034	'Traf6'	mRNA	-0.441415	3.22024e-11
72133	'Trub1'	mRNA	-0.441742	1.06192e-11
330064	'Slc5a6'	mRNA	-0.441773	5.93857e-06
53330	'Vamp4'	mRNA	-0.441925	4.04096e-11
67767	'Jagn1'	mRNA	-0.441944	3.02515e-10
56291	'Styx'	mRNA	-0.442228	2.90571e-16
56335	'Mettl3'	mRNA	-0.442395	1.92334e-12
54651	'Usp27x'	mRNA	-0.442499	0.000627777
64295	'Tmub1'	mRNA	-0.442849	0.000803481
76559	'Atg2b'	mRNA	-0.442896	7.37538e-16
13846	'Ephb4'	mRNA	-0.443525	3.29341e-25
78777	'Tepsin'	mRNA	-0.443657	4.2345e-09
212391	'Lcor'	mRNA	-0.44392	1.14114e-11
15239	'Hgs'	mRNA	-0.443972	7.01831e-31
80904	'Dtx3'	mRNA	-0.44399	1.58414e-22
15229	'Foxd1'	mRNA	-0.44404	0.00058872
117589	'Asb7'	mRNA	-0.444201	1.37977e-07
69178	'Snx5'	mRNA	-0.444369	8.30695e-26
233802	'Thumpd1'	mRNA	-0.444495	1.52694e-13
14182	'Fgfr1'	mRNA	-0.444715	3.87613e-39
99382	'Abtb2'	mRNA	-0.444803	0.000549647
94213	'Ddx50'	mRNA	-0.444866	5.38233e-27
24051	'Sgcb'	mRNA	-0.445027	1.16383e-14
232969	'Zfp428'	mRNA	-0.445073	0.000253282
77090	'Ocel1'	mRNA	-0.445425	0.0285291
69900	'Mfsd11'	mRNA	-0.44551	1.47436e-19
20514	'Slc1a5'	mRNA	-0.445619	1.8296e-06
66875	'Swt1'	mRNA	-0.445863	2.18138e-06
11975	'Atp6v0a1'	mRNA	-0.445906	4.45972e-23
79464	'Lias'	mRNA	-0.445972	2.29931e-11
208846	'Daam1'	mRNA	-0.446136	8.69384e-07
69786	'Tprkb'	mRNA	-0.446286	8.1324e-17
328108	'Togaram1'	mRNA	-0.446366	6.49965e-09
67797	'Snrnp48'	mRNA	-0.446985	2.92338e-20
268749	'Rnf31'	mRNA	-0.447135	2.93956e-12
67453	'Slc25a46'	mRNA	-0.447167	3.3306e-11
67939	'Prorsd1'	mRNA	-0.447414	0.0399792
67239	'Rpf2'	mRNA	-0.447522	1.80491e-15
76795	'Tbc1d9b'	mRNA	-0.447888	6.84176e-22
68836	'Mrpl52'	mRNA	-0.447888	4.69226e-08
319622	'Itpripl2'	mRNA	-0.448312	2.5599e-24
77877	'6030458C11Rik'	mRNA	-0.448323	8.91259e-09
212508	'Mtg1'	mRNA	-0.448414	0.000263447
74919	'Slc35f6'	mRNA	-0.448549	7.64344e-17
22200	'Uba3'	mRNA	-0.448723	9.74548e-39
18611	'Pea15a'	mRNA	-0.448774	7.27524e-24
21885	'Tle1'	mRNA	-0.448853	1.45055e-05
71881	'Apmap'	mRNA	-0.448992	1.03945e-06
217431	'Nol10'	mRNA	-0.44939	2.61601e-09
208884	'Zdhhc9'	mRNA	-0.449502	5.25537e-15
68185	'Coa4'	mRNA	-0.449597	0.0184431
67149	'Nkain1'	mRNA	-0.449608	4.9012e-20
100041194	'Ahnak2'	mRNA	-0.450372	1.74937e-23
230700	'Foxj3'	mRNA	-0.450463	7.65524e-19
20908	'Stx3'	mRNA	-0.450589	0.00395335
13518	'Dst'	mRNA	-0.450793	4.25431e-09
69660	'Tmbim1'	mRNA	-0.451017	5.78667e-18
67154	'Mtdh'	mRNA	-0.451252	3.85386e-31
83704	'Slc12a9'	mRNA	-0.451349	1.52769e-12
233490	'Crebzf'	mRNA	-0.451585	3.01975e-14
65114	'Vps35'	mRNA	-0.451606	1.36743e-51
226499	'Odr4'	mRNA	-0.452354	8.86201e-11
67890	'Ufm1'	mRNA	-0.452365	5.87013e-12
257886	'Olfr225'	mRNA	-0.452443	0.0402057
50721	'Sirt6'	mRNA	-0.45253	1.53367e-08
232023	'Vopp1'	mRNA	-0.452613	1.99893e-15
109910	'Zfp91'	mRNA	-0.452647	8.6411e-37
14466	'Gba'	mRNA	-0.452937	4.40048e-16
100121	'Tdrd7'	mRNA	-0.452942	3.58201e-09
78581	'Utp23'	mRNA	-0.453039	6.95219e-05
66498	'Dda1'	mRNA	-0.453067	3.06495e-21
103534	'Mgat4b'	mRNA	-0.453115	1.50117e-17
100037282	'Rsph3b'	mRNA	-0.453279	8.1347e-06
18099	'Nlk'	mRNA	-0.453556	2.60193e-10
239102	'Zfhx2'	mRNA	-0.453662	8.62212e-11
14977	'Slc39a7'	mRNA	-0.453692	6.86197e-33
71923	'Borcs6'	mRNA	-0.454029	5.17845e-05
215418	'Csrnp1'	mRNA	-0.454396	0.000283056
68058	'Chd1l'	mRNA	-0.454447	2.04227e-12
70396	'Asnsd1'	mRNA	-0.454788	7.96431e-14
52717	'Anapc16'	mRNA	-0.454925	1.62376e-17
19286	'Pts'	mRNA	-0.454964	0.0375146
330177	'Taok3'	mRNA	-0.455015	2.89588e-08
74155	'Errfi1'	mRNA	-0.455108	0.00334351
66734	'Map1lc3a'	mRNA	-0.455167	3.27918e-06
104859	'Tecpr2'	mRNA	-0.455363	9.68939e-07
78388	'Mvp'	mRNA	-0.455711	4.99085e-09
17760	'Map6'	mRNA	-0.455751	6.64581e-07
71703	'Armcx3'	mRNA	-0.456157	3.5983e-16
68465	'Adipor2'	mRNA	-0.456214	2.10172e-19
19377	'Rai1'	mRNA	-0.456459	1.28846e-22
17434	'Mocs2'	mRNA	-0.4566	5.12205e-12
53951	'Gpatch11'	mRNA	-0.457026	4.71022e-07
626415	'4930467E23Rik'	mRNA	-0.457165	0.00532164
67676	'Rpp21'	mRNA	-0.457232	0.0177891
18150	'Npm3'	mRNA	-0.457237	1.69256e-19
15528	'Hspe1'	mRNA	-0.457675	4.88822e-24
72238	'Tbc1d5'	mRNA	-0.45811	1.45031e-14
13709	'Elf1'	mRNA	-0.458256	3.88441e-08
66866	'Nhlrc2'	mRNA	-0.458452	2.33397e-19
[truncated: 2,382 more rows]

## Sheet: KEGG pathway enrichment
KEGG Pathway Term ID	KEGG Pathway Term Desc	KEGG Pathway Term Level1	KEGG Pathway Term Level2	Term Candidate Gene Num	Total Candidate Gene Num	Term Gene Num	Total Gene Num	Rich Ratio	P value	Q value
5200	Pathways in cancer	Human Diseases	Cancer: overview	298	3759	538	8491	0.553903	5.8e-08	1.26e-06
5168	Herpes simplex virus 1 infection	Human Diseases	Infectious disease: viral	214	3759	432	8491	0.49537	0.0136467	0.0343146
5165	Human papillomavirus infection	Human Diseases	Infectious disease: viral	191	3759	358	8491	0.53352	0.000263	0.00111104
4151	PI3K-Akt signaling pathway	Environmental Information Processing	Signal transduction	183	3759	355	8491	0.515493	0.00291284	0.00990938
4010	MAPK signaling pathway	Environmental Information Processing	Signal transduction	171	3759	294	8491	0.581633	7.83e-07	7.99e-06
4144	Endocytosis	Cellular Processes	Transport and catabolism	165	3759	267	8491	0.617978	3.76e-09	1e-07
5131	Shigellosis	Human Diseases	Infectious disease: bacterial	153	3759	236	8491	0.648305	9.29e-11	4.6e-09
5166	Human T-cell leukemia virus 1 infection	Human Diseases	Infectious disease: viral	140	3759	244	8491	0.57377	2.06e-05	0.000132
5163	Human cytomegalovirus infection	Human Diseases	Infectious disease: viral	131	3759	253	8491	0.517787	0.00890576	0.0246535
4810	Regulation of actin cytoskeleton	Cellular Processes	Cell motility	131	3759	213	8491	0.615023	2.3e-07	2.9e-06
5170	Human immunodeficiency virus 1 infection	Human Diseases	Infectious disease: viral	129	3759	236	8491	0.54661	0.000735	0.00277105
4714	Thermogenesis	Organismal Systems	Environmental adaptation	128	3759	217	8491	0.589862	7.27e-06	5.26e-05
5203	Viral carcinogenesis	Human Diseases	Cancer: overview	127	3759	229	8491	0.554585	0.000369	0.00152529
5205	Proteoglycans in cancer	Human Diseases	Cancer: overview	123	3759	202	8491	0.608911	1.15e-06	1.07e-05
4510	Focal adhesion	Cellular Processes	Cellular community - eukaryotes	122	3759	198	8491	0.616162	5.18e-07	6.13e-06
5169	Epstein-Barr virus infection	Human Diseases	Infectious disease: viral	120	3759	226	8491	0.530973	0.00425786	0.0135549
5206	MicroRNAs in cancer	Human Diseases	Cancer: overview	118	3759	162	8491	0.728395	9.7e-14	1.68e-11
4141	Protein processing in endoplasmic reticulum	Genetic Information Processing	Folding, sorting and degradation	118	3759	164	8491	0.719512	4.04e-13	4.19e-11
3013	RNA transport	Genetic Information Processing	Translation	118	3759	166	8491	0.710843	1.58e-12	1.1e-10
4014	Ras signaling pathway	Environmental Information Processing	Signal transduction	116	3759	231	8491	0.502165	0.0380604	0.08632
4218	Cellular senescence	Cellular Processes	Cell growth and death	114	3759	183	8491	0.622951	5.48e-07	6.13e-06
4360	Axon guidance	Organismal Systems	Development and regeneration	110	3759	180	8491	0.611111	3.28e-06	2.71e-05
4015	Rap1 signaling pathway	Environmental Information Processing	Signal transduction	110	3759	214	8491	0.514019	0.0200874	0.0490828
5225	Hepatocellular carcinoma	Human Diseases	Cancer: specific types	109	3759	171	8491	0.637427	1.79e-07	2.59e-06
5016	Huntington disease	Human Diseases	Neurodegenerative disease	105	3759	186	8491	0.564516	0.000493	0.00199021
5130	Pathogenic Escherichia coli infection	Human Diseases	Infectious disease: bacterial	104	3759	205	8491	0.507317	0.0351513	0.0802467
5167	Kaposi sarcoma-associated herpesvirus infection	Human Diseases	Infectious disease: viral	104	3759	214	8491	0.485981	0.111185	0.20968
5202	Transcriptional misregulation in cancer	Human Diseases	Cancer: overview	103	3759	179	8491	0.575419	0.000213	0.000936
5161	Hepatitis B	Human Diseases	Infectious disease: viral	102	3759	162	8491	0.62963	1.05e-06	1.01e-05
4120	Ubiquitin mediated proteolysis	Genetic Information Processing	Folding, sorting and degradation	101	3759	138	8491	0.731884	3.69e-12	2.14e-10
4150	mTOR signaling pathway	Environmental Information Processing	Signal transduction	100	3759	153	8491	0.653595	9.41e-08	1.81e-06
3040	Spliceosome	Genetic Information Processing	Transcription	99	3759	132	8491	0.75	4.82e-13	4.19e-11
5010	Alzheimer disease	Human Diseases	Neurodegenerative disease	98	3759	167	8491	0.586826	0.00011	0.000531
4140	Autophagy - animal	Cellular Processes	Transport and catabolism	97	3759	138	8491	0.702899	4.28e-10	1.35e-08
4110	Cell cycle	Cellular Processes	Cell growth and death	95	3759	123	8491	0.772358	6.28e-14	1.68e-11
4390	Hippo signaling pathway	Environmental Information Processing	Signal transduction	94	3759	152	8491	0.618421	8.33e-06	5.78e-05
4210	Apoptosis	Cellular Processes	Cell growth and death	94	3759	136	8491	0.691176	3.26e-09	9.43e-08
4621	NOD-like receptor signaling pathway	Organismal Systems	Immune system	93	3759	201	8491	0.462687	0.306015	0.471944
5418	Fluid shear stress and atherosclerosis	Human Diseases	Cardiovascular disease	90	3759	143	8491	0.629371	4.58e-06	3.7e-05
4062	Chemokine signaling pathway	Organismal Systems	Immune system	89	3759	197	8491	0.451777	0.424924	0.585114
5152	Tuberculosis	Human Diseases	Infectious disease: bacterial	88	3759	178	8491	0.494382	0.092591	0.179492
4024	cAMP signaling pathway	Environmental Information Processing	Signal transduction	88	3759	215	8491	0.409302	0.8574	0.995043
4068	FoxO signaling pathway	Environmental Information Processing	Signal transduction	87	3759	131	8491	0.664122	2.21e-07	2.9e-06
4310	Wnt signaling pathway	Environmental Information Processing	Signal transduction	87	3759	161	8491	0.540373	0.00754081	0.021448
4217	Necroptosis	Cellular Processes	Cell growth and death	87	3759	176	8491	0.494318	0.0942888	0.181768
4932	Non-alcoholic fatty liver disease (NAFLD)	Human Diseases	Endocrine and metabolic disease	86	3759	146	8491	0.589041	0.000238	0.00103293
4934	Cushing syndrome	Human Diseases	Endocrine and metabolic disease	85	3759	159	8491	0.534591	0.0117033	0.0299781
3010	Ribosome	Genetic Information Processing	Translation	85	3759	138	8491	0.615942	2.77e-05	0.000168
4910	Insulin signaling pathway	Organismal Systems	Endocrine system	84	3759	138	8491	0.608696	5.7e-05	0.000304
4142	Lysosome	Cellular Processes	Transport and catabolism	84	3759	122	8491	0.688525	2.96e-08	7.35e-07
4145	Phagosome	Cellular Processes	Transport and catabolism	84	3759	178	8491	0.47191	0.236443	0.381608
4722	Neurotrophin signaling pathway	Organismal Systems	Nervous system	82	3759	121	8491	0.677686	1.3e-07	2.25e-06
5226	Gastric cancer	Human Diseases	Cancer: specific types	82	3759	149	8491	0.550336	0.00499824	0.0156251
4060	Cytokine-cytokine receptor interaction	Environmental Information Processing	Signaling molecules and interaction	82	3759	295	8491	0.277966	1	1
4530	Tight junction	Cellular Processes	Cellular community - eukaryotes	82	3759	165	8491	0.49697	0.0907265	0.176866
5034	Alcoholism	Human Diseases	Substance dependence	80	3759	201	8491	0.39801	0.91398	1
5012	Parkinson disease	Human Diseases	Neurodegenerative disease	79	3759	129	8491	0.612403	6.99e-05	0.000362
5162	Measles	Human Diseases	Infectious disease: viral	78	3759	142	8491	0.549296	0.00648235	0.0190625
5164	Influenza A	Human Diseases	Infectious disease: viral	78	3759	163	8491	0.478528	0.197426	0.324676
4022	cGMP-PKG signaling pathway	Environmental Information Processing	Signal transduction	78	3759	173	8491	0.450867	0.442833	0.601697
4550	Signaling pathways regulating pluripotency of stem cells	Cellular Processes	Cellular community - eukaryotes	77	3759	137	8491	0.562044	0.0030893	0.0103076
190	Oxidative phosphorylation	Metabolism	Energy metabolism	76	3759	120	8491	0.633333	1.8e-05	0.000118
5135	Yersinia infection	Human Diseases	Infectious disease: bacterial	76	3759	121	8491	0.628099	2.76e-05	0.000168
5160	Hepatitis C	Human Diseases	Infectious disease: viral	76	3759	158	8491	0.481013	0.184524	0.306363
4371	Apelin signaling pathway	Environmental Information Processing	Signal transduction	76	3759	137	8491	0.554745	0.00514952	0.0158162
4020	Calcium signaling pathway	Environmental Information Processing	Signal transduction	76	3759	192	8491	0.395833	0.919123	1
1200	Carbon metabolism	Metabolism	Global and overview maps	75	3759	120	8491	0.625	3.98e-05	0.000223
4919	Thyroid hormone signaling pathway	Organismal Systems	Endocrine system	74	3759	117	8491	0.632479	2.48e-05	0.000156
4921	Oxytocin signaling pathway	Organismal Systems	Endocrine system	74	3759	153	8491	0.48366	0.171723	0.289261
4066	HIF-1 signaling pathway	Environmental Information Processing	Signal transduction	73	3759	112	8491	0.651786	5.88e-06	4.43e-05
4152	AMPK signaling pathway	Environmental Information Processing	Signal transduction	73	3759	126	8491	0.579365	0.00130693	0.0046753
4114	Oocyte meiosis	Cellular Processes	Cell growth and death	73	3759	119	8491	0.613445	0.00012	0.000573
4926	Relaxin signaling pathway	Organismal Systems	Endocrine system	72	3759	129	8491	0.55814	0.00521681	0.0158162
4072	Phospholipase D signaling pathway	Environmental Information Processing	Signal transduction	72	3759	148	8491	0.486486	0.159054	0.278746
4630	Jak-STAT signaling pathway	Environmental Information Processing	Signal transduction	71	3759	165	8491	0.430303	0.655566	0.836328
4071	Sphingolipid signaling pathway	Environmental Information Processing	Signal transduction	70	3759	124	8491	0.564516	0.00402357	0.0129276
4261	Adrenergic signaling in cardiomyocytes	Organismal Systems	Circulatory system	69	3759	152	8491	0.453947	0.419945	0.580561
5224	Breast cancer	Human Diseases	Cancer: specific types	68	3759	147	8491	0.462585	0.341568	0.506513
4668	TNF signaling pathway	Environmental Information Processing	Signal transduction	68	3759	113	8491	0.60177	0.00045	0.00183593
4935	Growth hormone synthesis, secretion and action	Organismal Systems	Endocrine system	67	3759	116	8491	0.577586	0.00225452	0.00790221
4728	Dopaminergic synapse	Organismal Systems	Nervous system	67	3759	133	8491	0.503759	0.0902976	0.176866
4933	AGE-RAGE signaling pathway in diabetic complications	Human Diseases	Endocrine and metabolic disease	66	3759	101	8491	0.653465	1.44e-05	9.59e-05
4931	Insulin resistance	Human Diseases	Endocrine and metabolic disease	66	3759	110	8491	0.6	0.000608	0.00237022
3015	mRNA surveillance pathway	Genetic Information Processing	Translation	66	3759	95	8491	0.694737	5.36e-07	6.13e-06
4212	Longevity regulating pathway - worm	Organismal Systems	Aging	64	3759	89	8491	0.719101	1.04e-07	1.9e-06
5222	Small cell lung cancer	Human Diseases	Cancer: specific types	64	3759	92	8491	0.695652	7.39e-07	7.77e-06
5215	Prostate cancer	Human Diseases	Cancer: specific types	64	3759	99	8491	0.646465	3.21e-05	0.000189
4380	Osteoclast differentiation	Organismal Systems	Development and regeneration	63	3759	124	8491	0.508065	0.0833613	0.166734
230	Purine metabolism	Metabolism	Nucleotide metabolism	63	3759	136	8491	0.463235	0.344046	0.508017
5210	Colorectal cancer	Human Diseases	Cancer: specific types	63	3759	88	8491	0.715909	1.72e-07	2.59e-06
4070	Phosphatidylinositol signaling system	Environmental Information Processing	Signal transduction	63	3759	98	8491	0.642857	4.77e-05	0.000258
4928	Parathyroid hormone synthesis, secretion and action	Organismal Systems	Endocrine system	61	3759	107	8491	0.570093	0.00519697	0.0158162
4915	Estrogen signaling pathway	Organismal Systems	Endocrine system	61	3759	134	8491	0.455224	0.41705	0.580561
5142	Chagas disease (American trypanosomiasis)	Human Diseases	Infectious disease: parasitic	61	3759	102	8491	0.598039	0.00108288	0.00391416
5145	Toxoplasmosis	Human Diseases	Infectious disease: parasitic	61	3759	108	8491	0.564815	0.00685452	0.0196572
5231	Choline metabolism in cancer	Human Diseases	Cancer: overview	60	3759	98	8491	0.612245	0.000508	0.00202756
4211	Longevity regulating pathway	Organismal Systems	Aging	59	3759	90	8491	0.655556	3.52e-05	0.0002
4625	C-type lectin receptor signaling pathway	Organismal Systems	Immune system	59	3759	112	8491	0.526786	0.0442604	0.0974235
3008	Ribosome biogenesis in eukaryotes	Genetic Information Processing	Translation	59	3759	79	8491	0.746835	3.44e-08	7.95e-07
3018	RNA degradation	Genetic Information Processing	Folding, sorting and degradation	58	3759	82	8491	0.707317	1.02e-06	1.01e-05
4914	Progesterone-mediated oocyte maturation	Organismal Systems	Endocrine system	57	3759	90	8491	0.633333	0.000196	0.000874
4922	Glucagon signaling pathway	Organismal Systems	Endocrine system	57	3759	104	8491	0.548077	0.0191945	0.0472375
4611	Platelet activation	Organismal Systems	Immune system	57	3759	125	8491	0.456	0.415316	0.580561
4723	Retrograde endocannabinoid signaling	Organismal Systems	Nervous system	57	3759	141	8491	0.404255	0.844344	0.98649
1524	Platinum drug resistance	Human Diseases	Drug resistance: antineoplastic	57	3759	78	8491	0.730769	2.11e-07	2.9e-06
5220	Chronic myeloid leukemia	Human Diseases	Cancer: specific types	56	3759	76	8491	0.736842	1.69e-07	2.59e-06
5146	Amoebiasis	Human Diseases	Infectious disease: parasitic	56	3759	106	8491	0.528302	0.046215	0.0996062
4064	NF-kappa B signaling pathway	Environmental Information Processing	Signal transduction	56	3759	108	8491	0.518519	0.0673473	0.138281
4725	Cholinergic synapse	Organismal Systems	Nervous system	55	3759	112	8491	0.491071	0.173099	0.290172
4012	ErbB signaling pathway	Environmental Information Processing	Signal transduction	55	3759	84	8491	0.654762	6.76e-05	0.000356
5212	Pancreatic cancer	Human Diseases	Cancer: specific types	54	3759	76	8491	0.710526	1.92e-06	1.75e-05
4270	Vascular smooth muscle contraction	Organismal Systems	Circulatory system	53	3759	138	8491	0.384058	0.931863	1
5120	Epithelial cell signaling in Helicobacter pylori infection	Human Diseases	Infectious disease: bacterial	53	3759	70	8491	0.757143	7.86e-08	1.6e-06
1521	EGFR tyrosine kinase inhibitor resistance	Human Diseases	Drug resistance: antineoplastic	53	3759	79	8491	0.670886	3.35e-05	0.000193
4520	Adherens junction	Cellular Processes	Cellular community - eukaryotes	53	3759	71	8491	0.746479	1.77e-07	2.59e-06
4666	Fc gamma R-mediated phagocytosis	Organismal Systems	Immune system	52	3759	90	8491	0.577778	0.0066056	0.0191012
4912	GnRH signaling pathway	Organismal Systems	Endocrine system	52	3759	90	8491	0.577778	0.0066056	0.0191012
4361	Axon regeneration	Organismal Systems	Development and regeneration	52	3759	92	8491	0.565217	0.0117493	0.0299781
4659	Th17 cell differentiation	Organismal Systems	Immune system	52	3759	102	8491	0.509804	0.101922	0.195397
564	Glycerophospholipid metabolism	Metabolism	Lipid metabolism	52	3759	96	8491	0.541667	0.0318425	0.0748874
5100	Bacterial invasion of epithelial cells	Human Diseases	Infectious disease: bacterial	52	3759	73	8491	0.712329	2.63e-06	2.22e-05
1522	Endocrine resistance	Human Diseases	Drug resistance: antineoplastic	52	3759	93	8491	0.55914	0.015358	0.0383398
4350	TGF-beta signaling pathway	Environmental Information Processing	Signal transduction	52	3759	95	8491	0.547368	0.0252712	0.0608965
4137	Mitophagy - animal	Cellular Processes	Transport and catabolism	52	3759	63	8491	0.825397	4.08e-10	1.35e-08
4724	Glutamatergic synapse	Organismal Systems	Nervous system	51	3759	113	8491	0.451327	0.462585	0.62458
5211	Renal cell carcinoma	Human Diseases	Cancer: specific types	51	3759	68	8491	0.75	2.34e-07	2.9e-06
4115	p53 signaling pathway	Cellular Processes	Cell growth and death	51	3759	71	8491	0.71831	2.19e-06	1.9e-05
4750	Inflammatory mediator regulation of TRP channels	Organismal Systems	Sensory system	50	3759	127	8491	0.393701	0.887273	1
1230	Biosynthesis of amino acids	Metabolism	Global and overview maps	50	3759	77	8491	0.649351	0.000196	0.000874
5132	Salmonella infection	Human Diseases	Infectious disease: bacterial	50	3759	75	8491	0.666667	7.15e-05	0.000365
4657	IL-17 signaling pathway	Organismal Systems	Immune system	49	3759	91	8491	0.538462	0.0411014	0.0914244
4916	Melanogenesis	Organismal Systems	Endocrine system	49	3759	100	8491	0.49	0.195606	0.323215
4670	Leukocyte transendothelial migration	Organismal Systems	Immune system	49	3759	115	8491	0.426087	0.674605	0.843211
4660	T cell receptor signaling pathway	Organismal Systems	Immune system	48	3759	103	8491	0.466019	0.351065	0.510776
562	Inositol phosphate metabolism	Metabolism	Carbohydrate metabolism	48	3759	73	8491	0.657534	0.000166	0.000759
4391	Hippo signaling pathway - fly	Environmental Information Processing	Signal transduction	48	3759	67	8491	0.716418	4.92e-06	3.79e-05
4013	MAPK signaling pathway - fly	Environmental Information Processing	Signal transduction	48	3759	79	8491	0.607595	0.00224614	0.00790221
4080	Neuroactive ligand-receptor interaction	Environmental Information Processing	Signaling molecules and interaction	48	3759	350	8491	0.137143	1	1
4925	Aldosterone synthesis and secretion	Organismal Systems	Endocrine system	47	3759	101	8491	0.465347	0.358251	0.511576
5323	Rheumatoid arthritis	Human Diseases	Immune disease	47	3759	86	8491	0.546512	0.0333725	0.0772017
5235	PD-L1 expression and PD-1 checkpoint pathway in cancer	Human Diseases	Cancer: overview	47	3759	88	8491	0.534091	0.0522979	0.111334
4146	Peroxisome	Cellular Processes	Transport and catabolism	47	3759	84	8491	0.559524	0.0202272	0.0490828
4540	Gap junction	Cellular Processes	Cellular community - eukaryotes	47	3759	86	8491	0.546512	0.0333725	0.0772017
4620	Toll-like receptor signaling pathway	Organismal Systems	Immune system	46	3759	98	8491	0.469388	0.331617	0.498143
4726	Serotonergic synapse	Organismal Systems	Nervous system	46	3759	131	8491	0.351145	0.987247	1
4214	Apoptosis - fly	Cellular Processes	Cell growth and death	46	3759	53	8491	0.867925	1.36e-10	5.9e-09
983	Drug metabolism - other enzymes	Metabolism	Xenobiotics biodegradation and metabolism	45	3759	88	8491	0.511364	0.116164	0.21336
5214	Glioma	Human Diseases	Cancer: specific types	45	3759	74	8491	0.608108	0.00297329	0.0100168
4514	Cell adhesion molecules (CAMs)	Environmental Information Processing	Signaling molecules and interaction	45	3759	169	8491	0.266272	0.999999	1
4721	Synaptic vesicle cycle	Organismal Systems	Nervous system	44	3759	76	8491	0.578947	0.0113604	0.0294184
4512	ECM-receptor interaction	Environmental Information Processing	Signaling molecules and interaction	44	3759	88	8491	0.5	0.163537	0.28327
310	Lysine degradation	Metabolism	Amino acid metabolism	42	3759	61	8491	0.688525	8.74e-05	0.000439
5213	Endometrial cancer	Human Diseases	Cancer: specific types	42	3759	58	8491	0.724138	1.25e-05	8.49e-05
4650	Natural killer cell mediated cytotoxicity	Organismal Systems	Immune system	41	3759	101	8491	0.405941	0.801728	0.950388
1212	Fatty acid metabolism	Metabolism	Global and overview maps	41	3759	61	8491	0.672131	0.000242	0.00103561
5223	Non-small cell lung cancer	Human Diseases	Cancer: specific types	41	3759	66	8491	0.621212	0.0025665	0.00881759
5230	Central carbon metabolism in cancer	Human Diseases	Cancer: overview	41	3759	67	8491	0.61194	0.00381365	0.0124843
5221	Acute myeloid leukemia	Human Diseases	Cancer: specific types	41	3759	70	8491	0.585714	0.0110047	0.0287114
4713	Circadian entrainment	Organismal Systems	Environmental adaptation	40	3759	98	8491	0.408163	0.786117	0.937398
5414	Dilated cardiomyopathy (DCM)	Human Diseases	Cardiovascular disease	40	3759	94	8491	0.425532	0.669302	0.841477
3460	Fanconi anemia pathway	Genetic Information Processing	Replication and repair	40	3759	51	8491	0.784314	6.3e-07	6.83e-06
4920	Adipocytokine signaling pathway	Organismal Systems	Endocrine system	39	3759	71	8491	0.549296	0.0454058	0.0990932
10	Glycolysis / Gluconeogenesis	Metabolism	Carbohydrate metabolism	39	3759	66	8491	0.590909	0.0106868	0.0285255
5412	Arrhythmogenic right ventricular cardiomyopathy (ARVC)	Human Diseases	Cardiovascular disease	39	3759	77	8491	0.506494	0.154638	0.273128
5410	Hypertrophic cardiomyopathy (HCM)	Human Diseases	Cardiovascular disease	39	3759	91	8491	0.428571	0.646267	0.832629
280	Valine, leucine and isoleucine degradation	Metabolism	Amino acid metabolism	38	3759	56	8491	0.678571	0.000301	0.00126026
5110	Vibrio cholerae infection	Human Diseases	Infectious disease: bacterial	38	3759	50	8491	0.76	4.8e-06	3.78e-05
4213	Longevity regulating pathway - multiple species	Organismal Systems	Aging	37	3759	62	8491	0.596774	0.010296	0.0276955
4720	Long-term potentiation	Organismal Systems	Nervous system	37	3759	67	8491	0.552239	0.0460885	0.0996062
4658	Th1 and Th2 cell differentiation	Organismal Systems	Immune system	37	3759	87	8491	0.425287	0.667702	0.841477
3320	PPAR signaling pathway	Organismal Systems	Endocrine system	36	3759	87	8491	0.413793	0.742631	0.90737
4727	GABAergic synapse	Organismal Systems	Nervous system	36	3759	88	8491	0.409091	0.771525	0.929581
5322	Systemic lupus erythematosus	Human Diseases	Immune disease	36	3759	142	8491	0.253521	0.999999	1
4917	Prolactin signaling pathway	Organismal Systems	Endocrine system	35	3759	72	8491	0.486111	0.265049	0.41243
4662	B cell receptor signaling pathway	Organismal Systems	Immune system	35	3759	78	8491	0.448718	0.501099	0.671356
240	Pyrimidine metabolism	Metabolism	Nucleotide metabolism	35	3759	58	8491	0.603448	0.009825	0.026635
5217	Basal cell carcinoma	Human Diseases	Cancer: specific types	35	3759	63	8491	0.555556	0.0466681	0.0999619
5218	Melanoma	Human Diseases	Cancer: specific types	35	3759	72	8491	0.486111	0.265049	0.41243
5133	Pertussis	Human Diseases	Infectious disease: bacterial	35	3759	76	8491	0.460526	0.419874	0.580561
5032	Morphine addiction	Human Diseases	Substance dependence	35	3759	91	8491	0.384615	0.890718	1
4911	Insulin secretion	Organismal Systems	Endocrine system	34	3759	86	8491	0.395349	0.840793	0.985659
510	N-Glycan biosynthesis	Metabolism	Glycan biosynthesis and metabolism	34	3759	50	8491	0.68	0.000587	0.00231284
480	Glutathione metabolism	Metabolism	Metabolism of other amino acids	34	3759	65	8491	0.523077	0.118408	0.21336
5134	Legionellosis	Human Diseases	Infectious disease: bacterial	34	3759	59	8491	0.576271	0.026494	0.0634029
5031	Amphetamine addiction	Human Diseases	Substance dependence	34	3759	69	8491	0.492754	0.235592	0.381608
970	Aminoacyl-tRNA biosynthesis	Genetic Information Processing	Translation	34	3759	44	8491	0.772727	8.12e-06	5.75e-05
4927	Cortisol synthesis and secretion	Organismal Systems	Endocrine system	33	3759	69	8491	0.478261	0.316147	0.485412
4260	Cardiac muscle contraction	Organismal Systems	Circulatory system	33	3759	81	8491	0.407407	0.774227	0.929608
4974	Protein digestion and absorption	Organismal Systems	Digestive system	33	3759	94	8491	0.351064	0.972458	1
3030	DNA replication	Genetic Information Processing	Replication and repair	33	3759	35	8491	0.942857	3.78e-10	1.35e-08
3440	Homologous recombination	Genetic Information Processing	Replication and repair	33	3759	41	8491	0.804878	2.16e-06	1.9e-05
3050	Proteasome	Genetic Information Processing	Folding, sorting and degradation	33	3759	46	8491	0.717391	0.000145	0.000681
4664	Fc epsilon RI signaling pathway	Organismal Systems	Immune system	32	3759	67	8491	0.477612	0.323716	0.490663
4918	Thyroid hormone synthesis	Organismal Systems	Endocrine system	32	3759	72	8491	0.444444	0.533754	0.698915
4970	Salivary secretion	Organismal Systems	Digestive system	32	3759	78	8491	0.410256	0.755366	0.916475
270	Cysteine and methionine metabolism	Metabolism	Amino acid metabolism	32	3759	52	8491	0.615385	0.00895201	0.0246535
5140	Leishmaniasis	Human Diseases	Infectious disease: parasitic	32	3759	69	8491	0.463768	0.406674	0.575983
5204	Chemical carcinogenesis	Human Diseases	Cancer: overview	32	3759	95	8491	0.336842	0.986646	1
4370	VEGF signaling pathway	Environmental Information Processing	Signal transduction	32	3759	58	8491	0.551724	0.0616819	0.128165
4061	Viral protein interaction with cytokine and cytokine receptor	Environmental Information Processing	Signaling molecules and interaction	32	3759	102	8491	0.313725	0.997277	1
4730	Long-term depression	Organismal Systems	Nervous system	31	3759	61	8491	0.508197	0.182768	0.304906
4971	Gastric acid secretion	Organismal Systems	Digestive system	31	3759	73	8491	0.424658	0.664959	0.841477
520	Amino sugar and nucleotide sugar metabolism	Metabolism	Carbohydrate metabolism	31	3759	49	8491	0.632653	0.00563691	0.016718
4216	Ferroptosis	Cellular Processes	Cell growth and death	31	3759	41	8491	0.756098	4.38e-05	0.000241
4622	RIG-I-like receptor signaling pathway	Organismal Systems	Immune system	30	3759	68	8491	0.441176	0.556976	0.726582
4972	Pancreatic secretion	Organismal Systems	Digestive system	30	3759	107	8491	0.280374	0.999826	1
561	Glycerolipid metabolism	Metabolism	Lipid metabolism	30	3759	61	8491	0.491803	0.258548	0.405956
980	Metabolism of xenobiotics by cytochrome P450	Metabolism	Xenobiotics biodegradation and metabolism	30	3759	67	8491	0.447761	0.513993	0.683354
3420	Nucleotide excision repair	Genetic Information Processing	Replication and repair	30	3759	43	8491	0.697674	0.00063	0.00243037
4929	GnRH secretion	Organismal Systems	Endocrine system	29	3759	63	8491	0.460317	0.436552	0.59875
4612	Antigen processing and presentation	Organismal Systems	Immune system	29	3759	88	8491	0.329545	0.988767	1
71	Fatty acid degradation	Metabolism	Lipid metabolism	29	3759	50	8491	0.58	0.0349901	0.0802467
982	Drug metabolism - cytochrome P450	Metabolism	Xenobiotics biodegradation and metabolism	29	3759	69	8491	0.42029	0.689389	0.851385
5416	Viral myocarditis	Human Diseases	Cardiovascular disease	29	3759	86	8491	0.337209	0.982573	1
4340	Hedgehog signaling pathway	Environmental Information Processing	Signal transduction	29	3759	47	8491	0.617021	0.011946	0.0302575
4623	Cytosolic DNA-sensing pathway	Organismal Systems	Immune system	28	3759	64	8491	0.4375	0.581447	0.755663
4640	Hematopoietic cell lineage	Organismal Systems	Immune system	28	3759	94	8491	0.297872	0.998651	1
513	Various types of N-glycan biosynthesis	Metabolism	Glycan biosynthesis and metabolism	28	3759	40	8491	0.7	0.000878	0.00327668
4330	Notch signaling pathway	Environmental Information Processing	Signal transduction	28	3759	54	8491	0.518519	0.1616	0.281786
4624	Toll and Imd signaling pathway	Organismal Systems	Immune system	27	3759	40	8491	0.675	0.00252524	0.00876257
4962	Vasopressin-regulated water reabsorption	Organismal Systems	Excretory system	27	3759	43	8491	0.627907	0.0109729	0.0287114
4923	Regulation of lipolysis in adipocytes	Organismal Systems	Endocrine system	27	3759	56	8491	0.482143	0.321081	0.490663
4924	Renin secretion	Organismal Systems	Endocrine system	27	3759	76	8491	0.355263	0.95241	1
514	Other types of O-glycan biosynthesis	Metabolism	Glycan biosynthesis and metabolism	27	3759	43	8491	0.627907	0.0109729	0.0287114
330	Arginine and proline metabolism	Metabolism	Amino acid metabolism	27	3759	50	8491	0.54	0.106641	0.203321
5014	Amyotrophic lateral sclerosis (ALS)	Human Diseases	Neurodegenerative disease	27	3759	51	8491	0.529412	0.13388	0.239466
3410	Base excision repair	Genetic Information Processing	Replication and repair	27	3759	34	8491	0.794118	2.99e-05	0.000179
4976	Bile secretion	Organismal Systems	Digestive system	26	3759	72	8491	0.361111	0.936658	1
5321	Inflammatory bowel disease (IBD)	Human Diseases	Immune disease	26	3759	60	8491	0.433333	0.607239	0.786239
4979	Cholesterol metabolism	Organismal Systems	Digestive system	25	3759	49	8491	0.510204	0.208617	0.341463
5216	Thyroid cancer	Human Diseases	Cancer: specific types	25	3759	37	8491	0.675676	0.00355215	0.011739
2010	ABC transporters	Environmental Information Processing	Membrane transport	25	3759	48	8491	0.520833	0.171673	0.289261
4136	Autophagy - other	Cellular Processes	Transport and catabolism	25	3759	32	8491	0.78125	9.78e-05	0.000478
4215	Apoptosis - multiple species	Cellular Processes	Cell growth and death	25	3759	32	8491	0.78125	9.78e-05	0.000478
3022	Basal transcription factors	Genetic Information Processing	Transcription	24	3759	44	8491	0.545455	0.110873	0.20968
4978	Mineral absorption	Organismal Systems	Digestive system	23	3759	51	8491	0.45098	0.506627	0.676152
4961	Endocrine and other factor-regulated calcium reabsorption	Organismal Systems	Excretory system	23	3759	60	8491	0.383333	0.855509	0.995043
4610	Complement and coagulation cascades	Organismal Systems	Immune system	23	3759	93	8491	0.247312	0.999973	1
620	Pyruvate metabolism	Metabolism	Carbohydrate metabolism	23	3759	38	8491	0.605263	0.0319404	0.0748874
760	Nicotinate and nicotinamide metabolism	Metabolism	Metabolism of cofactors and vitamins	23	3759	42	8491	0.547619	0.112203	0.210456
380	Tryptophan metabolism	Metabolism	Amino acid metabolism	23	3759	48	8491	0.479167	0.356218	0.510776
600	Sphingolipid metabolism	Metabolism	Lipid metabolism	23	3759	48	8491	0.479167	0.356218	0.510776
5219	Bladder cancer	Human Diseases	Cancer: specific types	23	3759	41	8491	0.560976	0.085662	0.169856
4930	Type II diabetes mellitus	Human Diseases	Endocrine and metabolic disease	23	3759	48	8491	0.479167	0.356218	0.510776
5030	Cocaine addiction	Human Diseases	Substance dependence	23	3759	48	8491	0.479167	0.356218	0.510776
20	Citrate cycle (TCA cycle)	Metabolism	Carbohydrate metabolism	22	3759	32	8491	0.6875	0.00445998	0.0140692
640	Propanoate metabolism	Metabolism	Carbohydrate metabolism	22	3759	33	8491	0.666667	0.00782791	0.0219055
5144	Malaria	Human Diseases	Infectious disease: parasitic	22	3759	56	8491	0.392857	0.812473	0.958939
4130	SNARE interactions in vesicular transport	Genetic Information Processing	Folding, sorting and degradation	22	3759	33	8491	0.666667	0.00782791	0.0219055
51	Fructose and mannose metabolism	Metabolism	Carbohydrate metabolism	21	3759	35	8491	0.6	0.04436	0.0974235
250	Alanine, aspartate and glutamate metabolism	Metabolism	Amino acid metabolism	21	3759	38	8491	0.552632	0.114669	0.21336
1523	Antifolate resistance	Human Diseases	Drug resistance: antineoplastic	21	3759	30	8491	0.7	0.00390018	0.0126482
3060	Protein export	Genetic Information Processing	Folding, sorting and degradation	21	3759	28	8491	0.75	0.000946	0.00345492
4392	Hippo signaling pathway - multiple species	Environmental Information Processing	Signal transduction	21	3759	26	8491	0.807692	0.000155	0.000717
4341	Hedgehog signaling pathway - fly	Environmental Information Processing	Signal transduction	21	3759	28	8491	0.75	0.000946	0.00345492
860	Porphyrin and chlorophyll metabolism	Metabolism	Metabolism of cofactors and vitamins	20	3759	41	8491	0.487805	0.333804	0.499086
3430	Mismatch repair	Genetic Information Processing	Replication and repair	20	3759	22	8491	0.909091	6.32e-06	4.66e-05
4710	Circadian rhythm	Organismal Systems	Environmental adaptation	19	3759	30	8491	0.633333	0.0276131	0.0656284
410	beta-Alanine metabolism	Metabolism	Metabolism of other amino acids	19	3759	32	8491	0.59375	0.0616198	0.128165
590	Arachidonic acid metabolism	Metabolism	Lipid metabolism	19	3759	88	8491	0.215909	0.999998	1
830	Retinol metabolism	Metabolism	Metabolism of cofactors and vitamins	19	3759	91	8491	0.208791	0.999999	1
4966	Collecting duct acid secretion	Organismal Systems	Excretory system	18	3759	27	8491	0.666667	0.0157863	0.0391274
4740	Olfactory transduction	Organismal Systems	Sensory system	18	3759	1117	8491	0.0161146	1	1
62	Fatty acid elongation	Metabolism	Lipid metabolism	18	3759	29	8491	0.62069	0.0408146	0.0913721
30	Pentose phosphate pathway	Metabolism	Carbohydrate metabolism	18	3759	32	8491	0.5625	0.117596	0.21336
52	Galactose metabolism	Metabolism	Carbohydrate metabolism	18	3759	32	8491	0.5625	0.117596	0.21336
1040	Biosynthesis of unsaturated fatty acids	Metabolism	Lipid metabolism	18	3759	32	8491	0.5625	0.117596	0.21336
260	Glycine, serine and threonine metabolism	Metabolism	Amino acid metabolism	18	3759	40	8491	0.45	0.524001	0.689972
565	Ether lipid metabolism	Metabolism	Lipid metabolism	18	3759	46	8491	0.391304	0.802489	0.950388
5020	Prion diseases	Human Diseases	Neurodegenerative disease	18	3759	33	8491	0.545455	0.155061	0.273128
3020	RNA polymerase	Genetic Information Processing	Transcription	18	3759	30	8491	0.6	0.0606169	0.127479
630	Glyoxylate and dicarboxylate metabolism	Metabolism	Carbohydrate metabolism	17	3759	30	8491	0.566667	0.118258	0.21336
350	Tyrosine metabolism	Metabolism	Amino acid metabolism	17	3759	40	8491	0.425	0.647867	0.832629
4960	Aldosterone-regulated sodium reabsorption	Organismal Systems	Excretory system	16	3759	38	8491	0.421053	0.665328	0.841477
4913	Ovarian steroidogenesis	Organismal Systems	Endocrine system	16	3759	56	8491	0.285714	0.994738	1
4973	Carbohydrate digestion and absorption	Organismal Systems	Digestive system	16	3759	46	8491	0.347826	0.927471	1
4320	Dorso-ventral axis formation	Organismal Systems	Development and regeneration	15	3759	25	8491	0.6	0.0836071	0.166734
4745	Phototransduction - fly	Organismal Systems	Sensory system	15	3759	30	8491	0.5	0.325115	0.490663
100	Steroid biosynthesis	Metabolism	Lipid metabolism	15	3759	20	8491	0.75	0.00528725	0.0158162
532	Glycosaminoglycan biosynthesis - chondroitin sulfate / dermatan sulfate	Metabolism	Glycan biosynthesis and metabolism	15	3759	20	8491	0.75	0.00528725	0.0158162
563	Glycosylphosphatidylinositol (GPI)-anchor biosynthesis	Metabolism	Glycan biosynthesis and metabolism	15	3759	25	8491	0.6	0.0836071	0.166734
670	One carbon pool by folate	Metabolism	Metabolism of cofactors and vitamins	14	3759	19	8491	0.736842	0.00913699	0.0249648
534	Glycosaminoglycan biosynthesis - heparan sulfate / heparin	Metabolism	Glycan biosynthesis and metabolism	14	3759	24	8491	0.583333	0.11867	0.21336
650	Butanoate metabolism	Metabolism	Carbohydrate metabolism	14	3759	27	8491	0.518519	0.272955	0.422837
512	Mucin type O-glycan biosynthesis	Metabolism	Glycan biosynthesis and metabolism	14	3759	28	8491	0.5	0.335121	0.499086
40	Pentose and glucuronate interconversions	Metabolism	Carbohydrate metabolism	14	3759	34	8491	0.411765	0.702346	0.864234
140	Steroid hormone biosynthesis	Metabolism	Lipid metabolism	14	3759	88	8491	0.159091	1	1
5143	African trypanosomiasis	Human Diseases	Infectious disease: parasitic	14	3759	38	8491	0.368421	0.861964	0.997005
4940	Type I diabetes mellitus	Human Diseases	Endocrine and metabolic disease	14	3759	68	8491	0.205882	0.999989	1
4672	Intestinal immune network for IgA production	Organismal Systems	Immune system	13	3759	42	8491	0.309524	0.97284	1
4975	Fat digestion and absorption	Organismal Systems	Digestive system	13	3759	37	8491	0.351351	0.90203	1
515	Mannose type O-glycan biosynthesis	Metabolism	Glycan biosynthesis and metabolism	13	3759	23	8491	0.565217	0.164901	0.28327
900	Terpenoid backbone biosynthesis	Metabolism	Metabolism of terpenoids and polyketides	13	3759	23	8491	0.565217	0.164901	0.28327
500	Starch and sucrose metabolism	Metabolism	Carbohydrate metabolism	13	3759	33	8491	0.393939	0.76933	0.929581
1210	2-Oxocarboxylic acid metabolism	Metabolism	Global and overview maps	12	3759	19	8491	0.631579	0.0770387	0.15633
531	Glycosaminoglycan degradation	Metabolism	Glycan biosynthesis and metabolism	12	3759	21	8491	0.571429	0.166183	0.284066
5332	Graft-versus-host disease	Human Diseases	Immune disease	12	3759	57	8491	0.210526	0.999934	1
4964	Proximal tubule bicarbonate reclamation	Organismal Systems	Excretory system	11	3759	22	8491	0.5	0.36952	0.525506
450	Selenocompound metabolism	Metabolism	Metabolism of other amino acids	11	3759	17	8491	0.647059	0.0734066	0.149836
220	Arginine biosynthesis	Metabolism	Amino acid metabolism	11	3759	19	8491	0.578947	0.167025	0.284106
360	Phenylalanine metabolism	Metabolism	Amino acid metabolism	11	3759	23	8491	0.478261	0.443903	0.601697
340	Histidine metabolism	Metabolism	Amino acid metabolism	11	3759	24	8491	0.458333	0.517257	0.685069
790	Folate biosynthesis	Metabolism	Metabolism of cofactors and vitamins	11	3759	26	8491	0.423077	0.652437	0.835408
5320	Autoimmune thyroid disease	Human Diseases	Immune disease	11	3759	76	8491	0.144737	1	1
4977	Vitamin digestion and absorption	Organismal Systems	Digestive system	10	3759	24	8491	0.416667	0.675541	0.843211
4742	Taste transduction	Organismal Systems	Sensory system	10	3759	88	8491	0.113636	1	1
511	Other glycan degradation	Metabolism	Glycan biosynthesis and metabolism	10	3759	18	8491	0.555556	0.232671	0.379046
5330	Allograft rejection	Human Diseases	Immune disease	10	3759	61	8491	0.163934	0.999999	1
4711	Circadian rhythm - fly	Organismal Systems	Environmental adaptation	9	3759	9	8491	1	0.00065	0.00247736
61	Fatty acid biosynthesis	Metabolism	Lipid metabolism	9	3759	19	8491	0.473684	0.480155	0.64579
53	Ascorbate and aldarate metabolism	Metabolism	Carbohydrate metabolism	9	3759	27	8491	0.333333	0.911409	1
601	Glycosphingolipid biosynthesis - lacto and neolacto series	Metabolism	Glycan biosynthesis and metabolism	9	3759	27	8491	0.333333	0.911409	1
5150	Staphylococcus aureus infection	Human Diseases	Infectious disease: bacterial	9	3759	115	8491	0.0782609	1	1
5340	Primary immunodeficiency	Human Diseases	Immune disease	9	3759	36	8491	0.25	0.994943	1
3450	Non-homologous end-joining	Genetic Information Processing	Replication and repair	9	3759	13	8491	0.692308	0.0627532	0.129615
130	Ubiquinone and other terpenoid-quinone biosynthesis	Metabolism	Metabolism of cofactors and vitamins	8	3759	11	8491	0.727273	0.0550781	0.116537
533	Glycosaminoglycan biosynthesis - keratan sulfate	Metabolism	Glycan biosynthesis and metabolism	8	3759	14	8491	0.571429	0.240644	0.38659
604	Glycosphingolipid biosynthesis - ganglio series	Metabolism	Glycan biosynthesis and metabolism	8	3759	15	8491	0.533333	0.325223	0.490663
120	Primary bile acid biosynthesis	Metabolism	Lipid metabolism	8	3759	16	8491	0.5	0.413628	0.580561
591	Linoleic acid metabolism	Metabolism	Lipid metabolism	8	3759	49	8491	0.163265	0.999993	1
592	alpha-Linolenic acid metabolism	Metabolism	Lipid metabolism	8	3759	24	8491	0.333333	0.902214	1
5033	Nicotine addiction	Human Diseases	Substance dependence	8	3759	40	8491	0.2	0.999665	1
4614	Renin-angiotensin system	Organismal Systems	Endocrine system	7	3759	36	8491	0.194444	0.999551	1
730	Thiamine metabolism	Metabolism	Metabolism of cofactors and vitamins	7	3759	15	8491	0.466667	0.524935	0.689972
910	Nitrogen metabolism	Metabolism	Energy metabolism	7	3759	17	8491	0.411765	0.688701	0.851385
770	Pantothenate and CoA biosynthesis	Metabolism	Metabolism of cofactors and vitamins	7	3759	18	8491	0.388889	0.755178	0.916475
750	Vitamin B6 metabolism	Metabolism	Metabolism of cofactors and vitamins	6	3759	9	8491	0.666667	0.154639	0.273128
72	Synthesis and degradation of ketone bodies	Metabolism	Lipid metabolism	6	3759	11	8491	0.545455	0.348154	0.509745
920	Sulfur metabolism	Metabolism	Energy metabolism	6	3759	11	8491	0.545455	0.348154	0.509745
603	Glycosphingolipid biosynthesis - globo and isoglobo series	Metabolism	Glycan biosynthesis and metabolism	6	3759	16	8491	0.375	0.785825	0.937398
4744	Phototransduction	Organismal Systems	Sensory system	5	3759	27	8491	0.185185	0.998805	1
400	Phenylalanine, tyrosine and tryptophan biosynthesis	Metabolism	Amino acid metabolism	5	3759	8	8491	0.625	0.246521	0.388831
740	Riboflavin metabolism	Metabolism	Metabolism of cofactors and vitamins	5	3759	8	8491	0.625	0.246521	0.388831
4122	Sulfur relay system	Genetic Information Processing	Folding, sorting and degradation	5	3759	8	8491	0.625	0.246521	0.388831
471	D-Glutamine and D-glutamate metabolism	Metabolism	Metabolism of other amino acids	4	3759	4	8491	1	0.0383767	0.0864721
440	Phosphonate and phosphinate metabolism	Metabolism	Metabolism of other amino acids	4	3759	6	8491	0.666667	0.243257	0.388831
780	Biotin metabolism	Metabolism	Metabolism of cofactors and vitamins	3	3759	3	8491	1	0.0867256	0.170987
981	Insect hormone biosynthesis	Metabolism	Metabolism of terpenoids and polyketides	2	3759	3	8491	0.666667	0.414422	0.580561
524	Neomycin, kanamycin and gentamicin biosynthesis	Metabolism	Biosynthesis of other secondary metabolites	2	3759	5	8491	0.4	0.732799	0.89852
232	Caffeine metabolism	Metabolism	Biosynthesis of other secondary metabolites	2	3759	6	8491	0.333333	0.827345	0.973182
523	Polyketide sugar unit biosynthesis	Metabolism	Metabolism of terpenoids and polyketides	1	3759	1	8491	1	0.442704	0.601697
261	Monobactam biosynthesis	Metabolism	Biosynthesis of other secondary metabolites	1	3759	2	8491	0.5	0.68945	0.851385
290	Valine, leucine and isoleucine biosynthesis	Metabolism	Amino acid metabolism	1	3759	4	8491	0.25	0.903595	1
430	Taurine and hypotaurine metabolism	Metabolism	Metabolism of other amino acids	1	3759	11	8491	0.0909091	0.998398	1
785	Lipoic acid metabolism	Metabolism	Metabolism of cofactors and vitamins	1	3759	4	8491	0.25	0.903595	1
4950	Maturity onset diabetes of the young	Human Diseases	Endocrine and metabolic disease	1	3759	27	8491	0.037037	1	1
5310	Asthma	Human Diseases	Immune disease	1	3759	24	8491	0.0416667	0.999999	1
